# Supplementary material for: A new human embryonic cell type associated with activity of young transposable elements allows definition of the inner cell mass
Source: PLoS Biol. 2023 Jun 20;21(6):e3002162. doi: 10.1371/journal.pbio.3002162 (PMC10281584; doi:10.1371/journal.pbio.3002162)
Supplement: S1 Table — (XLSX) [file pbio.3002162.s011.xlsx]

## Sheet: markers E3-E7
Embryonic Lineages										Embryonic Days
Upregulated Genes					downregulated Genes					Upregulated Genes
cluster	gene	avg_diff vs ROC			cluster	gene	avg_diff vs ROC			cluster	gene	avg_diff vs ROD
										E3/8-cell	LEUTX	8.61403
TE	ABCG2	2.71907			TrE	ARGFX	-3.8262			E3/8-cell	GDF9	5.78553
TE	DLX3	3.2282			TrE	DPPA5	-3.54771			E3/8-cell	MBD3L3	6.86627
TE	GATA2	2.10164			TrE	OOEP	-4.01205			E3/8-cell	NLRP13	6.30082
TE	S100A6	2.50413			TrE	PPAP2C	-4.42319			E3/8-cell	NLRP4	6.45723
TE	STS	2.9321			TrE	FAM151A	-2.91525			E3/8-cell	PABPN1L	6.02524
TE	CD24	2.87593			TrE	ARGFXP2	-2.77745			E3/8-cell	PRAMEF1	6.97356
TE	LRP2	2.26592			TrE	LOC399715	-2.36302			E3/8-cell	ABCC6	4.86107
TE	RAB31	3.0623			TrE	KLF17	-5.09015			E3/8-cell	BMP15	5.62953
TE	SLC38A1	3.24668			TrE	FAM162B	-3.84349			E3/8-cell	KPNA7	6.65465
TE	KRT19	3.06056			TrE	FOXR1	-3.49			E3/8-cell	NLRP11	5.19025
TE	S100P	2.65387			TrE	ZNF280A	-6.16633			E3/8-cell	ABCC6P1	5.4136
TE	TSPAN15	2.14338			TrE	CD82	-5.68013			E3/8-cell	LRRTM4	5.37319
TE	SLC1A3	2.54177			TrE	ULK2	-3.86759			E3/8-cell	C6orf52	5.43722
TE	FABP3	2.34963			TrE	TUBBP5	-5.4649			E3/8-cell	COX4I2	5.49519
TE	VGLL1	2.67614			TrE	BIK	-4.77868			E3/8-cell	PRAMEF12	6.77518
TE	PWWP2B	3.09726			TrE	PFKFB3	-3.43698			E3/8-cell	RFPL1	6.24793
TE	SLC7A8	2.09519			TrE	ABCA17P	-4.65182			E3/8-cell	TLE6	4.91893
TE	PKP3	2.42018			TrE	RGS2	-3.90875			E3/8-cell	TPRX1	5.79142
TE	KIAA0101	2.83327			TrE	NANOGNB	-2.86229			E3/8-cell	ZP4	5.1721
TE	MIR492	3.39529			TrE	CCNA1	-2.18956			E3/8-cell	ACTL8	5.42822
TE	TACSTD2	2.15841			TrE	TCL1A	-6.67796			E3/8-cell	H1FOO	6.27867
TE	ASS1	2.40633			TrE	MAEL	-2.47137			E3/8-cell	PRAMEF2	3.04253
TE	DHCR7	2.61984			TrE	GCHFR	-2.82858			E3/8-cell	RARRES2	4.40981
TE	HTATIP2	2.42385			TrE	RBP7	-4.25477			E3/8-cell	WEE2	5.49942
TE	AIM1L	2.28803			TrE	BAIAP2L2	-3.39186			E3/8-cell	ZSCAN4	6.09232
TE	SLC7A4	2.32079			TrE	CCPG1	-2.79085			E3/8-cell	CAPN13	4.62261
TE	UBE2J1	3.23212			TrE	SOX15	-2.80329			E3/8-cell	PCP4L1	4.46697
TE	TMPRSS13	2.82673			TrE	ZP3	-5.80255			E3/8-cell	ZP2	4.54362
TE	SLC7A2	2.4738			TrE	PSORS1C2	-2.64066			E3/8-cell	ZP3	4.69438
TE	MPP1	2.64813			TrE	VRTN	-4.10559			E3/8-cell	HHLA2	4.57136
TE	SP6	3.29786			TrE	SOAT2	-2.98808			E3/8-cell	PRAMEF11	6.14167
TE	CALD1	2.28489			TrE	MFSD2A	-6.37555			E3/8-cell	PTTG1	4.51304
TE	CLDN4	2.06676			TrE	TCL1B	-2.17867			E3/8-cell	RNF122	4.87911
TE	HAPLN1	3.4581			TrE	DPRX	-6.38649			E3/8-cell	SLIT3	4.07913
TE	MGST1	2.59979			TrE	PRPH	-3.77429			E3/8-cell	ZNF280B	4.37328
TE	HAND1	2.61388			TrE	SLC35E4	-2.43488			E3/8-cell	ZNF679	6.6351
TE	NR2F2	3.43605			TrE	CPEB1	-3.57732			E3/8-cell	CCDC147	5.18484
TE	ODAM	2.8856			TrE	HSPB1	-2.4098			E3/8-cell	FBXW12	5.77937
TE	CBLB	2.44446			TrE	TMEM92	-4.4991			E3/8-cell	HDC	5.55697
TE	CA12	2.66223			TrE	TUBB8	-6.59521			E3/8-cell	SQRDL	5.94882
TE	GCM1	3.75125			TrE	ZFYVE1	-2.20568			E3/8-cell	KHDC3L	4.72387
TE	CYP11A1	3.50992			TrE	ZNF350	-2.70561			E3/8-cell	LOC283299	4.9928
TE	ASNS	2.13407			TrE	PLLP	-2.05713			E3/8-cell	ZP1	5.28087
TE	PTN	2.80869			TrE	GIP	-3.87583			E3/8-cell	GPR143	3.74665
TE	SEPP1	2.46811			TrE	DUXA	-9.67836			E3/8-cell	RFPL2	8.79561
TE	CEBPA	2.16623			TrE	IL17B	-5.68919			E3/8-cell	TCL1A	4.44814
TE	GRHL1	2.3614			TrE	LGALS4	-2.45159			E3/8-cell	ACCSL	5.18795
TE	LYN	2.30146			TrE	ACTL8	-6.88983			E3/8-cell	C11orf40	5.12355
TE	PHGDH	2.0916			TrE	ARRDC2	-2.15148			E3/8-cell	NEFM	3.56103
TE	RHOU	2.24115			TrE	BTRC	-2.27121			E3/8-cell	PTTG2	5.04125
TE	SLC11A2	2.58979			TrE	ZNF528	-2.57782			E3/8-cell	RFPL4A	7.92602
TE	FASN	2.66885			TrE	HYLS1	-2.54672			E3/8-cell	HIPK3	4.86679
TE	INA	2.05421			TrE	CD37	-4.7248			E3/8-cell	MBD3L5	5.95712
TE	TMPRSS2	2.55486			TrE	MFN1	-2.44102			E3/8-cell	PADI6	5.28407
TE	ADK	2.49959			TrE	RARRES2	-5.31786			E3/8-cell	SLC3A1	4.37405
TE	PRSS8	2.00101			TrE	ZP2	-5.81831			E3/8-cell	SSTR5-AS1	5.39437
TE	CDK6	2.22753			TrE	LINC00339	-2.99178			E3/8-cell	ZSCAN5B	4.3885
TE	SMAGP	2.24061			TrE	TNNT1	-3.4423			E3/8-cell	HERC6	5.14322
TE	TCF7L2	2.51053			TrE	ZNF280B	-4.11907			E3/8-cell	PRAMEF4	7.4188
TE	TENM3	2.95023			TrE	AURKC	-3.31506			E3/8-cell	SERPINF1	4.16274
TE	CLDN3	2.91898			TrE	ZNF416	-2.61257			E3/8-cell	TUBB8	5.3903
TE	TRIP6	3.19141			TrE	ATP1B2	-3.82128			E3/8-cell	LOC399715	3.21805
TE	CCKBR	2.97546			TrE	OSR2	-2.88647			E3/8-cell	TRIM36	5.05867
TE	DUSP6	2.11344			TrE	HVCN1	-2.82563			E3/8-cell	MBD3L2	5.75992
TE	HMGCS1	2.13868			TrE	CDH3	-2.36957			E3/8-cell	PATL2	4.36827
TE	PPARG	2.47976			TrE	VMO1	-3.78858			E3/8-cell	PDE8B	5.01111
TE	SH3GL3	2.13639			TrE	CORO1A	-2.72324			E3/8-cell	PLXNA4	3.71266
TE	STARD10	2.23479			TrE	FAM19A3	-4.94713			E3/8-cell	TPRXL	5.00671
TE	CDX1	2.01841			TrE	FAM46C	-4.71003			E3/8-cell	UNC13C	4.37921
TE	KIF21A	2.07414			TrE	WEE2	-6.5803			E3/8-cell	FN1	2.76832
TE	PSAT1	2.12417			TrE	TMEM134	-2.02433			E3/8-cell	YPEL5	3.80881
TE	LRRC58	2.4615			TrE	ZSCAN5B	-7.38002			E3/8-cell	KLF17	3.8605
TE	ADAM15	2.0584			TrE	SNUPN	-2.05467			E3/8-cell	OOEP	4.08707
TE	PIR	2.39025			TrE	FUT3	-4.54448			E3/8-cell	TUBBP5	5.27939
TE	PEG10	2.91414			TrE	ZNF766	-2.00258			E3/8-cell	ZFPM2	5.31238
TE	STARD4	2.25971			TrE	BRDT	-2.40455			E3/8-cell	FAM46C	4.61458
TE	CYP51A1	2.13238			TrE	LOC441455	-3.74604			E3/8-cell	HNRNPCL1	6.85684
TE	RPS6KA4	2.16902			TrE	POLR3GL	-2.66587			E3/8-cell	PTTG3P	4.55882
TE	TEAD3	2.72858			TrE	ZNF578	-2.25319			E3/8-cell	THBS4	3.53466
TE	TMEM97	2.24258			TrE	BTN1A1	-5.67628			E3/8-cell	CPT1C	4.6357
TE	SLC19A2	2.34949			TrE	KHDC3L	-4.77034			E3/8-cell	NLRP9	5.4555
TE	CITED2	2.67632			TrE	AOX1	-3.56745			E3/8-cell	DPPA5	3.55442
TE	MIR205HG	3.94539			PE	ALPPL2	-2.63138			E3/8-cell	HIST1H4H	4.08198
TE	MTAP	2.23314			PE	CASP6	-2.57891			E3/8-cell	LOC649330	5.03161
TE	RIN3	2.35276			PE	IFI30	-2.07937			E3/8-cell	RND1	4.32444
TE	WNT6	3.12234			PE	NANOGNB	-6.11779			E3/8-cell	ZBTB16	4.51372
TE	MVD	2.03592			PE	FXYD4	-2.71957			E3/8-cell	DNMT1	4.40444
TE	CD274	3.43478			PE	OSBPL6	-2.3194			E3/8-cell	DCDC2	3.70061
TE	FADS2	2.77784			PE	FUCA1	-2.12432			E3/8-cell	DERL3	3.36862
TE	ABHD4	2.40698			PE	ALPP	-2.77748			E3/8-cell	PCDH11X	2.75358
TE	DLX4	2.37707			PE	CXorf65	-3.19668			E3/8-cell	PHACTR3	4.62751
TE	GRAMD3	2.2922			PE	HSPB11	-2.4412			E3/8-cell	ZIM3	4.31842
TE	ADAMTSL4	2.45977			PE	TMEM45B	-3.05728			E3/8-cell	DEGS2	4.42728
TE	CLIC3	3.46604			PE	SNX8	-2.02778			E3/8-cell	EIF4E1B	4.65387
TE	HSPB8	3.70002			PE	CFD	-3.73162			E3/8-cell	EPS8L1	4.68256
TE	KCNN4	2.85452			PE	MYC	-2.52224			E3/8-cell	SLC16A6	5.6967
TE	PLEKHF1	2.46558			PE	PCMTD2	-2.21879			E3/8-cell	NLRP5	5.40427
TE	ASAH1	2.04189			PE	SLC34A2	-4.1661			E3/8-cell	ZNF705A	4.94558
TE	DLG5	2.38342			PE	PIP5K1B	-2.21951			E3/8-cell	ANKRD35	5.5385
TE	KANK4	2.17279			PE	SYCP2L	-2.70619			E3/8-cell	ARMC2	4.21545
TE	FYB	3.79275			PE	ATG2A	-3.13026			E3/8-cell	LINGO2	4.50002
TE	SH3BGRL2	2.1853			PE	PTGES	-2.84615			E3/8-cell	STK32B	4.36726
TE	COL21A1	2.87615			PE	PHOSPHO1	-3.98292			E3/8-cell	DUXA	3.50538
TE	DYSF	2.01853			PE	RGMA	-2.60508			E3/8-cell	HIST1H3A	4.53414
TE	FABP7	2.15784			PE	BTRC	-2.55259			E3/8-cell	IL17B	3.46077
TE	GREM2	2.42108			PE	SLC12A3	-2.653			E3/8-cell	NPM2	4.62951
TE	ARID3A	2.4907			PE	PDCL3	-3.31461			E3/8-cell	ALOX15	4.16749
TE	LOC100506655	3.02377			PE	KRBOX1	-2.94856			E3/8-cell	DNM3	3.36447
TE	WNT7B	2.42783			EPI	KLF17	-1.28441			E3/8-cell	MAK	3.57486
TE	DPF3	2.49801			EPI	GATA6	-2.346			E3/8-cell	RIIAD1	5.32898
TE	TRIML1	2.74365			EPI	FRMD4B	-1.31031			E3/8-cell	RNF168	3.94674
TE	VEGFA	2.64856			EPI	TMEM54	-2.44432			E3/8-cell	CCDC27	4.38918
TE	GRAMD2	2.37696			EPI	SLC34A2	-4.1345			E3/8-cell	CLEC10A	4.2992
TE	NUAK2	2.11668			EPI	TMEM56	-2.42274			E3/8-cell	TRIM77	5.88042
TE	ZNF750	2.74319			EPI	AMOT	-2.18673			E3/8-cell	UNC5C	3.59707
TE	DLX5	3.83495			EPI	H19	-1.55208			E3/8-cell	OTX2	3.3653
TE	TGM2	2.66943			EPI	GLIPR2	-1.44783			E3/8-cell	TOX2	4.38696
TE	ZNF385A	2.62756			EPI	HSF2BP	-3.36226			E3/8-cell	KSR2	2.52434
TE	MXRA8	2.5686			EPI	PTPN21	-1.75215			E3/8-cell	LDHAL6A	4.79526
TE	NENF	2.2693			EPI	TMEM99	-2.4871			E3/8-cell	ZNF736	4.40416
TE	PLEKHA6	2.91989			EPI	MFN1	-2.73921			E3/8-cell	CTRB2	3.06562
TE	TPD52L1	2.55507			EPI	HPRT1	-1.57478			E3/8-cell	PRKCG	4.96054
TE	KRT7	2.64338			EPI	SOAT1	-1.32037			E3/8-cell	SAMD12	3.03693
TE	TFAP2A	2.48528			Morulae	EPCAM	-4.96542			E3/8-cell	SPATA6L	4.17626
TE	EPB41L3	2.18234			Morulae	TPM4	-7.7818			E3/8-cell	PARL	2.87878
TE	MRGPRX1	3.31411			Morulae	CLIC1	-6.23382			E3/8-cell	SLC6A5	4.38374
TE	NMI	2.20295			Morulae	GATA2	-8.68164			E3/8-cell	ZNF280A	3.36219
TE	TINAGL1	3.687			Morulae	SAPCD2	-5.91237			E3/8-cell	CDKN2AIP	3.43602
TE	ACAT2	2.00076			Morulae	SLC7A8	-5.22497			E3/8-cell	HIST2H2BE	5.28273
TE	IRX2	2.07939			Morulae	IFITM3	-8.75147			E3/8-cell	TECTA	4.0939
TE	C1orf21	2.47719			Morulae	PTGR1	-4.87264			E3/8-cell	CCNA1	3.7133
TE	SLC7A11	2.46497			Morulae	MOB3B	-3.98277			E3/8-cell	MFSD2A	2.65766
TE	MUC15	3.52063			Morulae	PRSS8	-6.74959			E3/8-cell	GDAP1	3.5918
TE	RHOBTB1	3.39976			Morulae	CLDN4	-5.78089			E3/8-cell	IGSF10	3.14542
TE	GREB1L	2.04706			Morulae	DCXR	-4.14792			E3/8-cell	PLEK2	3.88527
TE	RXRA	2.39148			Morulae	RAB25	-5.20073			E3/8-cell	SLC38A8	4.32587
TE	H19	3.86065			Morulae	SLC1A3	-7.09328			E3/8-cell	TOPORS	3.88017
PE	APOA1	5628510			Morulae	CALD1	-5.82654			E3/8-cell	ZNF597	3.31477
PE	RSPO3	4834071			Morulae	SQLE	-5.50476			E3/8-cell	KLK11	4.36038
PE	COL4A1	4956160			Morulae	ATP6V1B1	-7.00257			E3/8-cell	PKD1L3	4.34838
PE	GATA4	4312327			Morulae	ATP6V0A4	-5.81821			E3/8-cell	COL28A1	3.83267
PE	LINC00261	4413228			Morulae	RCN1	-5.18846			E3/8-cell	EGR1	2.7067
PE	CTSE	4259192			Morulae	LRP2	-6.54823			E3/8-cell	HABP2	4.0456
PE	FOXA2	3721761			Morulae	S100A13	-4.45307			E3/8-cell	IRF4	5.64205
PE	CDH11	4388076			Morulae	S100A6	-7.96642			E3/8-cell	PRR5L	3.6371
PE	COL4A2	4371400			Morulae	KRT19	-8.76341			E3/8-cell	SLC34A2	3.91183
PE	IGF1	3488059			Morulae	HTATIP2	-5.18045			E3/8-cell	WDR47	3.58367
PE	MYL4	3584318			Morulae	MDH2	-3.53633			E3/8-cell	FHOD3	3.60171
PE	GPX2	2508418			Morulae	MYOF	-3.65656			E3/8-cell	NELL1	3.82909
PE	LGALS2	2363458			Morulae	RTKN	-3.77282			E3/8-cell	UBXN11	2.87123
PE	HNF1B	2216187			Morulae	SERPINB9	-5.96979			E3/8-cell	CCDC146	4.6553
PE	BMP2	2238112			Morulae	DOCK9	-4.85067			E3/8-cell	LINC00324	4.96991
PE	FLRT3	5905941			Morulae	CRIP1	-3.49441			E3/8-cell	MAGEA3	3.97764
PE	SOX17	4138221			Morulae	PEBP1	-3.37814			E3/8-cell	RHEBL1	3.12727
PE	CMBL	3780621			Morulae	PKP2	-3.45276			E3/8-cell	BCL2L10	6.8733
PE	LBH	2647131			Morulae	APOE	-5.71699			E3/8-cell	EPN2-IT1	3.63056
PE	FRZB	6242502			Morulae	CEBPA	-5.33603			E3/8-cell	MAGEA12	4.27615
PE	PITX2	3382221			Morulae	DNMT3B	-3.34717			E3/8-cell	USP2	4.74031
PE	CPN1	2505522			Morulae	SLC7A4	-8.24489			E3/8-cell	DDX4	2.72703
PE	DPP4	2377256			Morulae	BIN1	-4.23398			E3/8-cell	MSRA	4.52699
PE	NID2	2400228			Morulae	TJP3	-5.06264			E3/8-cell	RBM46	3.13503
PE	SP8	3355429			Morulae	PPAP2B	-4.40542			E3/8-cell	LYPD1	3.48795
PE	FN1	3022587			Morulae	C1orf106	-3.13745			E3/8-cell	TUBA4B	4.58479
PE	TRIM2	3067600			Morulae	IFITM1	-7.10398			E3/8-cell	UBTFL1	4.84545
PE	AMOTL1	2381042			Morulae	SORT1	-3.37535			E3/8-cell	GOLM1	3.18008
PE	CDH2	3056999			Morulae	ANXA2P2	-3.61851			E3/8-cell	ZNF716	3.73694
PE	DENND2C	2538596			Morulae	JUP	-3.62998			E3/8-cell	FAM13A	5.0655
PE	PXDN	2226689			Morulae	KIF21A	-3.64454			E3/8-cell	HIST1H3G	4.30119
PE	ROBO1	2771936			Morulae	SLC25A13	-3.34029			E3/8-cell	TEX37	4.18102
PE	IL6R	2071337			Morulae	ABCG2	-7.42229			E3/8-cell	CCDC15	3.56691
PE	COL18A1	3710817			Morulae	KRT18	-4.45834			E3/8-cell	CCDC25	3.51261
PE	GYPC	2508834			Morulae	NID1	-3.43136			E3/8-cell	GPR155	3.37892
PE	DUSP4	2523438			Morulae	SHISA5	-3.35634			E3/8-cell	HSF2BP	3.44077
PE	CADM1	2666497			Morulae	SREBF2	-3.17293			E3/8-cell	DCAF4L1	2.61184
PE	P4HA1	2030427			Morulae	DLX3	-7.94479			E3/8-cell	ERBB4	3.34798
PE	SYT13	2973330			Morulae	ECHS1	-3.59931			E3/8-cell	FGF14	5.86252
PE	PRDM11	2675760			Morulae	FUCA2	-5.33316			E3/8-cell	GADD45B	4.82883
PE	TNIP3	3757868			Morulae	ANXA2	-3.29609			E3/8-cell	HIST1H2BC	4.84289
PE	VCAN	2569473			Morulae	GRHL1	-4.52932			E3/8-cell	LGALS1	2.89569
PE	SLCO2A1	2094005			Morulae	ACAT2	-3.82243			E3/8-cell	ANKRD37	3.04578
PE	GPR161	2369608			Morulae	FABP3	-7.1856			E3/8-cell	AURKC	2.782
PE	LEPREL1	3493845			Morulae	ALDH2	-5.76521			E3/8-cell	B3GNT2	3.35338
PE	RAB3B	2322200			Morulae	SEMA6A	-3.40621			E3/8-cell	PDGFRL	3.96909
PE	ITIH5	3752147			Morulae	TSPAN15	-7.06564			E3/8-cell	ROS1	4.6594
PE	ENC1	2944328			Morulae	CORO2A	-3.43158			E3/8-cell	BAALC	4.04699
PE	TPST2	2548535			Morulae	DHCR7	-4.63774			E3/8-cell	TNNI3	4.17503
PE	PHLDA1	2008806			Morulae	DYSF	-3.74479			E3/8-cell	ARID4A	2.40013
PE	DPYSL3	2207609			Morulae	ENPEP	-6.05702			E3/8-cell	CD36	4.0167
PE	CLVS2	4098950			Morulae	HSD17B4	-3.52012			E3/8-cell	MOK	2.15426
PE	GCKR	2825186			Morulae	TACSTD2	-8.26154			E3/8-cell	NLRP8	5.13337
PE	BCL2L15	3144697			Morulae	EFNA1	-4.08565			E3/8-cell	SIAH1	3.1589
PE	ZCCHC24	4138604			Morulae	ISYNA1	-3.82442			E3/8-cell	CCK	3.74659
PE	CACHD1	2575562			Morulae	STS	-5.82087			E3/8-cell	FRMD3	3.92953
PE	GPC4	2451006			Morulae	ANXA2P3	-3.08546			E3/8-cell	TP53TG3D	2.87207
PE	GPC3	3367618			Morulae	MYH10	-3.16791			E3/8-cell	ZHX3	3.48975
PE	PODXL	2398633			NC cells	SLC38A2	-3.71648			E3/8-cell	CCND2	3.92876
PE	CRYGD	2843983			NC cells	TSPAN15	-3.08795			E3/8-cell	PRR15	4.46448
PE	RNASE1	3513446			NC cells	SLC38A1	-6.16566			E3/8-cell	BCAR4	2.37996
PE	VIL1	2479200			NC cells	SMARCA2	-2.67202			E3/8-cell	CRMP1	4.53518
PE	SRGAP1	3399846			NC cells	CA12	-5.41259			E3/8-cell	DDIT3	3.5296
PE	CREB3L3	2064047			NC cells	HAND1	-4.21626			E3/8-cell	ELOVL4	3.60969
PE	TMEM88	2077476			NC cells	PTN	-4.11172			E3/8-cell	ETV5	2.54827
PE	FAM198B	2724383			NC cells	CD24	-6.00131			E3/8-cell	IGFBP3	3.76333
PE	KCNJ13	2039829			NC cells	ARHGAP10	-2.85637			E3/8-cell	OSBPL10	3.8886
PE	RGS5	3487180			NC cells	SLC7A11	-4.1265			E3/8-cell	ZC2HC1B	5.1664
PE	CNIH3	2270615			NC cells	PRTG	-2.99379			E3/8-cell	ZFP28	3.08558
PE	PCSK1N	2210014			NC cells	HAPLN1	-6.26917			E3/8-cell	CSF1R	4.01706
PE	DNAJC22	2038481			NC cells	KIAA1217	-4.356			E3/8-cell	SDK2	2.75781
PE	C12orf75	2272939			NC cells	HINT1	-2.84408			E3/8-cell	TMEM254-AS1	3.36997
PE	NOSTRIN	2608687			NC cells	LDLR	-3.10157			E3/8-cell	ZAR1L	5.36019
PE	LEFTY1	3052643			NC cells	TMEM97	-2.90001			E3/8-cell	A1BG	4.65098
PE	CRYBB1	3496798			NC cells	ASS1	-4.29412			E3/8-cell	ATAD3C	4.03459
PE	RP9P	3230033			NC cells	RAB31	-3.98255			E3/8-cell	CEP85L	2.58421
PE	SP5	2458570			NC cells	STS	-3.62348			E3/8-cell	FIGLA	4.02268
PE	MYL3	4365965			NC cells	INA	-2.85672			E3/8-cell	KHDC1	3.6397
PE	ANXA4	2153264			NC cells	CBS	-3.57764			E3/8-cell	DLEU7	5.16207
PE	DDC	2365517			NC cells	PNP	-2.70582			E3/8-cell	SCARNA22	2.40129
PE	FBXO17	2125488			NC cells	SP6	-5.11742			E3/8-cell	SYTL3	5.00125
PE	ROR2	2138348			NC cells	SLC19A2	-3.46272			E3/8-cell	THRB	2.63806
PE	PDZRN3	2733163			NC cells	DLX3	-4.07179			E3/8-cell	USP13	2.77252
PE	FGA	2062933			NC cells	ERRFI1	-2.49467			E3/8-cell	ADCY5	3.41757
PE	NOG	2574544			NC cells	FADS1	-4.42246			E3/8-cell	EXOC3L2	4.19525
PE	BANCR	2886050			NC cells	PHGDH	-2.41065			E3/8-cell	GLYATL1	4.09012
PE	CHST3	2354078			NC cells	RHOBTB1	-4.93783			E3/8-cell	HSPB1	2.60046
EPI	NODAL	4.34434			NC cells	ABCG2	-4.5169			E3/8-cell	TIPARP	3.47376
EPI	GDF3	2.73575			NC cells	CYP11A1	-3.9979			E3/8-cell	ENPP2	4.11191
EPI	MEG3	2.88051			NC cells	FAM195B	-2.96241			E3/8-cell	SYCP2	3.89004
EPI	TDGF1	3.32782			NC cells	SEPP1	-4.05667			E3/8-cell	CNNM2	4.27422
EPI	ATP12A	3.0891			NC cells	TSC22D1	-2.56891			E3/8-cell	GPR158	2.56963
EPI	TDGF1P3	3.35375			NC cells	RGL2	-2.5201			E3/8-cell	CNTN4	2.40948
EPI	UTF1	2.26081			NC cells	TEAD3	-3.39377			E3/8-cell	GCNT3	3.83228
EPI	IFITM1	2.2522			NC cells	ODAM	-5.60748			E3/8-cell	CUL5	3.08524
EPI	GPRC5B	2.94956			NC cells	CDX1	-5.53809			E3/8-cell	MLF1	2.54468
EPI	APOBEC3D	2.93262			NC cells	TENM3	-3.15827			E3/8-cell	KIAA1430	3.09599
EPI	VENTX	2.21693			NC cells	UBE2J1	-3.97539			E3/8-cell	ZNF394	3.55188
EPI	ATP8B2	2.41449			NC cells	LCP1	-4.09014			E3/8-cell	ARL4D	2.70196
EPI	MAP4K1	2.3047			NC cells	S100P	-4.4232			E3/8-cell	JAG1	3.31098
EPI	NREP	3.2593			NC cells	RIN3	-3.7524			E3/8-cell	SLC9A9	3.67451
EPI	LEFTY1	2.08191			NC cells	SREBF1	-2.02749			E3/8-cell	TC2N	2.84406
EPI	ZSCAN10	3.48443			NC cells	TRIP6	-3.88569			E3/8-cell	PLAG1	2.86216
EPI	DND1	3.22521			NC cells	QPRT	-3.10768			E3/8-cell	PLEKHB1	2.93729
EPI	ETV1	2.03038			NC cells	ANP32E	-2.66589			E3/8-cell	PLVAP	3.56301
EPI	CXCL12	2.78364			NC cells	FADS2	-4.91167			E3/8-cell	IL23R	3.94692
EPI	MUC4	3.032			NC cells	GCM1	-5.27459			E3/8-cell	KIAA1191	2.84666
EPI	VASH2	3.79233			NC cells	PIK3R3	-2.15824			E3/8-cell	KLHL15	2.69653
EPI	ESRG	2.69114			NC cells	ANKMY2	-2.86949			E3/8-cell	MVP	2.66723
EPI	SEP6	3.91223			NC cells	PEG10	-4.35102			E3/8-cell	PAQR7	3.0843
EPI	VSNL1	4.43431			NC cells	HSD17B12	-2.42588			E3/8-cell	CR2	4.06607
EPI	CDHR1	2.3943			NC cells	NR2F2	-3.505			E3/8-cell	FOXR1	2.62532
EPI	REC8	2.62641			NC cells	SLC11A2	-2.99959			E3/8-cell	HIST1H2BG	4.20419
EPI	FBP1	2.30965			NC cells	STARD4	-3.91802			E3/8-cell	KLHL11	2.05194
EPI	FCGBP	2.46902			NC cells	TMEM123	-2.49699			E3/8-cell	LRRC38	3.08742
EPI	MRC2	2.26235			NC cells	PLEKHF1	-4.94097			E3/8-cell	BMP6	3.39793
EPI	IFITM3	2.02333			NC cells	TMPRSS2	-2.35051			E3/8-cell	CACNA2D1	2.96113
EPI	BEND4	2.29628			NC cells	GRAMD3	-3.40155			E3/8-cell	HDAC9	4.22947
EPI	PRUNE2	2.26236			NC cells	DYSF	-2.50418			E3/8-cell	MSL2	3.09573
EPI	CNR2	2.07949			NC cells	VGLL1	-2.93334			E3/8-cell	PRELID2	3.93349
EPI	PXDN	2.48515			NC cells	LYPD3	-3.66138			E3/8-cell	SNAPC2	2.03256
EPI	PMEPA1	3.24002			NC cells	C1orf21	-3.11195			E3/8-cell	MYH15	3.85928
EPI	CALB1	2.02981			NC cells	TMPRSS13	-2.51035			E3/8-cell	PCDH9	3.80173
EPI	PCSK5	2.38579			NC cells	GLRX	-2.98476			E3/8-cell	CLEC4C	4.88042
EPI	SUSD2	2.35431			NC cells	CD274	-3.80733			E3/8-cell	DCT	3.95977
EPI	LOC100505817	2.17555			NC cells	CBLB	-3.53464			E3/8-cell	GABRR3	4.89375
EPI	WNT3	2.25931			NC cells	COCH	-4.05629			E3/8-cell	MAST3	2.6141
EPI	APOBEC3C	2.47621			NC cells	FXYD5	-3.30298			E3/8-cell	NPTX2	2.94483
EPI	CAMKV	2.84516			NC cells	MIR492	-4.18001			E3/8-cell	IQCA1	3.35037
EPI	KLF7	2.00514			NC cells	FABP3	-3.90329			E3/8-cell	NFATC1	3.14402
EPI	LEFTY2	4.54812			NC cells	MANBA	-2.75143			E3/8-cell	NKX3-1	2.13964
EPI	ZNF462	2.28304			NC cells	PWWP2B	-3.06791			E3/8-cell	TNNT1	2.54529
EPI	GGT1	2.22431			NC cells	ASNS	-2.13414			E3/8-cell	DEPDC7	2.52428
EPI	GUCA1A	2.71647			NC cells	FYB	-5.65923			E3/8-cell	HIST1H2BD	3.13371
EPI	CD200	2.00672			NC cells	H19	-6.16132			E3/8-cell	DCP1A	2.15223
EPI	PITPNM2	2.4527			NC cells	HSPB8	-5.60545			E3/8-cell	HRH2	3.56747
EPI	TFPI2	3.90901			NC cells	KIAA0101	-3.52116			E3/8-cell	LOC285889	4.61366
EPI	ADAMTS4	2.70074			NC cells	MRGPRX1	-8.48673			E3/8-cell	TOX4	2.30825
EPI	MMP9	2.9917			NC cells	PPARG	-2.92241			E3/8-cell	AOAH	4.2091
EPI	MT1G	2.37682			NC cells	COL21A1	-3.94241			E3/8-cell	HIST1H2BJ	2.82084
EPI	MIAT	2.70967			NC cells	SH2D4A	-2.36585			E3/8-cell	ZFAND2A	2.47603
EPI	TBC1D16	2.02511			NC cells	WNT6	-4.68222			E3/8-cell	CBLN1	2.54674
EPI	CPT1A	2.00385			NC cells	FGFR4	-2.23362			E3/8-cell	CDH12	2.68985
EPI	SPP1	2.9707			NC cells	KCNN4	-5.3857			E3/8-cell	ZNF157	3.31018
EPI	DPPA2	2.1515			NC cells	TRAF3	-2.48001			E3/8-cell	DNAH10	3.1632
EPI	ARHGAP33	2.32042			NC cells	DPF3	-2.29161			E3/8-cell	FOXN2	3.22529
EPI	RPS6KA2	2.08496			NC cells	EPB41L3	-2.93845			E3/8-cell	GPHA2	3.05862
EPI	LINC-ROR	3.14197			NC cells	IRX2	-2.67806			E3/8-cell	MROH1	3.79946
EPI	ABHD12B	2.1332			NC cells	DLX5	-4.34568			E3/8-cell	RPL23AP53	2.25771
EPI	BCL3	2.04686			NC cells	SMAD7	-2.99939			E3/8-cell	TMEM2	2.65044
EPI	CECR2	2.32982			NC cells	TFAP2A	-2.7084			E3/8-cell	CSAG1	2.10853
EPI	PTPRD	2.05576			NC cells	CDKN1C	-3.38928			E3/8-cell	ERO1LB	2.52721
EPI	FMO5	2.27366			NC cells	DHCR7	-2.56528			E3/8-cell	LINC00339	3.11275
EPI	LIX1L	2.90362			NC cells	PSAT1	-3.03429			E3/8-cell	RS1	4.20259
EPI	CCL26	2.59228			NC cells	TMEM154	-3.8851			E3/8-cell	SNIP1	2.54135
EPI	ARX	3.5988			NC cells	ARHGAP24	-3.69921			E3/8-cell	NSG1	2.45463
EPI	RPRM	2.13578			NC cells	ARID3A	-2.83937			E3/8-cell	PTPRD	2.74199
EPI	CREB3L1	2.19202			NC cells	CCR7	-8.04464			E3/8-cell	CCDC62	2.80736
EPI	SLC16A10	2.31525			NC cells	ARHGDIA	-2.21053			E3/8-cell	GIP	2.84192
EPI	IL15	2.22883			NC cells	RAB34	-4.14605			E3/8-cell	HHAT	3.23023
EPI	ZIC3	3.50051			NC cells	RAB3B	-2.7042			E3/8-cell	LCOR	2.7943
EPI	MEIS2	2.43494			NC cells	BCAR3	-2.80574			E3/8-cell	SERTAD3	2.93159
EPI	ARSE	3.85478			NC cells	BTG1	-2.36553			E3/8-cell	TRIM43	6.56291
EPI	GPC4	2.21957			NC cells	FABP7	-4.09143			E3/8-cell	ADAMTS9	3.27961
EPI	TNFRSF8	3.33807			NC cells	HSD17B7	-2.04081			E3/8-cell	CLC	3.16327
EPI	CD44	2.71907			NC cells	S100A6	-4.09517			E3/8-cell	DCLRE1B	2.84175
EPI	ADAMTS12	2.34343			NC cells	MIR205HG	-4.1407			E3/8-cell	C3orf43	4.69366
EPI	APOBEC3G	3.30538			NC cells	WLS	-2.76227			E3/8-cell	CASC1	4.42878
EPI	GK	2.10188			NC cells	BCAR4	-4.06899			E3/8-cell	LACC1	3.01998
EPI	ANKRD45	2.63527			NC cells	GREM2	-3.53391			E3/8-cell	FTCD	5.32876
EPI	DIAPH2	2.01765			NC cells	LGALS1	-2.83063			E3/8-cell	LOC100506844	3.4681
EPI	SOX9	2.12798			NC cells	SH3BGRL2	-2.11186			E3/8-cell	LOC100652770	3.22617
EPI	CBR3	2.42309			NC cells	TINAGL1	-4.84678			E3/8-cell	RGS2	2.69481
EPI	GPM6B	2.12156			NC cells	B3GNT5	-4.52051			E3/8-cell	DBR1	3.22872
EPI	C9orf135	2.05868			NC cells	COTL1	-3.18286			E3/8-cell	DNAH11	3.19139
EPI	CD70	4.4313			NC cells	KIAA1462	-2.59972			E3/8-cell	DOPEY1	3.11422
EPI	HHLA1	2.9789			NC cells	KRT19	-4.61201			E3/8-cell	EYA2	3.88739
Morulae	DPRX	4.37118			NC cells	MGST1	-2.96255			E3/8-cell	PPP4R4	4.29211
Morulae	FUT3	4.27869			NC cells	MUC15	-6.00464			E3/8-cell	C12orf60	2.61042
Morulae	BTN1A1	4.0792			NC cells	SREBF2	-2.05552			E3/8-cell	CALN1	2.61917
Morulae	VRTN	3.90712			NC cells	TRIML1	-2.76396			E3/8-cell	EBF2	3.78562
Morulae	BIK	3.58721			NC cells	PKP3	-3.23679			E3/8-cell	SLC7A6OS	3.07917
Morulae	RNF11	3.76315			NC cells	VEGFA	-3.08937			E3/8-cell	FOLR4	3.96194
Morulae	EID3	3.27445			NC cells	AIM1L	-2.22735			E3/8-cell	ITGA4	3.36487
Morulae	ABCA17P	3.53089			NC cells	HSD17B11	-2.33088			E3/8-cell	POLR3GL	2.99495
Morulae	ULK2	2.7733			NC cells	CLIC3	-2.91934			E3/8-cell	SH3BGRL	3.70355
Morulae	TAS1R1	3.52776			NC cells	DOCK9	-2.04337			E3/8-cell	ENG	4.42725
Morulae	TMEM92	2.27823			NC cells	MPP1	-3.17999			E3/8-cell	NPAS3	3.319
Morulae	FAM162B	2.72259			NC cells	TNFAIP8	-2.74219			E3/8-cell	RFPL3	4.51781
Morulae	PPAP2C	3.02605			NC cells	ZBTB7B	-2.24519			E3/8-cell	ZNF654	2.25423
Morulae	ELL3	2.77805			NC cells	ADAMTSL4	-2.25641			E3/8-cell	CABP7	2.68788
Morulae	ARGFX	2.91728			NC cells	ELOVL6	-2.32582			E3/8-cell	LOC256880	4.77634
Morulae	MFSD2A	2.06579			NC cells	FDFT1	-2.34785			E3/8-cell	SLC29A4	3.48332
Morulae	FAM19A3	3.04565			NC cells	MXRA8	-2.66318			E3/8-cell	ZNF140	2.65927
Morulae	PSORS1C2	2.52853			NC cells	PANK1	-2.04922			E3/8-cell	FUT5	3.8675
Morulae	CCL15	2.13076			NC cells	TP63	-3.23123			E3/8-cell	H3F3C	2.38777
Morulae	ZFR2	3.51639			NC cells	TGM2	-3.7124			E3/8-cell	LRRC17	4.82105
Morulae	CD37	2.9337			NC cells	TMSB4X	-2.14104			E3/8-cell	ZNF707	2.58481
Morulae	GDPD1	2.81489			NC cells	DUSP6	-2.06015			E3/8-cell	CDCA7L	2.48126
Morulae	SOAT2	2.90329			NC cells	GABBR2	-3.09375			E3/8-cell	IL2RA	2.55586
Morulae	ARGFXP2	2.70982			NC cells	GATA2	-2.85701			E3/8-cell	NR3C2	3.58701
Morulae	AES	3.34935			NC cells	IL32	-5.02226			E3/8-cell	PLA2G4C	4.05831
Morulae	RBP7	3.17361			NC cells	SLC1A3	-2.41925			E3/8-cell	PNLDC1	2.75608
Morulae	PRPH	2.11021			NC cells	ABHD4	-2.61273			E3/8-cell	SIGLEC10	4.6524
Morulae	R3HDML	2.01618			NC cells	CLDN3	-3.5586			E3/8-cell	SLC1A6	2.85607
Morulae	CCPG1	3.03717			NC cells	YAP1	-2.03548			E3/8-cell	TRIM43B	4.52318
Morulae	CD82	2.6447			NC cells	ZNF385A	-2.92824			E3/8-cell	CCDC82	2.69488
Morulae	DPRXP4	2.79063			NC cells	CYP19A1	-6.65218			E3/8-cell	CNTRL	2.66725
Morulae	GABARAPL1	2.36825			NC cells	MCCC1	-3.70555			E3/8-cell	CPEB4	2.47302
Morulae	ARHGEF33	2.86633			NC cells	DOK4	-2.8189			E3/8-cell	FSTL4	4.29062
Morulae	GEM	2.47715			NC cells	ZNF750	-2.77493			E3/8-cell	GPATCH11	2.82213
Morulae	HYLS1	2.4374			NC cells	ADAM15	-2.76178			E3/8-cell	NBEAP1	2.72638
Morulae	DBP	2.97232			NC cells	LRP2	-2.07103			E3/8-cell	TYW1B	2.68585
Morulae	SNAPC2	2.46908			NC cells	RHOBTB2	-2.30662			E3/8-cell	ATP10A	3.44211
Morulae	IRGQ	2.49799			NC cells	FBLN1	-2.84511			E3/8-cell	C3	4.3107
Morulae	ZBTB8A	2.64125			NC cells	GSTT1	-4.07134			E3/8-cell	CRISPLD2	2.91102
Morulae	KITLG	3.78115			NC cells	ME2	-2.30561			E3/8-cell	HIST1H2AC	3.73378
Morulae	TMEM99	2.88017			NC cells	PKIB	-2.17358			E3/8-cell	LHX2	2.38212
Morulae	TCL1B	2.29918			NC cells	ERVV-2	-5.64123			E3/8-cell	MTMR3	3.52757
Morulae	STK31	2.91141			NC cells	LGALS3	-4.64026			E3/8-cell	RPL10L	2.55047
Morulae	HNF4A	2.30002			NC cells	LSS	-2.20471			E3/8-cell	SOX11	4.42779
Morulae	NANOGNB	2.01788			NC cells	MTAP	-2.13662			E3/8-cell	KCNK9	5.46919
Morulae	DUSP27	3.24783			NC cells	IDI2-AS1	-2.08542			E3/8-cell	MAD2L1BP	3.17561
Morulae	HRASLS5	2.54445			NC cells	MGLL	-2.16847			E3/8-cell	PNRC1	2.45783
Morulae	DLL3	3.03732			NC cells	FIGNL2	-2.5815			E3/8-cell	RSPH9	2.60275
Morulae	GCHFR	2.40298			NC cells	TM7SF2	-3.0717			E3/8-cell	SDE2	2.44832
Morulae	HVCN1	2.4154			NC cells	CCDC9	-2.07156			E3/8-cell	ARAP2	3.3111
Morulae	PALM	2.81305			NC cells	MYO7A	-2.50208			E3/8-cell	FBLN7	5.06754
Morulae	PPP1R3B	2.01172			NC cells	TNIK	-2.12897			E3/8-cell	PCDH15	2.12733
Morulae	TEX19	3.55764			NC cells	ECI2	-2.33332			E3/8-cell	SERTAD1	2.66519
Morulae	ATG2A	2.10697			NC cells	GALNT11	-2.24738			E3/8-cell	SLC5A11	3.35529
Morulae	FAM151A	2.16022			NC cells	HTATIP2	-2.20341			E3/8-cell	ZNF530	3.07784
Morulae	LARP1B	2.34106			NC cells	CCKBR	-4.3477			E3/8-cell	BNIP3L	2.107
Morulae	WASF3	2.95327			NC cells	WNT7B	-2.8525			E3/8-cell	EBF1	4.137
Morulae	CORO1A	2.57564			NC cells	PLEKHA6	-2.39055			E3/8-cell	ZNF705G	4.2431
Morulae	ZNF534	2.55648			NC cells	CGA	-12.5783			E3/8-cell	GUSBP4	2.97836
Morulae	ZFYVE1	2.03387			NC cells	RCN1	-2.32996			E3/8-cell	LYPD4	3.71566
Morulae	VMO1	2.43082			NC cells	FAM189B	-2.46032			E3/8-cell	LYSMD1	3.31838
Morulae	USP7	2.06739			NC cells	LPHN2	-2.01396			E3/8-cell	NKIRAS1	3.35473
Morulae	ZNF528	2.30533			NC cells	RBBP8NL	-3.43205			E3/8-cell	ATP8A1	2.461
Morulae	IER5	2.7006			NC cells	RGS3	-2.70161			E3/8-cell	FAM81B	3.96004
Morulae	SAMD8	2.24451			NC cells	SNORD50A	-2.87315			E3/8-cell	KLHL32	4.26604
Morulae	BAK1	2.39137			NC cells	SYNPO	-2.82122			E3/8-cell	PPP1R3C	3.52699
Morulae	MFN1	2.0761			NC cells	GJC1	-2.02615			E3/8-cell	SPDYC	3.15155
Morulae	SLC2A14	2.7926			NC cells	LOC100506655	-2.731			E3/8-cell	THSD7A	3.09699
Morulae	ACOT9	2.14933			NC cells	B3GNT2	-2.29027			E3/8-cell	ZIK1	2.78161
Morulae	BAIAP2L2	2.30332			NC cells	EIF2AK2	-2.35467			E3/8-cell	HCG17	2.13592
Morulae	MTMR14	2.05856			NC cells	SH3BP1	-2.5421			E3/8-cell	RABGEF1	2.49002
Morulae	PIK3AP1	2.44605			NC cells	NMI	-3.10856			E3/8-cell	SLC7A9	5.04532
Morulae	ATP1B2	2.55923			NC cells	S1PR2	-3.54304			E3/8-cell	ADAMTSL1	2.73545
Morulae	WDR45	2.45299			NC cells	UCA1	-2.43496			E3/8-cell	C21orf91	2.87997
Morulae	AOX1	3.25666			NC cells	GAB2	-2.11577			E3/8-cell	DNAJB1	2.80724
Morulae	SLC35E4	2.40067			NC cells	MGST3	-2.25394			E3/8-cell	LRIG1	2.14527
Morulae	SOX15	2.05883			NC cells	ANXA1	-7.85431			E3/8-cell	PDE6C	4.48841
Morulae	PLEKHO1	3.22844			NC cells	EFS	-2.49166			E3/8-cell	PRAME	2.71528
Morulae	WNK3	2.03326			NC cells	PMEL	-2.63842			E3/8-cell	RACGAP1P	2.2564
Morulae	ZNF675	2.85451			NC cells	APOA2	-5.88032			E3/8-cell	SPAG4	3.51374
Morulae	CHRNA10	2.80419			NC cells	GCH1	-2.37969			E3/8-cell	ADAD1	3.15425
Morulae	CLDN11	2.83875			NC cells	GRHL1	-2.24469			E3/8-cell	CLOCK	2.56826
Morulae	CPED1	2.67596			NC cells	PAIP2B	-2.09695			E3/8-cell	IQUB	4.51274
Morulae	SLC41A1	2.02827			NC cells	SLC7A2	-2.22517			E3/8-cell	ZNF618	4.14639
Morulae	LUZP4	3.73609			NC cells	FZD6	-2.50659			E3/8-cell	C10orf82	3.313
Morulae	ELOVL7	3.26166			NC cells	PTPRK	-2.1516			E3/8-cell	HAL	3.58176
Morulae	JMY	2.66615			NC cells	GRINA	-2.01923			E3/8-cell	SKOR1	3.78936
Morulae	PIWIL2	2.55916			NC cells	EDNRB	-3.58621			E3/8-cell	TDRD1	2.77426
Morulae	CEP164	2.16209			NC cells	KIF21A	-2.0193			E3/8-cell	WFDC2	2.37301
Morulae	MAGEB2	2.5999			NC cells	PRSS12	-2.07062			E3/8-cell	ZNF473	2.43504
Morulae	CBLN1	2.00144			NC cells	STRA6	-2.79521			E3/8-cell	CCNB3	4.49865
Morulae	HKDC1	2.47028			NC cells	TPM4	-2.03838			E3/8-cell	HENMT1	2.73828
Morulae	LOC441455	3.86441			NC cells	ASAH1	-2.2017			E3/8-cell	MED31	2.76141
Morulae	MSL3P1	2.65625			NC cells	ID3	-3.48873			E3/8-cell	NANOGNB	2.11772
Morulae	RB1CC1	2.22785			NC cells	GPX2	-5.10195			E3/8-cell	SOX15	2.04445
Morulae	RBM44	2.84438			NC cells	PLXDC2	-2.31011			E3/8-cell	BRDT	2.6001
Morulae	C6orf203	2.24768			NC cells	SLC25A1	-2.00736			E3/8-cell	CNST	2.12948
Morulae	C1orf162	2.96908			NC cells	FAM89A	-3.6342			E3/8-cell	FMN1	3.10114
Morulae	EFNB3	3.077			NC cells	SH3GL3	-2.20917			E3/8-cell	LMO7	2.68704
Morulae	APOBR	2.59573			NC cells	AHCYL1	-2.12226			E3/8-cell	MEX3B	2.85323
Morulae	MYO5A	2.19592			NC cells	TIMP4	-3.87659			E3/8-cell	MFAP1	2.21059
Morulae	PNMA5	2.39082			NC cells	ZNF280A	-2.20895			E3/8-cell	CPEB1	3.15761
Morulae	MAGEA4	2.15715			NC cells	HERPUD1	-2.05633			E3/8-cell	RELB	2.8293
Morulae	CACNB3	2.09444			NC cells	RNASE1	-2.71332			E3/8-cell	HMCN1	3.41235
Morulae	DUSP18	2.24843			NC cells	SBSPON	-3.11017			E3/8-cell	PPP1R35	3.02403
Morulae	OSR2	2.54225			NC cells	TMUB1	-2.07874			E3/8-cell	SLCO3A1	2.9748
Morulae	ZNF22	2.11275			NC cells	DLG5	-2.35727			E3/8-cell	TMEFF2	2.15824
Morulae	BATF3	2.55678			NC cells	SLC16A3	-3.23155			E3/8-cell	ZNF506	2.26896
Morulae	OASL	3.05201			NC cells	IGDCC3	-2.01038			E3/8-cell	CCSAP	2.39374
Morulae	DIS3L	2.3454			NC cells	RGL1	-3.18561			E3/8-cell	EFCAB10	3.47552
Morulae	ZNF268	2.3927			NC cells	SIAH2	-2.19302			E3/8-cell	FBXW7	2.80268
Morulae	DMRTB1	3.76178			NC cells	GNA12	-2.58723			E3/8-cell	NMNAT1	2.56905
Morulae	DYNC1LI1	2.10766			NC cells	HIST3H2A	-2.0443			E3/8-cell	SNORA51	3.82688
Morulae	FANCE	2.38546			NC cells	SATB1	-2.28678			E3/8-cell	FAM218A	3.15674
Morulae	NTNG1	3.10639			NC cells	PSME1	-2.49042			E3/8-cell	FAM228A	3.1135
Morulae	C11orf65	2.67629			NC cells	TMEM52	-2.9981			E3/8-cell	GGACT	3.32233
Morulae	CFD	3.0736			NC cells	TUBB2B	-2.71483			E3/8-cell	IGFBP6	2.44073
Morulae	NUDT6	2.04176			NC cells	UCHL1	-2.69715			E3/8-cell	PTPRN2	2.81491
Morulae	SLC22A20	2.42596			NC cells	GDF3	-4.93622			E3/8-cell	SLC27A6	3.40455
Morulae	ZMYM6NB	2.0462			NC cells	IFI6	-3.61078			E3/8-cell	ELANE	4.52704
NC cells	CYP26A1	3.37834			NC cells	BMF	-2.46777			E3/8-cell	ELOVL3	2.77472
NC cells	DHRS3	2.54147			NC cells	FAM160A2	-2.09275			E3/8-cell	FRG2B	4.16701
NC cells	MAG	3.50011			NC cells	HSD3B1	-7.62862			E3/8-cell	LOC100507053	3.1942
NC cells	GALK1	2.08732			NC cells	RGS13	-5.18989			E3/8-cell	SPDL1	2.11289
NC cells	TM4SF5	2.05151			NC cells	ACSL6	-2.9337			E3/8-cell	GUSBP1	3.00107
NC cells	OLAH	2.91935			NC cells	C5orf30	-2.30285			E3/8-cell	LOXHD1	2.48704
NC cells	RET	2.0035			NC cells	FASN	-2.39809			E3/8-cell	NFYA	2.40679
NC cells	AQP3	2.10035			NC cells	GBGT1	-4.1651			E3/8-cell	NMT2	2.46428
NC cells	FA2H	2.08177			NC cells	TCL1A	-2.17535			E3/8-cell	PDE3A	3.55435
NC cells	RAB43	2.04271			NC cells	NRP1	-5.41852			E3/8-cell	PRKD2	2.14611
NC cells	HBA1	2.75579			NC cells	SDC1	-4.2321			E3/8-cell	THEG	2.45777
NC cells	MSN	2.24189			NC cells	ZFP36	-2.18305			E3/8-cell	ALMS1	2.57181
NC cells	HBA2	3.23574			NC cells	MID1IP1	-2.1717			E3/8-cell	GPLD1	2.69575
NC cells	DENND1C	2.02785			NC cells	HOOK1	-2.03663			E3/8-cell	MCTP1	2.80433
NC cells	XAGE3	2.77672			NC cells	ID2	-2.04125			E3/8-cell	PARP16	2.29088
NC cells	ARHGAP9	3.69549			NC cells	FST	-3.81454			E3/8-cell	PLCL1	4.14629
NC cells	CPSF4L	2.31473			NC cells	SGCE	-2.7251			E3/8-cell	ZNF728	2.64128
NC cells	C14orf37	2.10604			NC cells	TBX2	-2.56587			E3/8-cell	ADAP1	3.30983
NC cells	CD22	2.12687			NC cells	PIWIL3	-2.50589			E3/8-cell	EMX1	4.69265
NC cells	CLDN3	2.09544			NC cells	SRC	-2.49422			E3/8-cell	ERVK13-1	2.2739
					NC cells	ZDHHC14	-2.86521			E3/8-cell	PCSK5	2.06577
					NC cells	IFITM1	-2.97703			E3/8-cell	SHQ1	2.59921
					NC cells	ZP3	-2.48533			E3/8-cell	THAP1	2.22934
					NC cells	VTCN1	-3.96556			E3/8-cell	DAZAP2	2.1705
					NC cells	ZBTB7C	-2.80362			E3/8-cell	SNAPC1	2.17563
					NC cells	KRT23	-4.88817			E3/8-cell	CLSTN2	3.77275
					NC cells	ADK	-2.08694			E3/8-cell	HIST1H2AM	3.92577
					NC cells	SLCO2A1	-2.39678			E3/8-cell	LOC728613	2.13567
					NC cells	GDPD3	-2.348			E3/8-cell	PPP3CA	2.52522
					NC cells	LIPG	-3.28782			E3/8-cell	UCHL1	2.02505
					NC cells	RILPL2	-3.13407			E3/8-cell	ASH1L-AS1	2.79738
					NC cells	GAS2L3	-2.55769			E3/8-cell	CCDC110	4.32802
					NC cells	MMD	-2.15604			E3/8-cell	FRS2	2.11126
					NC cells	LRRC58	-2.17205			E3/8-cell	GPR39	3.72432
					NC cells	GJA5	-2.8097			E3/8-cell	LGALS8	2.57319
					NC cells	ITGB4	-3.6061			E3/8-cell	VAMP1	2.16155
					NC cells	PABPC1L	-2.31121			E3/8-cell	WNK3	2.19876
					NC cells	PKIA	-4.23159			E3/8-cell	ASTL	4.18801
					NC cells	FAM151A	-5.60119			E3/8-cell	CAPN12	3.09007
					NC cells	DPPA5	-5.3166			E3/8-cell	CTNNA3	3.89722
					NC cells	MT1X	-4.07554			E3/8-cell	DYNC2H1	3.03233
					NC cells	KLF4	-3.13934			E3/8-cell	FAM154A	4.60832
					NC cells	HSPB1	-2.82185			E3/8-cell	KIAA0247	2.8917
					NC cells	ARGFX	-6.41422			E3/8-cell	STAG3L2	2.63928
					NC cells	CFLAR	-3.28129			E3/8-cell	ZCWPW1	4.16715
					NC cells	ENO2	-3.18549			E3/8-cell	DDX26B	2.48794
					NC cells	SERPINB6	-2.94381			E3/8-cell	ZMAT5	2.47347
					NC cells	ATG9B	-2.72252			E3/8-cell	ANKRD36BP2	2.31856
					NC cells	SOAT2	-4.46211			E3/8-cell	FBXO5	2.51617
					NC cells	FBXL20	-2.86014			E3/8-cell	NRF1	2.215
					NC cells	NANOG	-3.73206			E3/8-cell	TMEM252	4.96156
					NC cells	RUNX1T1	-2.63779			E3/8-cell	ZNF733P	2.68155
					NC cells	PLLP	-3.99678			E3/8-cell	ABCB9	2.70829
					NC cells	ATG3	-2.35988			E3/8-cell	PMAIP1	2.02422
					NC cells	OOEP	-4.8864			E3/8-cell	TEX14	2.25883
					NC cells	FAM122C	-3.27988			E3/8-cell	ESCO2	2.18404
					NC cells	MAEL	-2.98241			E3/8-cell	H3F3B	2.14583
					NC cells	BRDT	-2.58623			E3/8-cell	PEBP4	3.82422
					NC cells	GABARAPL1	-2.48335			E3/8-cell	SAMD3	4.30175
					NC cells	HNF4A	-3.26619			E3/8-cell	DSEL	2.04596
					NC cells	POU5F1P3	-2.6007			E3/8-cell	FLOT1	2.0309
					NC cells	FOXR1	-4.03971			E3/8-cell	JAZF1	2.11824
					NC cells	LOC399715	-2.03			E3/8-cell	TEX15	2.45174
					NC cells	CDA	-3.60171			E3/8-cell	WDR20	2.01293
					NC cells	PHOSPHO1	-3.00941			E3/8-cell	ZNF596	2.69283
					NC cells	PSORS1C2	-4.76586			E3/8-cell	AKR1C3	4.85355
					NC cells	SLC5A5	-2.72881			E3/8-cell	CNRIP1	3.92872
					NC cells	RGS2	-4.31571			E3/8-cell	CUL2	2.88948
					NC cells	SLC25A12	-2.86683			E3/8-cell	EIF1AD	2.6613
					NC cells	ARGFXP2	-2.29859			E3/8-cell	LOC642361	2.69678
					NC cells	PFKFB3	-3.62483			E3/8-cell	MIXL1	4.36749
					NC cells	ITFG3	-2.66773			E3/8-cell	PHEX	5.31601
					NC cells	DEPTOR	-3.11334			E3/8-cell	SLC8A2	3.42919
					NC cells	RAB3D	-2.04911			E3/8-cell	FBXO33	2.22946
					NC cells	NANOGNB	-4.58959			E3/8-cell	GIT2	3.4116
					NC cells	OXT	-2.84401			E3/8-cell	NRAP	3.67354
					NC cells	CD9	-2.01088			E3/8-cell	PDP1	2.34071
					NC cells	SLC35E4	-3.76695			E3/8-cell	RLF	2.11626
					NC cells	SOX2	-4.28172			E3/8-cell	TRIM48	4.85251
					NC cells	KHDC1L	-2.3472			E3/8-cell	AFMID	3.44971
					NC cells	POU5F1	-2.4401			E3/8-cell	BAZ1A	2.17202
					NC cells	PLEKHA5	-2.02984			E3/8-cell	LRAT	3.76587
					NC cells	AAMDC	-2.23631			E3/8-cell	SMKR1	3.959
					NC cells	PLCD1	-3.13644			E3/8-cell	ZNF136	2.23082
					NC cells	SCGB3A2	-2.61605			E3/8-cell	ZNF555	2.59426
					NC cells	YPEL2	-2.80732			E3/8-cell	ZNF790-AS1	2.88428
					NC cells	ACE	-2.87632			E3/8-cell	CACNA1D	3.12842
					NC cells	KLF17	-6.17546			E3/8-cell	MRVI1-AS1	3.92039
					NC cells	IL6R	-3.86671			E3/8-cell	RLIM	2.30104
					NC cells	PPAP2A	-2.94576			E3/8-cell	CDH17	3.92207
					NC cells	VSIG10	-2.42474			E3/8-cell	ZNF669	2.8588
					NC cells	UACA	-2.72667			E3/8-cell	ABCB4	5.23733
					NC cells	TBC1D23	-2.10537			E3/8-cell	DYNLL2	2.0952
					NC cells	BAMBI	-3.08195			E3/8-cell	FBXL22	3.26885
					NC cells	LRP4	-2.96539			E3/8-cell	HIST1H2BO	2.89174
					NC cells	POU5F1P4	-2.10769			E3/8-cell	LDHC	2.31508
					NC cells	DEFB122	-4.03281			E3/8-cell	LOC100287225	2.22374
					NC cells	ACOT11	-2.88651			E3/8-cell	LRP5	2.38471
					NC cells	TCL1B	-3.99264			E3/8-cell	PFKFB3	2.15625
					NC cells	TNFSF9	-3.69207			E3/8-cell	HIST1H2AG	2.55895
					NC cells	ZNF280A	-6.27007			E3/8-cell	KLK10	2.79965
					NC cells	SLC47A1	-4.15128			E3/8-cell	LEF1	4.16835
					NC cells	EPB41L2	-2.28844			E3/8-cell	PPIAP30	5.39953
					NC cells	GCHFR	-2.22925			E3/8-cell	TAF3	2.16375
					NC cells	PRDM14	-3.80819			E3/8-cell	ART3	2.38532
					NC cells	WDR47	-3.18802			E3/8-cell	MYC	2.82359
					NC cells	HLA-F	-2.82835			E3/8-cell	TMEM163	4.29671
					NC cells	PDCL3	-2.68491			E3/8-cell	TRMT44	2.06466
					NC cells	ZFYVE1	-2.6315			E3/8-cell	AQP6	2.38708
					NC cells	ZMYM6NB	-3.12251			E3/8-cell	CCRN4L	2.45324
					NC cells	CCPG1	-2.91043			E3/8-cell	HPSE2	3.89591
					NC cells	MT1G	-3.94413			E3/8-cell	RBM48	2.2674
					NC cells	PTPRS	-2.18973			E3/8-cell	TSPAN12	2.32751
					NC cells	TMEM37	-3.18966			E3/8-cell	KIF27	2.15345
					NC cells	PPAP2C	-3.85708			E3/8-cell	LRRC16A	2.26071
					NC cells	RASGEF1A	-2.39959			E3/8-cell	TCTN2	2.04104
					NC cells	CACNB3	-2.2695			E3/8-cell	ZNF578	2.06749
					NC cells	MT2A	-2.91747			E3/8-cell	BBIP1	2.15957
					NC cells	OTX2	-5.37944			E3/8-cell	CCNO	3.86477
					NC cells	RCBTB1	-2.16063			E3/8-cell	EBLN1	5.57948
					NC cells	RIMKLB	-2.04828			E3/8-cell	FAM90A27P	4.72147
					NC cells	HOMER2	-3.15254			E3/8-cell	HAP1	3.7882
					NC cells	NMT2	-2.66354			E3/8-cell	PAG1	3.08233
					NC cells	CELA3A	-3.67152			E3/8-cell	TFPT	2.08969
					NC cells	ITM2C	-2.38293			E3/8-cell	YBX2	3.54144
					NC cells	PBX3	-2.37214			E3/8-cell	ZNF501	2.14307
					NC cells	ANKRD55	-3.56074			E3/8-cell	CNTD2	4.07401
					NC cells	ALPL	-2.34525			E3/8-cell	HEXIM1	2.03085
					NC cells	CCDC163P	-2.19993			E3/8-cell	SAA1	2.58311
					NC cells	GRN	-2.1534			E3/8-cell	C20orf96	2.12731
					NC cells	TCL1A	-8.25388			E3/8-cell	CLCN4	2.93318
					NC cells	CADM1	-2.12573			E3/8-cell	GNS	2.03911
					NC cells	KRBOX1	-2.23808			E3/8-cell	MUC20	2.99477
					NC cells	MFN1	-2.17536			E3/8-cell	SYNE1	2.06211
					NC cells	SIPA1L2	-2.70703			E3/8-cell	EYA1	2.77057
					NC cells	ULK2	-3.69812			E3/8-cell	FAM105A	2.17859
					NC cells	CTSF	-2.54323			E3/8-cell	SYTL2	2.6813
					NC cells	DDIT3	-2.48764			E3/8-cell	ZNF350	2.00361
					NC cells	BAIAP2L2	-4.67667			E3/8-cell	CYP2R1	2.71559
					NC cells	CELA3B	-3.57067			E3/8-cell	LINC00839	2.61518
					NC cells	ETV4	-3.47553			E3/8-cell	ZNF502	2.40318
					NC cells	LGALS4	-4.35263			E3/8-cell	BAG4	2.03627
					NC cells	LOC441455	-3.17828			E3/8-cell	FAM9A	3.3146
					NC cells	PCP4L1	-5.03084			E3/8-cell	GPC6	2.91201
					NC cells	PMAIP1	-2.94913			E3/8-cell	MASTL	2.12351
					NC cells	RPL13P5	-2.22897			E3/8-cell	PRSS1	2.11981
					NC cells	SEP12	-3.48143			E3/8-cell	PRSS3P2	2.49476
					NC cells	SHPK	-2.03847			E3/8-cell	ZNF184	2.20502
					NC cells	TEX11	-2.06135			E3/8-cell	ATP10D	2.86599
					NC cells	NEFL	-4.09593			E3/8-cell	HIST1H2BH	3.50764
					NC cells	TMBIM1	-2.22513			E3/8-cell	LOC284023	3.05578
					NC cells	TRIM61	-2.10305			E3/8-cell	BTNL3	4.50145
					NC cells	PTRF	-2.24573			E3/8-cell	HSPA2	2.06615
					NC cells	AES	-2.94896			E3/8-cell	SGMS2	4.3574
					NC cells	APOC1P1	-2.09078			E3/8-cell	TAF13	2.01023
					NC cells	FAM162B	-4.47849			E3/8-cell	TIGIT	3.75465
					NC cells	LINC00339	-3.18			E3/8-cell	C12orf77	4.46753
					NC cells	SLC4A8	-2.20867			E3/8-cell	CTSS	2.11548
					NC cells	DEPDC7	-3.53863			E3/8-cell	MPP2	3.96159
					NC cells	PNRC1	-2.33294			E3/8-cell	NCOR1P1	3.64769
					NC cells	RBP7	-5.2257			E3/8-cell	SLC6A3	2.63131
					NC cells	SLC16A9	-4.05662			E3/8-cell	TMEM132B	3.58947
					NC cells	UBASH3B	-2.03107			E3/8-cell	DGKE	2.01095
					NC cells	GPR176	-3.38058			E3/8-cell	HIST2H2BA	2.46428
					NC cells	UBTD1	-2.5944			E3/8-cell	KDM3A	2.37677
					NC cells	TNNT1	-4.72883			E3/8-cell	CPLX4	3.1436
					NC cells	NGEF	-3.30365			E3/8-cell	GRIK4	3.01433
					NC cells	NRIP3	-2.53292			E3/8-cell	PLXNB3	5.15089
					NC cells	ARRDC2	-2.51744			E3/8-cell	SELM	3.62688
					NC cells	CORO1A	-3.18181			E3/8-cell	SLC4A7	4.01982
					NC cells	DHRS3	-2.37755			E3/8-cell	UNC93A	2.96536
					NC cells	FAM214A	-2.0443			E3/8-cell	ABI3BP	3.19896
					NC cells	GPCPD1	-2.05185			E3/8-cell	CYLD	2.0886
					NC cells	PARP16	-2.72623			E3/8-cell	IER3	2.22402
					NC cells	IER5	-3.01269			E3/8-cell	IL13RA1	2.48947
					NC cells	SPIC	-4.73529			E3/8-cell	SCG2	3.79053
					NC cells	ZNF350	-2.08305			E3/8-cell	TRIM51	4.61918
					NC cells	SH3PXD2A	-2.53594			E3/8-cell	PPEF1	4.06734
					NC cells	FAM46C	-4.69956			E3/8-cell	RFPL4B	2.60569
					NC cells	SESN3	-2.12672			E3/8-cell	TXNL4B	2.25976
					NC cells	TMEM159	-2.281			E3/8-cell	CLIP4	3.21973
					NC cells	TMEM92	-4.73931			E3/8-cell	COL6A6	2.72265
					NC cells	YPEL5	-2.8861			E3/8-cell	CSTF3-AS1	2.29073
					NC cells	BAK1	-2.74006			E3/8-cell	EFCAB6	3.42113
					NC cells	RASD1	-3.852			E3/8-cell	FTH1P3	2.51264
					NC cells	ARL4D	-2.33001			E3/8-cell	LRRC7	2.95717
					NC cells	CLDN19	-3.49383			E3/8-cell	RIMKLA	2.78211
					NC cells	JAG1	-3.22232			E3/8-cell	STAP2	2.57567
					NC cells	NRBP2	-2.82921			E3/8-cell	AGMO	2.98315
					NC cells	WDR11-AS1	-3.24462			E3/8-cell	ZSCAN5A	2.37472
										E3/8-cell	ARHGAP15	3.49963
										E3/8-cell	C8orf12	4.99087
										E3/8-cell	COX6B2	3.15334
										E3/8-cell	GRAMD1B	2.96706
										E3/8-cell	HOXA7	3.10708
										E3/8-cell	TTYH2	3.56998
										E3/8-cell	OPTN	2.13417
										E3/8-cell	BPGM	2.04337
										E3/8-cell	GPATCH3	2.10738
										E3/8-cell	PRKG1	2.06521
										E3/8-cell	ENOX1	2.48755
										E3/8-cell	GNA14	3.72134
										E3/8-cell	KLF11	2.06718
										E3/8-cell	PDE6B	3.57761
										E3/8-cell	ADCY9	2.52001
										E3/8-cell	ME3	2.88931
										E3/8-cell	TGM7	3.40413
										E3/8-cell	TRPM5	2.94839
										E3/8-cell	ZNF778	2.41249
										E3/8-cell	ASPHD2	2.49703
										E3/8-cell	CTNNA2	3.04157
										E3/8-cell	GNG2	3.47435
										E3/8-cell	ZNF606	2.02644
										E3/8-cell	REEP2	3.35931
										E3/8-cell	SNORA2B	3.52329
										E3/8-cell	HIST2H2BF	3.10141
										E3/8-cell	PPP1R13B	2.34292
										E3/8-cell	PPP2R2B	2.08767
										E3/8-cell	SNX14	2.20541
										E3/8-cell	ZNF155	2.69976
										E3/8-cell	CNPY4	2.19374
										E3/8-cell	PDE9A	3.68363
										E3/8-cell	PSD3	2.11212
										E3/8-cell	GRM7	3.02742
										E3/8-cell	MIR3064	2.20448
										E3/8-cell	PLS1	2.61845
										E3/8-cell	SSX6	2.55599
										E3/8-cell	THAP5	2.06574
										E3/8-cell	CA6	4.87434
										E3/8-cell	FBLN5	3.50264
										E3/8-cell	HSPB6	3.35045
										E3/8-cell	SNAI1	2.15152
										E3/8-cell	ALDH1A2	4.33026
										E3/8-cell	CPNE9	2.91215
										E3/8-cell	FAM43A	3.87899
										E3/8-cell	GRIN2B	2.55263
										E3/8-cell	TFIP11	2.22127
										E3/8-cell	TRPA1	3.92117
										E3/8-cell	FMO2	2.1867
										E3/8-cell	GFRA2	3.17046
										E3/8-cell	MBIP	2.48339
										E3/8-cell	PLEKHG1	3.34434
										E3/8-cell	ZNF568	2.51649
										E3/8-cell	CRABP1	4.53977
										E3/8-cell	MACC1	3.54482
										E3/8-cell	MAGEA6	2.91887
										E3/8-cell	PPP1R14C	3.84663
										E3/8-cell	SLC17A7	2.44876
										E3/8-cell	WDFY1	2.7604
										E3/8-cell	ZNF844	2.13691
										E3/8-cell	LOC643486	2.0716
										E3/8-cell	SV2B	3.463
										E3/8-cell	TRIM54	2.32651
										E3/8-cell	CCDC148	2.87814
										E3/8-cell	SYNM	2.82633
										E3/8-cell	GABPA	2.01022
										E3/8-cell	IGFBPL1	2.95788
										E3/8-cell	PCDHGA12	3.05514
										E3/8-cell	SYT16	3.43162
										E3/8-cell	TTC23L	2.94085
										E3/8-cell	ZEB1	2.22386
										E3/8-cell	ZNF616	2.08921
										E3/8-cell	GNG3	3.50584
										E3/8-cell	HOMER2	2.06369
										E3/8-cell	NR2E1	3.79581
										E3/8-cell	ZNF182	2.35241
										E3/8-cell	KIAA1147	3.80887
										E3/8-cell	KIAA1244	2.39456
										E3/8-cell	MRVI1	3.29411
										E3/8-cell	SEC14L1P1	2.6228
										E3/8-cell	SLC8A1	3.20174
										E3/8-cell	TULP3	2.22497
										E3/8-cell	ZFP37	2.57582
										E3/8-cell	DPP6	2.43497
										E3/8-cell	LOC389705	4.62846
										E3/8-cell	CYP2C18	2.12392
										E3/8-cell	DCLK2	5.44544
										E3/8-cell	RSPO2	4.46263
										E3/8-cell	USP34	2.02625
										E3/8-cell	BHLHB9	3.63247
										E3/8-cell	CREB5	2.60985
										E3/8-cell	ZC3H18	2.44597
										E3/8-cell	ZNF214	2.35247
										E3/8-cell	EIF4A3	2.0351
										E3/8-cell	SNORA12	2.52048
										E3/8-cell	ZNF280C	3.25093
										E3/8-cell	KATNAL1	2.58121
										E3/8-cell	PXK	2.76265
										E3/8-cell	RASA3	3.79065
										E3/8-cell	SVOPL	3.85754
										E3/8-cell	BTG4	5.07951
										E3/8-cell	RPH3A	4.39005
										E3/8-cell	SULT2B1	2.8526
										E3/8-cell	TRIM49B	4.62974
										E3/8-cell	ZNF878	3.57857
										E3/8-cell	ASAH2	2.89483
										E3/8-cell	KIAA1324L	2.31569
										E3/8-cell	PPFIA2	2.68743
										E3/8-cell	PTPN13	2.50409
										E3/8-cell	ZAR1	4.11224
										E3/8-cell	CRTAC1	2.21885
										E3/8-cell	PTPRH	4.38196
										E3/8-cell	USP29	4.13928
										E3/8-cell	CNN1	3.61947
										E3/8-cell	THBS2	3.59292
										E3/8-cell	ZBTB24	2.1371
										E3/8-cell	DAB1	2.76308
										E3/8-cell	TDRD9	2.25601
										E3/8-cell	DFNB31	4.45015
										E3/8-cell	MYO3B	2.07883
										E3/8-cell	NEO1	2.78288
										E3/8-cell	RAB3A	2.88199
										E3/8-cell	TUBA3E	3.22789
										E3/8-cell	ZNF224	3.1058
										E3/8-cell	IL1RAPL1	3.56416
										E3/8-cell	MAGI2-AS3	3.23594
										E3/8-cell	CTCFL	2.28167
										E3/8-cell	TFAP2B	2.66416
										E3/8-cell	AFAP1-AS1	2.99347
										E3/8-cell	TAC1	4.5493
										E3/8-cell	WDR65	2.10987
										E3/8-cell	FCHO1	2.43944
										E3/8-cell	MAST4	2.37012
										E3/8-cell	C17orf99	3.99896
										E3/8-cell	CLK4	2.2009
										E3/8-cell	ESYT3	3.15235
										E3/8-cell	GABRQ	2.48854
										E3/8-cell	SPIN3	2.16185
										E3/8-cell	TNIK	2.62304
										E3/8-cell	DOCK2	3.2398
										E3/8-cell	HNF1A	3.22115
										E3/8-cell	DNAJC27	2.19668
										E3/8-cell	LOC653513	3.22626
										E3/8-cell	COL22A1	3.12114
										E3/8-cell	FAM172BP	4.43708
										E3/8-cell	GNAT2	2.72315
										E3/8-cell	ICAM1	2.01172
										E3/8-cell	KIAA0319	2.46738
										E3/8-cell	NRG1	2.07079
										E3/8-cell	PRDM10	2.45493
										E3/8-cell	SLC35F4	2.60482
										E3/8-cell	SYT2	2.63769
										E3/8-cell	CCDC178	3.07032
										E3/8-cell	DAW1	4.77132
										E3/8-cell	ELAVL3	2.57864
										E3/8-cell	RAC2	2.34468
										E3/8-cell	EMR1	3.38649
										E3/8-cell	HIST1H1A	3.57692
										E3/8-cell	KIAA1549L	2.64333
										E3/8-cell	CDIP1	2.19783
										E3/8-cell	CPS1	3.56959
										E3/8-cell	LRMP	4.05214
										E3/8-cell	AGFG2	2.07939
										E3/8-cell	CNOT6L	2.55202
										E3/8-cell	FBXL2	2.00932
										E3/8-cell	METTL10	2.09337
										E3/8-cell	MGAT5B	4.37053
										E3/8-cell	R3HDML	2.10863
										E3/8-cell	TBX5	4.1415
										E3/8-cell	BCAS1	2.5951
										E3/8-cell	CXCL14	2.29259
										E3/8-cell	FAM174B	2.25942
										E3/8-cell	AMBP	3.36102
										E3/8-cell	SEC14L1	2.12381
										E3/8-cell	GPATCH2L	2.0766
										E3/8-cell	KDM1B	2.63888
										E3/8-cell	LMOD3	2.87286
										E3/8-cell	TCHH	2.4082
										E3/8-cell	DDX11L2	2.67132
										E3/8-cell	TDRG1	3.58021
										E3/8-cell	TMEM150B	3.19914
										E3/8-cell	VPS54	2.0503
										E3/8-cell	MCTP2	2.63158
										E3/8-cell	RARB	2.47405
										E3/8-cell	ZFP3	2.18287
										E3/8-cell	ZNF221	2.77091
										E3/8-cell	CNBD1	3.71655
										E3/8-cell	FGF9	2.90997
										E3/8-cell	PM20D1	3.49186
										E3/8-cell	ZNF830	2.23414
										E3/8-cell	CATSPERD	3.62211
										E3/8-cell	CCNE2	2.04193
										E3/8-cell	MAP1A	2.0688
										E3/8-cell	PDZD7	3.75902
										E3/8-cell	SHE	2.7278
										E3/8-cell	TIFA	3.50974
										E3/8-cell	EPHX4	2.23909
										E3/8-cell	DCAF5	2.52083
										E3/8-cell	DIRAS3	2.76178
										E3/8-cell	PPAPDC1A	2.4516
										E3/8-cell	SYTL5	3.43437
										E3/8-cell	FAM220A	3.96099
										E3/8-cell	HIST1H2AI	2.47003
										E3/8-cell	SRRM5	3.68922
										E3/8-cell	UPB1	3.89166
										E3/8-cell	C4orf47	3.52219
										E3/8-cell	CPNE4	2.19701
										E3/8-cell	SLA2	3.17081
										E3/8-cell	DUSP19	2.50992
										E3/8-cell	CDON	2.0116
										E3/8-cell	COL6A5	2.70087
										E3/8-cell	FAIM2	2.94806
										E3/8-cell	ID4	2.57692
										E3/8-cell	LOC728752	3.62371
										E3/8-cell	AIM1	2.17031
										E3/8-cell	HSF5	2.17576
										E3/8-cell	KIF5C	2.04197
										E3/8-cell	PARVG	4.15749
										E3/8-cell	ZCCHC2	2.69694
										E3/8-cell	CAMK2A	3.88396
										E3/8-cell	CLEC17A	4.11285
										E3/8-cell	EGR2	2.41607
										E3/8-cell	RADIL	2.83554
										E3/8-cell	DLX1	3.65103
										E3/8-cell	HBM	5.74929
										E3/8-cell	NLRP14	3.00357
										E3/8-cell	SARDH	3.03007
										E3/8-cell	GEMIN5	2.04329
										E3/8-cell	PIANP	2.37936
										E3/8-cell	BMP4	2.05377
										E3/8-cell	FAM83E	4.13314
										E3/8-cell	ELAVL2	2.14544
										E3/8-cell	HIST1H4K	2.61943
										E3/8-cell	IPO8	3.2669
										E3/8-cell	SPOCK3	2.05715
										E3/8-cell	C10orf120	3.35639
										E3/8-cell	ZIM2	2.22645
										E3/8-cell	FAM189A2	3.69567
										E3/8-cell	CCDC39	2.74952
										E3/8-cell	SNORA68	2.2598
										E3/8-cell	SNORD71	2.84214
										E3/8-cell	TESC	2.28669
										E3/8-cell	VAV3-AS1	3.0149
										E3/8-cell	CAMK1D	2.14669
										E3/8-cell	DUSP10	2.13691
										E3/8-cell	PSEN2	2.6212
										E3/8-cell	PSTPIP1	3.82353
										E3/8-cell	RND3	2.55187
										E3/8-cell	FAM90A1	3.18177
										E3/8-cell	KIF1A	2.41799
										E3/8-cell	MYO1H	4.13381
										E3/8-cell	EGF	2.76877
										E3/8-cell	RUNX1T1	2.00578
										E3/8-cell	C17orf100	2.82663
										E3/8-cell	C4orf22	3.24679
										E3/8-cell	CCDC3	2.37333
										E3/8-cell	KIAA1257	2.79754
										E3/8-cell	PTPN22	3.0916
										E3/8-cell	FAM154B	3.0468
										E3/8-cell	RPSAP9	2.24567
										E3/8-cell	CCDC121	2.44619
										E3/8-cell	ROBO3	2.14676
										E3/8-cell	SLC12A5	2.87293
										E3/8-cell	SLC22A2	2.30376
										E3/8-cell	CT47B1	3.48958
										E3/8-cell	GRM8	3.15
										E3/8-cell	HIST1H2BB	2.56765
										E3/8-cell	MIR4500HG	4.01391
										E3/8-cell	PLIN5	2.69581
										E3/8-cell	PPP1R3E	2.16287
										E3/8-cell	CADPS2	3.15935
										E3/8-cell	FAM9B	2.2209
										E3/8-cell	B3GNT4	2.48182
										E3/8-cell	FAM110D	2.92919
										E3/8-cell	LRRK1	2.73895
										E3/8-cell	RGS7	2.73386
										E3/8-cell	ART5	2.03899
										E3/8-cell	CNKSR2	2.5049
										E3/8-cell	DOK5	3.1406
										E3/8-cell	EIF4ENIF1	2.12029
										E3/8-cell	H1FNT	4.3011
										E3/8-cell	MYO16	3.39608
										E3/8-cell	MYRIP	2.70673
										E3/8-cell	NDRG4	2.98849
										E3/8-cell	PIWIL1	3.18094
										E3/8-cell	SPINK7	4.26703
										E3/8-cell	TUSC5	2.72292
										E3/8-cell	VAV3	4.32398
										E3/8-cell	DIP2A-IT1	2.57191
										E3/8-cell	ISL2	3.00042
										E3/8-cell	STK39	2.13661
										E3/8-cell	C16orf74	2.41331
										E3/8-cell	CPEB2	2.03911
										E3/8-cell	FOLH1	2.12241
										E3/8-cell	ILDR2	2.85379
										E3/8-cell	LINC00483	3.49905
										E3/8-cell	NSMCE4A	2.07218
										E3/8-cell	PRSS58	4.32649
										E3/8-cell	RUNDC3B	2.90598
										E3/8-cell	ZNF554	2.21103
										E3/8-cell	MYH11	2.42658
										E3/8-cell	CBFA2T3	3.21519
										E3/8-cell	CMKLR1	3.54112
										E3/8-cell	NAV3	2.92091
										E3/8-cell	NCF1	2.44602
										E3/8-cell	BOD1	2.56248
										E3/8-cell	NOS1AP	2.20857
										E3/8-cell	RYR3	2.25982
										E3/8-cell	SCARF2	2.71261
										E3/8-cell	APBA1	2.89968
										E3/8-cell	TMEM132D	4.16063
										E3/8-cell	DAND5	4.44184
										E3/8-cell	FAT2	2.04904
										E3/8-cell	MLXIPL	2.39772
										E3/8-cell	PKNOX2	3.83621
										E3/8-cell	ZBTB49	2.04741
										E3/8-cell	ELOVL2	2.69983
										E3/8-cell	GPC5	2.29601
										E3/8-cell	C2orf15	2.07265
										E3/8-cell	RASGRP3	2.60027
										E3/8-cell	CPQ	2.77897
										E3/8-cell	KIF26B	4.40635
										E3/8-cell	ADAMTSL3	2.03744
										E3/8-cell	CCDC30	3.24302
										E3/8-cell	OR2B6	2.97032
										E3/8-cell	PLAGL1	2.2909
										E3/8-cell	ANKS4B	2.8561
										E3/8-cell	C11orf85	2.60856
										E3/8-cell	CALML4	2.14448
										E3/8-cell	CKM	2.77101
										E3/8-cell	KLF2	4.26584
										E3/8-cell	MICALCL	3.46773
										E3/8-cell	NOX5	2.50218
										E3/8-cell	NXPH4	3.25264
										E3/8-cell	SYT9	2.75116
										E3/8-cell	CDC20B	2.95305
										E3/8-cell	GAB1	2.50384
										E3/8-cell	PARP12	3.45202
										E3/8-cell	TMEM200A	2.34152
										E3/8-cell	ALOXE3	3.4592
										E3/8-cell	NTRK3	2.4518
										E3/8-cell	NLGN1	2.53012
										E3/8-cell	SAMD4A	2.28126
										E3/8-cell	ERN1	2.38521
										E3/8-cell	KALRN	2.8636
										E3/8-cell	C1QTNF1	2.46592
										E3/8-cell	HMGN2P46	3.13117
										E3/8-cell	TMEM231	2.02966
										E3/8-cell	EXD1	2.63354
										E3/8-cell	TMEM232	2.41468
										E3/8-cell	GPR3	2.18893
										E3/8-cell	PRG3	3.85795
										E3/8-cell	ZNF841	2.04759
										E3/8-cell	NOD1	2.60843
										E3/8-cell	CSRP1	2.17529
										E3/8-cell	SNORA23	2.29824
										E3/8-cell	GNG11	4.21275
										E3/8-cell	HIST1H2BL	2.89825
										E3/8-cell	ICAM5	2.60479
										E3/8-cell	ARL9	3.39176
										E3/8-cell	FOXD2	3.18596
										E3/8-cell	OVCH1	2.76502
										E3/8-cell	KCNA7	2.43827
										E3/8-cell	LOC339166	2.06708
										E3/8-cell	IL16	2.43557
										E3/8-cell	HBZ	2.06057
										E3/8-cell	HHEX	3.49729
										E3/8-cell	SLC25A48	2.83561
										E3/8-cell	TSPAN7	2.47061
										E3/8-cell	ITGA9	2.96378
										E3/8-cell	TUBAL3	3.8607
										E3/8-cell	FAM19A5	2.19581
										E3/8-cell	RASL11A	2.20572
										E3/8-cell	DES	2.55034
										E3/8-cell	DIP2C	2.09671
										E3/8-cell	STX6	3.01913
										E3/8-cell	OR8G5	2.72903
										E3/8-cell	SGCG	3.79026
										E3/8-cell	ZHX2	2.27569
										E3/8-cell	BVES	2.04909
										E3/8-cell	EFHC2	3.42304
										E3/8-cell	SLC16A5	2.10686
										E3/8-cell	LIPM	3.25472
										E3/8-cell	SYN2	2.34599
										E3/8-cell	BATF2	3.10877
										E3/8-cell	NCALD	2.07956
										E3/8-cell	SLC6A20	2.0432
										E3/8-cell	C21orf49	2.18052
										E3/8-cell	PPM1M	2.01325
										E3/8-cell	ARHGAP26-AS1	3.08364
										E3/8-cell	CACNA1H	3.37382
										E3/8-cell	DDAH2	2.0232
										E3/8-cell	C2orf16	2.77481
										E3/8-cell	DNAAF3	2.07938
										E3/8-cell	OTUD3	2.06628
										E3/8-cell	USP50	2.55633
										E3/8-cell	GLCCI1	2.46116
										E3/8-cell	ROR2	2.05791
										E3/8-cell	CDH10	2.48674
										E3/8-cell	CECR7	2.65033
										E3/8-cell	LOC148696	2.39921
										E3/8-cell	STX2	2.20047
										E3/8-cell	ARHGAP26	2.17982
										E3/8-cell	EML5	2.40858
										E3/8-cell	ABCG8	2.63553
										E3/8-cell	FMN2	2.07236
										E3/8-cell	HIPK4	2.34018
										E3/8-cell	JPH3	2.21754
										E3/8-cell	LOC113230	2.16057
										E3/8-cell	PRKCE	2.63642
										E3/8-cell	LOC100130331	2.27537
										E3/8-cell	OSBPL5	2.50108
										E3/8-cell	CELSR1	2.75597
										E3/8-cell	FBXO43	3.19663
										E3/8-cell	KLK4	3.69192
										E3/8-cell	LOC145837	2.72959
										E4/Morulae	DPRX	4.29096
										E4/Morulae	BTN1A1	4.43754
										E4/Morulae	PSORS1C2	2.88661
										E4/Morulae	ULK2	2.85293
										E4/Morulae	PPAP2C	3.22528
										E4/Morulae	BIK	3.4427
										E4/Morulae	FAM162B	2.76551
										E4/Morulae	RBP7	3.20324
										E4/Morulae	ABCA17P	3.50158
										E4/Morulae	CCPG1	3.09385
										E4/Morulae	VRTN	3.95621
										E4/Morulae	FUT3	4.21797
										E4/Morulae	CD37	3.08606
										E4/Morulae	SOAT2	2.78943
										E4/Morulae	TMEM92	2.12667
										E4/Morulae	ARGFX	2.74199
										E4/Morulae	CD82	2.64675
										E4/Morulae	AES	3.46589
										E4/Morulae	GABARAPL1	2.44427
										E4/Morulae	ARGFXP2	2.57824
										E4/Morulae	FAM19A3	2.92676
										E4/Morulae	PRPH	2.00472
										E4/Morulae	GDPD1	2.7359
										E4/Morulae	ARHGEF33	2.91236
										E4/Morulae	ATG2A	2.43571
										E4/Morulae	TAS1R1	3.4646
										E4/Morulae	HYLS1	2.40716
										E4/Morulae	ELL3	2.58501
										E4/Morulae	NANOGNB	2.00503
										E4/Morulae	FAM151A	2.23747
										E4/Morulae	GCHFR	2.30421
										E4/Morulae	DPRXP4	2.73932
										E4/Morulae	EID3	3.23167
										E4/Morulae	HNF4A	2.29838
										E4/Morulae	IRGQ	2.41971
										E4/Morulae	TCL1B	2.21321
										E4/Morulae	ZFR2	3.40349
										E4/Morulae	HRASLS5	2.53139
										E4/Morulae	DBP	3.15241
										E4/Morulae	RNF11	3.57135
										E4/Morulae	BAIAP2L2	2.3521
										E4/Morulae	SOX2	2.23774
										E4/Morulae	TMEM99	2.91794
										E4/Morulae	SLC35E4	2.40369
										E4/Morulae	CORO1A	2.5388
										E4/Morulae	DUSP27	3.28662
										E4/Morulae	HVCN1	2.69844
										E4/Morulae	LARP1B	2.40416
										E4/Morulae	LGALS4	2.23077
										E4/Morulae	VMO1	2.37038
										E4/Morulae	BAK1	2.3901
										E4/Morulae	DLL3	3.34346
										E4/Morulae	SNAPC2	2.31203
										E4/Morulae	ZNF528	2.37677
										E4/Morulae	STEAP1	2.20425
										E4/Morulae	ATP1B2	2.54642
										E4/Morulae	MFN1	2.00604
										E4/Morulae	PALM	2.99618
										E4/Morulae	MTMR14	2.12609
										E4/Morulae	WDR45	2.50955
										E4/Morulae	IER5	2.57894
										E4/Morulae	GEM	2.419
										E4/Morulae	WASF3	2.79818
										E4/Morulae	ACOT9	2.09871
										E4/Morulae	AOX1	3.11154
										E4/Morulae	BATF3	2.68701
										E4/Morulae	STK31	2.72496
										E4/Morulae	MAGEB2	2.55578
										E4/Morulae	SLC6A8	2.52603
										E4/Morulae	ZBTB8A	2.50618
										E4/Morulae	APOBR	2.76342
										E4/Morulae	JMY	2.61256
										E4/Morulae	TRIM61	2.02072
										E4/Morulae	ZNF534	2.41402
										E4/Morulae	C6orf203	2.26024
										E4/Morulae	CPED1	2.57969
										E4/Morulae	ZNF675	2.77595
										E4/Morulae	PIWIL2	2.4447
										E4/Morulae	LUZP4	3.94241
										E4/Morulae	LOC441455	3.89842
										E4/Morulae	SAMD8	2.134
										E4/Morulae	TPM2	2.12928
										E4/Morulae	CACNB3	2.04769
										E4/Morulae	MAGEA4	2.29276
										E4/Morulae	PLEKHO1	3.1492
										E4/Morulae	PNMA5	2.5588
										E4/Morulae	ZMYM6NB	2.46219
										E4/Morulae	OSR2	2.42745
										E4/Morulae	SLC41A1	2.58737
										E4/Morulae	PIK3AP1	2.30429
										E4/Morulae	CFD	3.17856
										E4/Morulae	FRAT2	2.34984
										E4/Morulae	TEX19	3.88294
										E4/Morulae	CEP164	2.01851
										E4/Morulae	GATA6	2.2604
										E4/Morulae	TMEM134	2.09483
										E4/Morulae	LPP-AS2	2.13631
										E4/Morulae	MSL3P1	2.70767
										E4/Morulae	KITLG	3.67128
										E4/Morulae	ZNF22	2.07531
										E4/Morulae	PPP1R26	2.21718
										E4/Morulae	HKDC1	2.33343
										E4/Morulae	MMAA	2.17143
										E4/Morulae	MYO5A	2.11114
										E4/Morulae	RB1CC1	2.07843
										E4/Morulae	SLC22A20	2.64493
										E4/Morulae	DMRTB1	3.66975
										E4/Morulae	DLGAP1-AS1	2.56894
										E4/Morulae	NUDT6	2.09162
										E4/Morulae	PITPNA-AS1	2.31299
										E4/Morulae	ZNF684	2.11999
										E4/Morulae	TRAF5	2.7265
										E4/Morulae	ZNF584	2.21764
										E4/Morulae	ZNF268	2.33312
										E4/Morulae	ZNF19	2.92445
										E4/Morulae	C11orf65	2.52327
										E4/Morulae	EFNB3	2.90835
										E4/Morulae	FANCE	2.28952
										E4/Morulae	YIPF4	2.06629
										E4/Morulae	OASL	2.91635
										E4/Morulae	SLC2A14	2.66882
										E4/Morulae	RBM44	2.71254
										E4/Morulae	DUSP18	2.12487
										E4/Morulae	ELOVL7	3.10097
										E4/Morulae	MAP4K2	2.03475
										E4/Morulae	GSTO2	2.43634
										E4/Morulae	SFTPD	2.09103
										E4/Morulae	ZNF677	2.00958
										E4/Morulae	FKBP6	2.95245
										E4/Morulae	MOSPD1	2.02897
										E4/Morulae	PSORS1C1	2.10045
										E4/Morulae	CYGB	2.55217
										E4/Morulae	SPPL3	2.23844
										E4/Morulae	C1orf162	2.79612
										E4/Morulae	FNBP1	2.01316
										E4/Morulae	XYLT2	2.06249
										E4/Morulae	TMEM229B	2.11346
										E4/Morulae	ZNF23	2.19323
										E4/Morulae	NTNG1	2.92431
										E4/Morulae	LHFPL4	2.49269
										E4/Morulae	PPP2R5B	2.20852
										E4/Morulae	DHX58	2.16706
										E4/Morulae	HDGFL1	2.72691
										E4/Morulae	PPM1E	2.31942
										E4/Morulae	DIS3L	2.21146
										E4/Morulae	ATG9A	2.01124
										E4/Morulae	CLEC2L	2.62109
										E4/Morulae	CHRNA10	2.67293
										E4/Morulae	TMEM74B	2.59468
										E4/Morulae	ABHD14B	2.09032
										E4/Morulae	CLDN11	2.66367
										E4/Morulae	PCDHB3	2.51807
										E4/Morulae	BCL11A	2.40393
										E4/Morulae	MPC1L	2.4547
										E4/Morulae	RAB42	2.10858
										E4/Morulae	TEX30	2.01957
										E4/Morulae	EMP3	2.11328
										E4/Morulae	C4orf32	3.06388
										E4/Morulae	FGD1	2.28207
										E4/Morulae	AP1S3	2.41475
										E4/Morulae	C22orf34	2.33008
										E4/Morulae	PCDHB2	2.35208
										E4/Morulae	CHST4	2.57699
										E4/Morulae	OXCT1	2.27903
										E4/Morulae	SLC44A4	2.3984
										E4/Morulae	ZKSCAN4	2.20448
										E4/Morulae	EPHX1	2.89605
										E4/Morulae	BAGE	2.52234
										E4/Morulae	PCDHB5	2.7468
										E4/Morulae	TERF2IP	2.11481
										E4/Morulae	ZNF101	2.28035
										E4/Morulae	CRNDE	2.0113
										E4/Morulae	C7orf13	2.09657
										E4/Morulae	MAGEB1	2.09557
										E4/Morulae	M1AP	2.37718
										E4/Morulae	FLJ25758	2.92593
										E4/Morulae	PRRG1	2.18599
										E4/Morulae	MAP1LC3B	2.29633
										E4/Morulae	THEMIS2	2.01749
										E4/Morulae	IL13RA2	4.49645
										E4/Morulae	RTBDN	2.38756
										E4/Morulae	COL6A1	2.15954
										E4/Morulae	DDX25	3.05251
										E4/Morulae	NXT2	2.28016
										E4/Morulae	SLC43A2	2.01845
										E4/Morulae	RPGRIP1	3.05229
										E4/Morulae	AKAP14	2.4612
										E4/Morulae	CRYBG3	2.09187
										E4/Morulae	UBXN8	2.18118
										E4/Morulae	2002-03-01	2.08524
										E4/Morulae	MIR192	2.41449
										E4/Morulae	SLC15A3	2.54392
										E4/Morulae	DLK2	2.58549
										E4/Morulae	PNMA2	2.61448
										E4/Morulae	RBPJL	3.25163
										E4/Morulae	LOC100506990	2.4549
										E4/Morulae	UBE2G1	2.33081
										E4/Morulae	C1orf54	3.28533
										E4/Morulae	CSPG5	2.7767
										E4/Morulae	LOC375196	2.48854
										E4/Morulae	LRRIQ3	2.48495
										E4/Morulae	TRPC7	2.46018
										E4/Morulae	LZTFL1	2.22056
										E4/Morulae	RAB5A	2.05312
										E4/Morulae	NKX2-5	3.5409
										E4/Morulae	MLNR	3.26545
										E4/Morulae	CD86	2.92076
										E4/Morulae	IRX3	2.23831
										E4/Morulae	AMPH	2.56673
										E4/Morulae	CYP27C1	2.39853
										E4/Morulae	IRX5	2.32926
										E4/Morulae	MNS1	2.11629
										E4/Morulae	CSAG1	2.40568
										E4/Morulae	SSX5	3.36343
										E4/Morulae	ZNF132	2.00201
										E4/Morulae	BARX1	2.5903
										E4/Morulae	IDO1	3.02946
										E4/Morulae	MAGEB10	4.86376
										E4/Morulae	HDAC8	2.23128
										E4/Morulae	RUSC2	2.11746
										E4/Morulae	ZNF771	2.31649
										E4/Morulae	C1GALT1	2.03983
										E4/Morulae	XAGE5	2.02815
										E4/Morulae	C5orf55	2.4285
										E4/Morulae	LMCD1	2.84518
										E4/Morulae	GPR4	2.22672
										E4/Morulae	MANEA	2.23245
										E4/Morulae	PCOLCE2	2.59616
										E4/Morulae	PSMB9	2.5702
										E4/Morulae	ZNF729	2.30681
										E4/Morulae	SSX3	3.79982
										E4/Morulae	MYOM2	2.19473
										E4/Morulae	SLC2A5	2.85131
										E4/Morulae	FEZ1	2.85261
										E4/Morulae	REM1	2.33351
										E4/Morulae	RGS17	2.22721
										E4/Morulae	LINC00689	2.61758
										E4/Morulae	ARSI	3.08488
										E4/Morulae	LCA5L	2.35567
										E4/Morulae	LYG2	2.53326
										E4/Morulae	PYY	2.22251
										E4/Morulae	ITGB7	2.04625
										E4/Morulae	ZBTB37	2.18507
										E4/Morulae	SOX30	2.39147
										E4/Morulae	SYCP1	2.64045
										E4/Morulae	LHB	2.84741
										E4/Morulae	RBM24	2.62992
										E4/Morulae	RIBC2	2.42819
										E4/Morulae	MSRB3	3.30069
										E4/Morulae	C19orf38	2.03567
										E4/Morulae	NOTO	2.65103
										E4/Morulae	PRR23B	2.48665
										E4/Morulae	BTNL9	2.44614
										E4/Morulae	MAGEB3	3.85091
										E5/Early Blastocyst	GDPD2	2.92982
										E5/Early Blastocyst	DHRS3	2.7043
										E5/Early Blastocyst	MX1	2.4129
										E5/Early Blastocyst	ATP6V0D2	2.77531
										E5/Early Blastocyst	SLC17A5	2.26581
										E5/Early Blastocyst	CLDN19	2.79891
										E5/Early Blastocyst	CYP26A1	3.88669
										E5/Early Blastocyst	UAP1L1	2.27823
										E5/Early Blastocyst	NMU	2.47572
										E5/Early Blastocyst	TMEM37	2.48189
										E5/Early Blastocyst	PRAP1	2.05511
										E5/Early Blastocyst	PYGB	2.42493
										E5/Early Blastocyst	GPD2	2.15703
										E5/Early Blastocyst	TRIM8	2.01764
										E5/Early Blastocyst	CLDN10	2.94324
										E5/Early Blastocyst	TKTL1	2.35793
										E5/Early Blastocyst	NRIP3	2.29717
										E5/Early Blastocyst	CHST2	2.76334
										E5/Early Blastocyst	UACA	2.01214
										E5/Early Blastocyst	ETHE1	2.13151
										E5/Early Blastocyst	RET	2.17433
										E5/Early Blastocyst	DNMT3L	2.01407
										E5/Early Blastocyst	VSIG10	2.18448
										E5/Early Blastocyst	RASD1	2.85275
										E5/Early Blastocyst	NAGA	2.352
										E5/Early Blastocyst	DLG3	2.26528
										E5/Early Blastocyst	MAG	3.08875
										E5/Early Blastocyst	DUSP9	3.09907
										E5/Early Blastocyst	CD22	2.78573
										E5/Early Blastocyst	MSN	2.16882
										E5/Early Blastocyst	UPP1	2.28796
										E5/Early Blastocyst	NEFL	2.50275
										E5/Early Blastocyst	ACE2	2.40741
										E5/Early Blastocyst	ALOX5	2.07838
										E5/Early Blastocyst	CYP1B1	3.03663
										E5/Early Blastocyst	BRD3	2.07536
										E5/Early Blastocyst	C9orf116	2.10673
										E5/Early Blastocyst	RRAD	2.37383
										E5/Early Blastocyst	PDCL3P4	2.1533
										E5/Early Blastocyst	FES	2.18526
										E5/Early Blastocyst	SPIC	2.29485
										E5/Early Blastocyst	SNAR-G1	2.64339
										E5/Early Blastocyst	IFI16	2.83023
										E6/Mid Blastocyst	RGS13	2.6698
										E7/Late Blastocyst	CGA	6.94171
										E7/Late Blastocyst	H19	4.74449
										E7/Late Blastocyst	CCKBR	2.74499
										E7/Late Blastocyst	PGF	3.63419
										E7/Late Blastocyst	LGALS3	3.42004
										E7/Late Blastocyst	PTN	2.45968
										E7/Late Blastocyst	NR2F2	2.59904
										E7/Late Blastocyst	SLC38A1	2.03217
										E7/Late Blastocyst	CBLB	2.26098
										E7/Late Blastocyst	CYP19A1	3.28595
										E7/Late Blastocyst	RAB34	2.57781
										E7/Late Blastocyst	KRT19	2.11448
										E7/Late Blastocyst	VGLL1	2.77297
										E7/Late Blastocyst	FYB	2.29275
										E7/Late Blastocyst	HSD3B1	4.50902
										E7/Late Blastocyst	S1PR2	2.93901
										E7/Late Blastocyst	FADS1	2.27122
										E7/Late Blastocyst	TENM3	2.24098
										E7/Late Blastocyst	TINAGL1	2.42335
										E7/Late Blastocyst	FXYD5	2.16492
										E7/Late Blastocyst	GCM1	2.46462
										E7/Late Blastocyst	PLEKHF1	2.25825
										E7/Late Blastocyst	SP6	2.52953
										E7/Late Blastocyst	PLEKHA6	2.35916
										E7/Late Blastocyst	TRIP6	2.21523
										E7/Late Blastocyst	B3GNT5	2.88546
										E7/Late Blastocyst	GSTT1	2.57389
										E7/Late Blastocyst	MRGPRX1	3.14674
										E7/Late Blastocyst	PPARG	2.24628
										E7/Late Blastocyst	SDC1	4.13615
										E7/Late Blastocyst	GRAMD2	2.61367
										E7/Late Blastocyst	ANXA1	3.1845
										E7/Late Blastocyst	HAPLN1	2.30909
										E7/Late Blastocyst	CLDN3	2.13914
										E7/Late Blastocyst	LGALS16	5.10458
										E7/Late Blastocyst	MUC15	3.17629
										E7/Late Blastocyst	GNA12	2.21337
										E7/Late Blastocyst	CDKN1C	2.86253
										E7/Late Blastocyst	KRT7	2.86717
										E7/Late Blastocyst	FAM49A	3.39041
										E7/Late Blastocyst	RHOBTB1	2.4022
										E7/Late Blastocyst	CCR7	3.10014
										E7/Late Blastocyst	GJA5	2.96004
										E7/Late Blastocyst	PRKCH	3.38015
										E7/Late Blastocyst	ARID3A	2.04136
										E7/Late Blastocyst	ERVV-2	3.43919
										E7/Late Blastocyst	LOC100506655	2.60262
										E7/Late Blastocyst	C1orf21	2.1526
										E7/Late Blastocyst	MMP14	2.00275
										E7/Late Blastocyst	SEMA7A	2.62157
										E7/Late Blastocyst	KCNN4	2.43991
										E7/Late Blastocyst	ITGB4	2.7214
										E7/Late Blastocyst	KRT23	3.32265
										E7/Late Blastocyst	LOC100129935	4.96767
										E7/Late Blastocyst	CBR1	2.0865
										E7/Late Blastocyst	ERVFRD-1	4.56169
										E7/Late Blastocyst	GREM2	2.33589
										E7/Late Blastocyst	CGB5	4.63488
										E7/Late Blastocyst	CLIC3	2.07363
										E7/Late Blastocyst	C10orf35	2.10713
										E7/Late Blastocyst	HOPX	3.54156
										E7/Late Blastocyst	NOS2	2.74152
										E7/Late Blastocyst	PGC	3.18293
										E7/Late Blastocyst	TGFBR2	3.04068
										E7/Late Blastocyst	KATNBL1	2.38756
										E7/Late Blastocyst	NRP1	3.512
										E7/Late Blastocyst	GAST	4.09411
										E7/Late Blastocyst	PMEL	2.01337
										E7/Late Blastocyst	IFI6	2.20743
										E7/Late Blastocyst	SH3BP5	2.16018
										E7/Late Blastocyst	PDLIM2	2.94593
										E7/Late Blastocyst	DLX5	2.41617
										E7/Late Blastocyst	PRR9	3.89976
										E7/Late Blastocyst	FAM129B	2.03737
										E7/Late Blastocyst	MLLT11	2.93046
										E7/Late Blastocyst	SLC36A4	2.19291
										E7/Late Blastocyst	SLC40A1	3.65714
										E7/Late Blastocyst	CEBPB	2.20852
										E7/Late Blastocyst	CSF3R	3.01437
										E7/Late Blastocyst	ERVMER34-1	2.19813
										E7/Late Blastocyst	PKIA	3.41706
										E7/Late Blastocyst	FHDC1	2.71208
										E7/Late Blastocyst	LINC00643	2.82308
										E7/Late Blastocyst	TREM1	2.36505
										E7/Late Blastocyst	ST8SIA4	3.00508
										E7/Late Blastocyst	TRPV2	3.35438
										E7/Late Blastocyst	BCAM	2.24162
										E7/Late Blastocyst	ERVV-1	5.07041
										E7/Late Blastocyst	FST	2.00907
										E7/Late Blastocyst	SMPDL3B	3.34091
										E7/Late Blastocyst	EDNRB	2.5042
										E7/Late Blastocyst	VTRNA1-3	2.56154
										E7/Late Blastocyst	GAS2L3	2.09641
										E7/Late Blastocyst	MSX2	2.01066
										E7/Late Blastocyst	CDC42EP3	2.28362
										E7/Late Blastocyst	RILPL2	2.52755
										E7/Late Blastocyst	CGB	3.35375
										E7/Late Blastocyst	MBNL2	2.34201
										E7/Late Blastocyst	IL1R1	3.151
										E7/Late Blastocyst	IRX4	3.23477
										E7/Late Blastocyst	FOSB	2.64622
										E7/Late Blastocyst	PID1	2.06214
										E7/Late Blastocyst	MMP19	2.74777
										E7/Late Blastocyst	CGB8	3.14503
										E7/Late Blastocyst	GNE	3.07393
										E7/Late Blastocyst	SLC13A4	2.59035
										E7/Late Blastocyst	SLCO4A1	2.20499
										E7/Late Blastocyst	TNFAIP2	2.50352
										E7/Late Blastocyst	GPR32	3.34119
										E7/Late Blastocyst	IRAK2	2.49923
										E7/Late Blastocyst	ACTC1	2.54543
										E7/Late Blastocyst	C12orf75	2.03745
										E7/Late Blastocyst	LOC284379	3.21569
										E7/Late Blastocyst	CPZ	2.50742
										E7/Late Blastocyst	LINC00379	2.13514
										E7/Late Blastocyst	C2orf72	2.99327
										E7/Late Blastocyst	SLC22A11	3.03847
