# Supplementary material for: A new human embryonic cell type associated with activity of young transposable elements allows definition of the inner cell mass
Source: PLoS Biol. 2023 Jun 20;21(6):e3002162. doi: 10.1371/journal.pbio.3002162 (PMC10281584; doi:10.1371/journal.pbio.3002162)
Supplement: S2 Table — (XLSX) [file pbio.3002162.s012.xlsx]

## Sheet: ICM_NCC_preTE marker genes
AUC	avg_diff	cluster	gene
0.91	3.13264	pre-TrE	TMPRSS2
0.884	2.93409	pre-TrE	ABCG2
0.881	1.64863	pre-TrE	GATA2
0.879	2.76863	pre-TrE	CALD1
0.878	2.25797	pre-TrE	GPR126
0.875	1.86603	pre-TrE	RAB31
0.867	1.68142	pre-TrE	LRP2
0.861	2.38142	pre-TrE	SLC7A2
0.86	1.39501	pre-TrE	TACSTD2
0.858	2.20739	pre-TrE	FABP3
0.854	3.56927	pre-TrE	RGS13
0.853	2.14677	pre-TrE	STS
0.847	1.60698	pre-TrE	RAB25
0.847	1.84368	pre-TrE	SLC19A2
0.845	1.297	pre-TrE	C1orf61
0.844	3.48052	pre-TrE	SP6
0.844	3.25776	pre-TrE	WLS
0.843	2.89762	pre-TrE	PWWP2B
0.842	2.13322	pre-TrE	SLC11A2
0.839	1.51309	pre-TrE	AIM1L
0.839	1.97144	pre-TrE	GM2A
0.839	2.22308	pre-TrE	SLC7A4
0.838	2.83186	pre-TrE	PSTPIP2
0.838	1.9465	pre-TrE	S100A6
0.838	2.46536	pre-TrE	TMPRSS13
0.837	1.79164	pre-TrE	PTN
0.833	2.22984	pre-TrE	S100P
0.831	2.85083	pre-TrE	DLX3
0.83	1.7014	pre-TrE	ADAM15
0.83	2.13604	pre-TrE	SEMA6D
0.829	2.53208	pre-TrE	CTTNBP2
0.829	1.12283	pre-TrE	ENPEP
0.828	1.80581	pre-TrE	TSPAN15
0.828	1.6162	pre-TrE	UST
0.826	1.7368	pre-TrE	C1orf115
0.826	1.81735	pre-TrE	GALNT10
0.825	2.09391	pre-TrE	DPF3
0.824	2.41919	pre-TrE	GABBR2
0.823	1.91148	pre-TrE	DAB2
0.819	1.94489	pre-TrE	STARD10
0.818	1.09574	pre-TrE	ACE2
0.818	1.11092	pre-TrE	STARD4
0.817	1.31645	pre-TrE	ARHGAP10
0.816	1.47588	pre-TrE	ASNS
0.816	1.58259	pre-TrE	PALLD
0.814	2.56232	pre-TrE	CD24
0.814	2.08642	pre-TrE	KIAA1462
0.814	1.30083	pre-TrE	TMEM97
0.813	1.93601	pre-TrE	GAB2
0.813	1.94313	pre-TrE	SH3GL3
0.812	2.05107	pre-TrE	HMGCS1
0.812	1.9894	pre-TrE	LYPD3
0.811	1.88414	pre-TrE	ELOVL6
0.811	1.37499	pre-TrE	TJP3
0.809	1.91256	pre-TrE	DHCR7
0.808	2.27771	pre-TrE	GREB1L
0.808	2.19794	pre-TrE	MGST1
0.808	1.92331	pre-TrE	SLC1A3
0.807	3.12949	pre-TrE	C4BPB
0.807	2.77545	pre-TrE	SH2D4A
0.806	4.03216	pre-TrE	HSPB8
0.806	1.25586	pre-TrE	ZNF704
0.804	2.74213	pre-TrE	NENF
0.803	1.89244	pre-TrE	ADK
0.801	1.54838	pre-TrE	HSD17B7
0.801	2.0151	pre-TrE	KHDRBS3
0.942	3.33337	ICM	IL6R
0.936	1.68597	ICM	EPHA4
0.928	3.53111	ICM	IFI16
0.927	2.75372	ICM	BMP2
0.925	4.17871	ICM	GPX2
0.909	4.72781	ICM	GDF3
0.908	4.48153	ICM	IFITM1
0.906	4.16126	ICM	NANOG
0.902	3.52497	ICM	LBH
0.9	2.36558	ICM	CCR8
0.896	2.51335	ICM	BAMBI
0.896	4.33701	ICM	LIMCH1
0.894	3.437	ICM	VCAN
0.891	2.76906	ICM	PHLDA1
0.89	3.36567	ICM	CDHR1
0.89	3.72222	ICM	ETV1
0.89	3.8086	ICM	FBP1
0.89	4.01758	ICM	VENTX
0.889	4.55662	ICM	ETV4
0.879	3.34156	ICM	PROS1
0.879	2.43012	ICM	SPIC
0.877	2.65245	ICM	SPRY2
0.872	4.50224	ICM	PDGFRA
0.867	2.78159	ICM	PLOD2
0.861	3.24731	ICM	UNC5B
0.859	2.90903	ICM	GPRC5C
0.857	3.60912	ICM	PIM2
0.857	3.46585	ICM	SLC16A9
0.851	2.74998	ICM	CEACAM6
0.851	2.29762	ICM	LAMA4
0.851	4.38105	ICM	LYZ
0.85	2.64472	ICM	SERPINH1
0.848	3.0515	ICM	PRSS3
0.847	3.49718	ICM	APOBEC3D
0.844	2.69059	ICM	ZC3HAV1
0.841	4.95106	ICM	LGALS2
0.838	1.26223	ICM	UTF1
0.837	2.87051	ICM	SFRP1
0.835	2.93625	ICM	GCM1
0.835	2.6217	ICM	PNP
0.831	1.74572	ICM	CEACAM1
0.831	1.23093	ICM	SLC16A2
0.828	2.2676	ICM	LRP4
0.827	2.27824	ICM	ENO2
0.827	1.56887	ICM	TUBB2B
0.826	2.70754	ICM	GPRC5B
0.825	2.66465	ICM	MEG3
0.82	2.12883	ICM	TTC39B
0.819	4.61404	ICM	ACPP
0.819	3.33464	ICM	TDGF1
0.818	2.09815	ICM	ANKRD55
0.818	2.97013	ICM	S100Z
0.817	2.11058	ICM	PLSCR1
0.816	2.29991	ICM	BCL3
0.813	2.39098	ICM	LGALS1
0.812	2.13254	ICM	ANKRD45
0.812	1.89275	ICM	ATP8B2
0.812	3.49383	ICM	HAS2
0.812	1.95766	ICM	UACA
0.811	2.20067	ICM	SAT1
0.81	2.50367	ICM	MAN1C1
0.809	2.46864	ICM	KIAA1217
0.808	1.75238	ICM	L1TD1
0.807	1.44372	ICM	EGLN3
0.807	2.52734	ICM	MYO18A
0.806	2.24889	ICM	FGFR1
0.806	2.05385	ICM	NRGN
0.805	1.0357	ICM	AHCYL2
0.803	2.02922	ICM	AKNA
0.803	1.37482	ICM	APOE
0.803	1.93442	ICM	PNRC1
0.802	1.93215	ICM	CAPN5
0.802	3.81771	ICM	TWIST1
0.801	1.87555	ICM	AXIN2
0.801	3.91212	ICM	BHLHE40
0.801	3.9089	ICM	PLCB4
0.877	2.81203	NCC	BTN1A1
0.86	1.28219	NCC	HKDC1
0.846	1.48771	NCC	STEAP1
0.816	2.43537	NCC	CD82
0.809	1.18355	NCC	CPSF4L
0.805	2.0126	NCC	BIK
0.805	1.62972	NCC	IER3
0.938	2.6543	NCC	VCX
0.916	1.93488	NCC	WDR45
0.908	1.90464	NCC	PAGE5
0.908	2.07611	NCC	SLC6A8
0.906	1.17379	NCC	GAGE1
0.903	2.50237	NCC	PRPS1L1
0.898	2.55325	NCC	SNAR-I
0.896	4.2245	NCC	MAGEC2
0.893	3.00059	NCC	XAGE3
0.889	1.52753	NCC	CCRN4L
0.887	2.07536	NCC	PAGE2
0.877	1.7148	NCC	PPP1R14A
0.87	2.28717	NCC	PRPS1
0.866	4.67421	NCC	NKX3-1
0.865	1.27508	NCC	BRD3
0.864	1.69992	NCC	CSTF2
0.864	1.78287	NCC	PIN4P1
0.863	2.03305	NCC	FMR1NB
0.863	1.34874	NCC	PHOSPHO1
0.863	1.79249	NCC	ZNF814
0.862	1.94139	NCC	ALAD
0.859	1.08626	NCC	FCHO1
0.852	2.72394	NCC	HBA1
0.849	2.04748	NCC	TSR2
0.848	1.70481	NCC	RBP7
0.845	1.29206	NCC	PDCL3
0.844	1.43793	NCC	RBMX2
0.843	1.83198	NCC	RNF113A
0.842	1.91356	NCC	ALAS1
0.842	1.47011	NCC	CD320
0.84	2.87173	NCC	MAPRE2
0.839	2.17407	NCC	FAM151A
0.837	1.0711	NCC	NKAP
0.837	1.07572	NCC	VCX3A
0.836	1.83875	NCC	CXorf40B
0.836	2.77956	NCC	MAG
0.835	1.22912	NCC	XYLT2
0.834	1.74053	NCC	C16orf91
0.834	1.42068	NCC	RBBP7
0.831	1.50348	NCC	DUSP9
0.831	1.63341	NCC	SNAR-F
0.83	1.35493	NCC	H3F3C
0.83	2.36	NCC	MAGEB2
0.829	2.22051	NCC	GIP
0.829	1.04097	NCC	HAUS7
0.829	1.25248	NCC	LAS1L
0.827	2.18607	NCC	MSN
0.826	1.68413	NCC	FOXR1
0.825	2.11112	NCC	H1F0
0.823	1.89276	NCC	DHRS3
0.823	2.58109	NCC	MBOAT1
0.821	1.48048	NCC	PIN4
0.82	3.76063	NCC	HBA2
0.82	1.76897	NCC	LETM1
0.819	1.464	NCC	MRPL36
0.819	1.02586	NCC	NTMT1
0.818	2.1203	NCC	BAIAP2L2
0.817	1.55861	NCC	HCCS
0.816	1.42477	NCC	EXOSC4
0.816	1.1966	NCC	MYLPF
0.816	1.53437	NCC	ZNF622
0.814	1.36006	NCC	MED10
0.814	1.99509	NCC	PI4KAP1
0.814	1.08732	NCC	ZNF280A
0.813	2.11371	NCC	ACOT9
0.813	1.06029	NCC	B3GNT7
0.813	1.89317	NCC	EFR3B
0.813	1.04718	NCC	TMEM37
0.812	1.91935	NCC	SLC35F2
0.809	1.04119	NCC	SETD8
0.809	1.18738	NCC	SLC35F6
0.809	1.65452	NCC	TRIM59
0.808	1.33116	NCC	ATP6AP1
0.808	1.4186	NCC	CTBP1
0.808	1.3196	NCC	GNG10
0.807	1.02324	NCC	ARPC4
0.806	1.69112	NCC	TFDP2
0.805	1.03638	NCC	C11orf83
0.805	2.46442	NCC	PPAP2C
0.804	1.03504	NCC	PTRF
0.803	1.59909	NCC	HMGB3
0.803	1.66564	NCC	NOL12
0.803	1.89861	NCC	PDCD7
0.802	1.46099	NCC	C2orf68
0.801	1.27695	NCC	C8orf33
0.801	1.47398	NCC	GPKOW
