# Supplementary material for: A new human embryonic cell type associated with activity of young transposable elements allows definition of the inner cell mass
Source: PLoS Biol. 2023 Jun 20;21(6):e3002162. doi: 10.1371/journal.pbio.3002162 (PMC10281584; doi:10.1371/journal.pbio.3002162)
Supplement: S4 Table — (XLSX) [file pbio.3002162.s014.xlsx]

## Sheet: conserved & species spec marker
p_val	avg_logFC	pct.human	pct.macaque	p_val_adj	cluster	gene
4.31374e-31	0.554562	0.944	0.578	7.07798e-27	ICM	SPIC	pct=percent of cells
1.94531e-21	0.465586	0.86	0.467	3.19186e-17	ICM	KRBOX1
1.19503e-19	0.393737	0.963	0.717	1.96081e-15	ICM	ESRRB
2.4877e-18	0.32254	0.953	0.744	4.08182e-14	ICM	SASH1
6.77267e-18	0.329357	0.935	0.7	1.11126e-13	ICM	KLF8
3.49247e-17	0.27685	1	0.95	5.73044e-13	ICM	FOXR1
4.47698e-17	0.36023	0.963	0.778	7.34583e-13	ICM	AQP3
6.81766e-17	0.382664	0.944	0.55	1.11864e-12	ICM	ARGFX
1.12188e-16	0.358739	0.85	0.456	1.84078e-12	ICM	LAMA4
1.3468e-16	0.252733	1	0.9	2.20982e-12	ICM	PHOSPHO1
4.79723e-16	0.261585	0.477	0.078	7.8713e-12	ICM	MUC21
4.51997e-15	0.337519	0.888	0.7	7.41637e-11	ICM	EPHA4
1.30878e-14	0.290453	0.953	0.728	2.14744e-10	ICM	PLCD1
3.32977e-14	0.370599	0.71	0.333	5.46349e-10	ICM	LYZ
3.80065e-14	0.392226	0.738	0.344	6.23611e-10	ICM	GSC
1.07311e-13	0.266642	0.318	0.017	1.76075e-09	ICM	PNMA5
1.45401e-13	0.381802	0.832	0.5	2.38574e-09	ICM	GDPD2
2.32866e-13	0.373149	0.841	0.672	3.82086e-09	ICM	ATP6V0D2
1.09786e-11	0.302017	0.607	0.228	1.80136e-07	ICM	PI16
8.81962e-11	0.3933	0.692	0.394	1.44712e-06	ICM	CCR8
9.62491e-11	0.29291	0.907	0.733	1.57925e-06	ICM	NEFL
1.1373e-10	0.41724	0.701	0.389	1.86607e-06	ICM	TKTL1
1.47258e-10	0.262563	0.421	0.106	2.41621e-06	ICM	CLEC6A
1.7075e-10	0.394669	0.794	0.6	2.80166e-06	ICM	CLDN19
1.93524e-10	0.306333	0.551	0.217	3.17534e-06	ICM	CXorf65
3.22337e-10	0.280629	0.439	0.139	5.28891e-06	ICM	STK31
7.22008e-10	0.276227	0.626	0.344	1.18467e-05	ICM	SERPINF1
1.5605e-09	0.256389	0.701	0.389	2.56047e-05	ICM	TMEM45B
2.95467e-09	0.277633	0.598	0.289	4.84803e-05	ICM	C1S
4.03479e-09	0.298099	0.252	0.028	6.62029e-05	ICM	C1orf64
4.26613e-09	0.338227	0.346	0.089	6.99986e-05	ICM	TMEM176B
7.7428e-09	0.256767	0.813	0.544	0.000127044	ICM	VWA5A
8.99036e-09	0.252098	0.748	0.467	0.000147514	ICM	TEX11
9.51219e-09	0.251561	0.346	0.083	0.000156076	ICM	KLK6
1.42553e-08	0.29061	0.664	0.422	0.000233901	ICM	ST6GALNAC1
2.0151e-08	0.263205	0.822	0.656	0.000330638	ICM	ENO2
3.75499e-08	0.287624	0.738	0.611	0.000616119	ICM	PAGE2B
7.20575e-08	0.272271	0.626	0.4	0.00118232	ICM	ACE
8.18884e-08	0.304424	0.57	0.339	0.00134363	ICM	ALOX5
8.70204e-08	0.296409	0.673	0.417	0.00142783	ICM	MMP2
8.94201e-08	0.289801	0.617	0.356	0.0014672	ICM	CYP2E1
1.5493e-07	0.266793	0.654	0.394	0.0025421	ICM	CYP26A1
1.60546e-07	0.256859	0.879	0.783	0.00263424	ICM	NRIP3
2.79419e-07	0.289602	0.551	0.283	0.0045847	ICM	PAGE1
6.77208e-07	0.250578	0.701	0.506	0.0111116	ICM	NRGN
7.50441e-07	0.269503	0.542	0.317	0.0123132	ICM	MYL5
1.07058e-06	0.275843	0.748	0.517	0.017566	ICM	FXYD4
2.22222e-06	0.278459	0.654	0.511	0.0364622	ICM	CHI3L2
4.07147e-06	0.299516	0.664	0.506	0.0668046	ICM	IFI16
6.83669e-06	0.250571	0.533	0.322	0.112176	ICM	MS4A15
9.79111e-06	0.251163	0.645	0.533	0.160653	ICM	PRAP1
1.59286e-05	0.251961	0.495	0.3	0.261356	ICM	HRASLS5
0.00026316	0.263196	0.477	0.35	1	ICM	ITLN2
0.0045584	0.305841	0.346	0.267	1	ICM	C10orf99
6.95539e-41	0.911635	0.989	0.591	1.14124e-36	PE	APOA1
6.16743e-40	0.771585	0.989	0.472	1.01195e-35	PE	COL4A2
9.03741e-40	0.810547	1	0.492	1.48286e-35	PE	RSPO3
4.10212e-39	0.806796	1	0.58	6.73076e-35	PE	COL4A1
3.28323e-38	0.659991	0.915	0.192	5.38712e-34	PE	FLRT3
1.27655e-35	0.670566	1	0.585	2.09456e-31	PE	GATA4
1.28114e-35	0.649536	0.989	0.44	2.1021e-31	PE	BMP6
2.36414e-35	0.695915	0.979	0.549	3.87909e-31	PE	CDH2
1.17758e-34	0.627775	1	0.446	1.93218e-30	PE	FOXA2
1.64036e-32	0.595561	0.883	0.269	2.6915e-28	PE	ITIH5
6.04777e-32	0.411567	1	0.845	9.92318e-28	PE	P4HA1
2.5707e-31	0.646213	0.979	0.57	4.21801e-27	PE	IGF1
8.28734e-31	0.501139	0.809	0.15	1.35979e-26	PE	LEPREL1
1.3685e-30	0.695298	0.968	0.731	2.24544e-26	PE	FN1
3.8849e-30	0.583746	0.968	0.554	6.37434e-26	PE	PITX2
7.75526e-30	0.472775	0.926	0.29	1.27248e-25	PE	PTK2B
1.04031e-28	0.693732	0.968	0.622	1.70693e-24	PE	NID2
1.37809e-27	0.565896	0.723	0.13	2.26117e-23	PE	FRZB
1.76912e-27	0.631981	0.926	0.42	2.90277e-23	PE	ALDH1A1
6.7134e-27	0.431551	0.989	0.731	1.10154e-22	PE	CAMK2D
6.90619e-27	0.531882	0.989	0.461	1.13317e-22	PE	HNF1B
1.63236e-26	0.281951	1	1	2.67838e-22	PE	LAMA1
4.84195e-26	0.408807	0.915	0.337	7.94468e-22	PE	COL18A1
1.82939e-25	0.49102	0.947	0.544	3.00166e-21	PE	ADAM19
3.54134e-25	0.576606	0.957	0.513	5.81062e-21	PE	SOX17
6.06797e-25	0.509304	0.777	0.223	9.95633e-21	PE	COL23A1
1.01158e-24	0.352209	1	0.979	1.6598e-20	PE	NID1
2.39107e-24	0.312573	1	0.984	3.92326e-20	PE	ADD3
2.64356e-24	0.439201	0.83	0.306	4.33755e-20	PE	KLB
4.74579e-24	0.489151	0.84	0.269	7.78689e-20	PE	TMEM88
7.21216e-24	0.502991	0.777	0.207	1.18337e-19	PE	ANG
1.13925e-23	0.341375	1	0.969	1.86929e-19	PE	PHACTR2
2.2333e-23	0.435609	0.957	0.575	3.6644e-19	PE	DENND2C
2.2524e-23	0.308561	0.989	0.927	3.69574e-19	PE	LRRC58
7.899e-23	0.425451	0.734	0.197	1.29607e-18	PE	TNIP3
9.25826e-23	0.302728	1	0.953	1.5191e-18	PE	SERPINH1
2.14926e-22	0.474227	0.734	0.233	3.52651e-18	PE	KCNJ13
4.63646e-22	0.317571	0.989	0.922	7.6075e-18	PE	TRIM2
4.87756e-22	0.395141	0.979	0.803	8.0031e-18	PE	ID2
5.32662e-22	0.354235	1	0.912	8.73992e-18	PE	CALD1
7.18547e-22	0.357001	0.979	0.876	1.17899e-17	PE	SERPINE2
7.36867e-22	0.416731	0.947	0.746	1.20905e-17	PE	COLEC12
7.62319e-22	0.462437	0.989	0.756	1.25081e-17	PE	BMP2
7.8374e-22	0.394029	0.66	0.15	1.28596e-17	PE	CHST3
1.09353e-21	0.433953	0.989	0.813	1.79427e-17	PE	PDGFRA
1.43614e-21	0.427805	0.979	0.777	2.35642e-17	PE	SP8
2.24043e-21	0.430673	0.926	0.544	3.6761e-17	PE	DEPDC7
2.64441e-21	0.333524	1	0.85	4.33895e-17	PE	SGMS1
6.32903e-21	0.393216	0.979	0.725	1.03847e-16	PE	BIN2
9.6113e-21	0.371425	0.883	0.368	1.57702e-16	PE	PTPN5
1.84873e-20	0.450333	0.543	0.083	3.03339e-16	PE	RGAG1
2.85826e-20	0.323326	0.968	0.751	4.68984e-16	PE	TBL2
3.29311e-20	0.352212	0.691	0.187	5.40333e-16	PE	RAVER2
3.33439e-20	0.294944	0.585	0.088	5.47107e-16	PE	CREB3L3
6.75168e-20	0.348004	1	0.984	1.10782e-15	PE	MARCKS
8.3931e-20	0.489954	0.851	0.43	1.37714e-15	PE	SUSD3
1.11665e-19	0.383655	0.936	0.508	1.8322e-15	PE	AMOTL1
1.18778e-19	0.372257	0.926	0.544	1.94891e-15	PE	KDELC2
6.03866e-19	0.441612	0.926	0.772	9.90823e-15	PE	TFPI
7.25342e-19	0.304162	1	0.969	1.19014e-14	PE	LRP2
7.83661e-19	0.263909	0.5	0.067	1.28583e-14	PE	VTN
9.35386e-19	0.327144	1	0.886	1.53478e-14	PE	KRT19
1.1479e-18	0.38925	0.5	0.067	1.88348e-14	PE	IHH
1.26809e-18	0.500795	0.798	0.363	2.08069e-14	PE	MTTP
1.66862e-18	0.321748	1	0.917	2.73787e-14	PE	FAM107B
1.85775e-18	0.319695	0.809	0.295	3.0482e-14	PE	SALL1
2.61987e-18	0.350653	0.947	0.674	4.29869e-14	PE	UBE2J1
3.12874e-18	0.449172	0.936	0.663	5.13364e-14	PE	LIFR
4.75596e-18	0.433907	0.638	0.181	7.80358e-14	PE	RNASE4
4.78954e-18	0.41132	0.734	0.249	7.85868e-14	PE	CDH11
4.88758e-18	0.313926	0.979	0.829	8.01955e-14	PE	AMOTL2
5.42862e-18	0.339828	0.915	0.528	8.90727e-14	PE	BCAR3
9.234e-18	0.307356	0.979	0.756	1.51511e-13	PE	ZNF518B
1.10431e-17	0.315386	0.394	0.021	1.81195e-13	PE	HABP2
1.20358e-17	0.335093	0.915	0.508	1.97484e-13	PE	GLYCTK
1.42583e-17	0.309909	0.66	0.176	2.33951e-13	PE	NPC1L1
1.44478e-17	0.295767	1	0.964	2.37059e-13	PE	GATA6
2.15465e-17	0.325427	0.862	0.342	3.53535e-13	PE	DOK1
2.51625e-17	0.371173	0.947	0.689	4.12867e-13	PE	CREB3L2
3.57239e-17	0.310108	0.968	0.741	5.86158e-13	PE	USP3
4.26331e-17	0.313675	0.851	0.446	6.99524e-13	PE	RXRA
4.52022e-17	0.345362	0.574	0.135	7.41678e-13	PE	ROR2
5.50278e-17	0.334139	0.979	0.798	9.02896e-13	PE	DUSP6
5.61933e-17	0.387464	0.851	0.466	9.2202e-13	PE	NR2F2
6.20305e-17	0.342577	0.585	0.14	1.0178e-12	PE	SLC24A2
7.4205e-17	0.35083	0.894	0.451	1.21756e-12	PE	FAM89A
8.93873e-17	0.291339	1	0.777	1.46667e-12	PE	ZNF664
9.03008e-17	0.426147	0.883	0.596	1.48166e-12	PE	HSPB8
1.04179e-16	0.339064	0.926	0.658	1.70937e-12	PE	NIPAL1
2.17094e-16	0.288559	0.989	0.927	3.56208e-12	PE	CAPN2
3.24024e-16	0.268675	0.979	0.886	5.31658e-12	PE	CD59
3.47189e-16	0.354731	0.84	0.435	5.69667e-12	PE	ITGA5
4.11166e-16	0.414749	0.968	0.622	6.7464e-12	PE	LGALS2
5.88616e-16	0.326936	0.926	0.42	9.658e-12	PE	CPN1
6.47431e-16	0.297924	0.617	0.161	1.0623e-11	PE	TM6SF2
8.05743e-16	0.28643	0.457	0.062	1.32206e-11	PE	PRCD
8.15388e-16	0.300366	0.957	0.705	1.33789e-11	PE	LRCH1
1.3365e-15	0.366237	0.723	0.306	2.19292e-11	PE	LIPG
1.36669e-15	0.29716	0.968	0.829	2.24247e-11	PE	FUT4
1.47984e-15	0.480669	0.851	0.508	2.42811e-11	PE	CTSE
1.57326e-15	0.400032	0.468	0.088	2.58141e-11	PE	RASSF10
1.67398e-15	0.373715	0.777	0.394	2.74667e-11	PE	ADAMTS1
1.72484e-15	0.331347	0.883	0.528	2.83012e-11	PE	CEBPD
1.79211e-15	0.364989	0.968	0.808	2.94049e-11	PE	ENPP1
2.13874e-15	0.303086	0.989	0.705	3.50925e-11	PE	HEBP1
3.46259e-15	0.266625	0.989	0.808	5.68142e-11	PE	SGPP1
3.71383e-15	0.374717	0.819	0.466	6.09366e-11	PE	SETD7
3.89778e-15	0.282537	0.989	0.907	6.39547e-11	PE	TLN2
6.17867e-15	0.258498	0.447	0.062	1.0138e-10	PE	PLA2G12B
6.60208e-15	0.290192	0.979	0.902	1.08327e-10	PE	TMEM135
6.67227e-15	0.269114	0.957	0.731	1.09479e-10	PE	PPAPDC1B
6.80891e-15	0.302098	0.947	0.762	1.11721e-10	PE	RAB3B
7.53575e-15	0.334954	0.894	0.518	1.23647e-10	PE	SLC36A4
8.8325e-15	0.26185	1	0.87	1.44924e-10	PE	MYO10
1.21481e-14	0.28893	0.926	0.606	1.99326e-10	PE	PHC2
1.4174e-14	0.378901	0.798	0.435	2.32567e-10	PE	FAM65B
1.81332e-14	0.318831	0.957	0.689	2.97529e-10	PE	FRMD4A
2.0373e-14	0.254292	1	0.933	3.34279e-10	PE	DLC1
2.55081e-14	0.267467	0.968	0.751	4.18537e-10	PE	ANKMY2
2.58835e-14	0.279638	0.926	0.731	4.24696e-10	PE	RAB8B
3.03495e-14	0.372516	0.84	0.549	4.97975e-10	PE	TPK1
3.17314e-14	0.324962	0.755	0.332	5.20649e-10	PE	SIAH2
3.24788e-14	0.376731	0.766	0.342	5.32913e-10	PE	SLCO2A1
3.36629e-14	0.280426	0.968	0.829	5.52341e-10	PE	NEK7
3.54605e-14	0.290065	0.926	0.668	5.81836e-10	PE	S1PR2
4.66061e-14	0.333403	0.5	0.124	7.64713e-10	PE	GPC6
5.03206e-14	0.268776	0.979	0.767	8.2566e-10	PE	CDC42EP1
5.69999e-14	0.25609	0.457	0.088	9.35255e-10	PE	FOXJ1
5.73485e-14	0.261613	0.574	0.161	9.40974e-10	PE	FAM198B
7.70228e-14	0.382219	0.819	0.487	1.26379e-09	PE	SLC40A1
9.44804e-14	0.296654	0.957	0.674	1.55023e-09	PE	FKBP9
1.16668e-13	0.350067	0.915	0.715	1.91428e-09	PE	DTX4
1.1838e-13	0.480361	0.479	0.13	1.94238e-09	PE	OLFML2B
1.35219e-13	0.27886	0.596	0.181	2.21867e-09	PE	RAB17
1.74081e-13	0.298394	0.957	0.762	2.85632e-09	PE	DUSP4
1.81371e-13	0.270056	1	0.855	2.97594e-09	PE	AMOT
2.07155e-13	0.30103	0.947	0.725	3.399e-09	PE	KIAA1462
2.4123e-13	0.30844	0.989	0.788	3.9581e-09	PE	KALRN
3.18846e-13	0.266503	0.574	0.166	5.23163e-09	PE	LHFP
3.67928e-13	0.257833	0.309	0.021	6.03697e-09	PE	MYL3
3.9008e-13	0.324731	0.851	0.513	6.40043e-09	PE	PCSK6
5.13166e-13	0.27076	0.319	0.026	8.42003e-09	PE	GUCA2A
5.51819e-13	0.258948	0.957	0.855	9.05424e-09	PE	SLC35D1
5.95597e-13	0.265816	0.979	0.803	9.77255e-09	PE	AP1S2
8.29992e-13	0.291457	0.617	0.197	1.36185e-08	PE	GATA5
1.35591e-12	0.279118	0.894	0.632	2.22477e-08	PE	PIK3R1
1.54813e-12	0.287051	0.851	0.492	2.54018e-08	PE	SPSB1
1.73259e-12	0.345323	0.649	0.301	2.84284e-08	PE	RRAS
2.07279e-12	0.269371	0.543	0.171	3.40103e-08	PE	GPR161
3.86513e-12	0.292764	0.798	0.534	6.34191e-08	PE	FUT11
4.18679e-12	0.251373	1	0.896	6.86969e-08	PE	FOLR1
4.30199e-12	0.285975	0.915	0.813	7.05871e-08	PE	SYNJ1
4.35533e-12	0.275743	0.915	0.72	7.14622e-08	PE	CACHD1
4.37417e-12	0.25133	0.745	0.311	7.17714e-08	PE	ALCAM
4.47722e-12	0.281473	0.447	0.104	7.34622e-08	PE	GDF6
5.6308e-12	0.263944	0.947	0.756	9.23902e-08	PE	CPEB4
6.07599e-12	0.360444	0.649	0.316	9.96949e-08	PE	ME1
7.52436e-12	0.287474	0.936	0.715	1.2346e-07	PE	PTPRJ
7.64433e-12	0.324307	0.574	0.223	1.25428e-07	PE	F2
7.91435e-12	0.294783	0.787	0.446	1.29859e-07	PE	TRPV2
1.02826e-11	0.31903	0.819	0.415	1.68717e-07	PE	FZD7
1.07327e-11	0.257675	0.957	0.876	1.76103e-07	PE	GSN
1.10279e-11	0.446642	0.5	0.161	1.80945e-07	PE	MYL4
1.19368e-11	0.301445	0.851	0.617	1.95858e-07	PE	PVRL3
1.86869e-11	0.282698	0.862	0.585	3.06615e-07	PE	ZFP36
1.94262e-11	0.303694	0.915	0.725	3.18745e-07	PE	EFNB2
2.59512e-11	0.297015	0.585	0.218	4.25807e-07	PE	CELA3B
2.6216e-11	0.350659	0.511	0.181	4.30153e-07	PE	KLK4
2.62168e-11	0.364238	0.67	0.389	4.30165e-07	PE	PLEK2
2.81076e-11	0.264338	0.872	0.611	4.61189e-07	PE	PTPN21
3.26717e-11	0.2571	0.415	0.098	5.36076e-07	PE	RGN
3.33482e-11	0.333191	0.553	0.228	5.47177e-07	PE	LDLRAD2
3.88283e-11	0.312532	0.787	0.466	6.37094e-07	PE	IFI6
4.59353e-11	0.336445	0.628	0.295	7.53706e-07	PE	FST
4.86919e-11	0.273232	0.713	0.368	7.98937e-07	PE	SPDYC
5.68112e-11	0.262648	0.415	0.098	9.32158e-07	PE	LGR5
5.83763e-11	0.25138	0.894	0.694	9.57838e-07	PE	FRMD4B
8.23902e-11	0.263925	0.691	0.301	1.35186e-06	PE	ISL1
1.1122e-10	0.267266	0.66	0.264	1.8249e-06	PE	LYPD6B
1.33864e-10	0.250871	0.894	0.72	2.19643e-06	PE	ANXA4
1.34198e-10	0.25451	0.5	0.181	2.20192e-06	PE	ARHGEF25
1.41963e-10	0.250475	0.83	0.456	2.32933e-06	PE	RILPL1
1.44225e-10	0.28521	0.84	0.523	2.36645e-06	PE	PECAM1
1.70754e-10	0.400978	0.468	0.161	2.80173e-06	PE	PLCXD3
1.88525e-10	0.259521	0.404	0.104	3.09332e-06	PE	DNAH2
2.31354e-10	0.276784	0.894	0.632	3.79606e-06	PE	FOSL2
2.59217e-10	0.259224	0.926	0.751	4.25323e-06	PE	SLC7A11
2.76794e-10	0.261501	1	0.979	4.54163e-06	PE	AHNAK
2.80373e-10	0.284406	0.745	0.44	4.60036e-06	PE	CHST11
3.37695e-10	0.259634	0.766	0.539	5.54089e-06	PE	SPIRE2
4.19958e-10	0.288715	0.617	0.29	6.89067e-06	PE	NRCAM
4.57803e-10	0.268993	0.691	0.295	7.51164e-06	PE	PRR9
4.66058e-10	0.42627	0.511	0.218	7.64708e-06	PE	CLCA1
4.90488e-10	0.282523	0.989	0.725	8.04793e-06	PE	DPP4
6.26088e-10	0.279212	0.926	0.808	1.02728e-05	PE	RHOBTB3
6.42973e-10	0.300523	0.851	0.528	1.05499e-05	PE	PCP4L1
6.71649e-10	0.261597	0.809	0.601	1.10204e-05	PE	PON2
8.05616e-10	0.270399	0.404	0.114	1.32185e-05	PE	C1orf141
9.65121e-10	0.345578	0.713	0.508	1.58357e-05	PE	ESRRG
1.26516e-09	0.303322	0.904	0.793	2.07587e-05	PE	TMEM56
1.39951e-09	0.260507	0.926	0.699	2.29632e-05	PE	MAP2K6
1.90746e-09	0.36199	0.521	0.259	3.12976e-05	PE	GAL3ST1
1.96253e-09	0.253772	0.755	0.456	3.22012e-05	PE	B3GNT5
1.99073e-09	0.257113	0.787	0.487	3.2664e-05	PE	VEGFB
2.28503e-09	0.452675	0.543	0.301	3.74928e-05	PE	AKR1B10
2.86531e-09	0.274403	0.755	0.591	4.7014e-05	PE	AQP11
2.89674e-09	0.337801	0.628	0.301	4.75296e-05	PE	APOC3
3.25072e-09	0.323118	0.649	0.326	5.33378e-05	PE	COL1A2
3.44034e-09	0.259867	0.83	0.503	5.64491e-05	PE	C10orf35
3.63961e-09	0.431679	0.468	0.192	5.97187e-05	PE	IL1B
4.93683e-09	0.280284	1	0.933	8.10036e-05	PE	EMP2
6.3747e-09	0.368926	0.489	0.212	0.000104596	PE	RUNDC3B
7.66682e-09	0.267799	0.755	0.492	0.000125797	PE	ELOVL7
7.85389e-09	0.254745	0.809	0.513	0.000128867	PE	RHOBTB1
1.20424e-08	0.288851	0.915	0.725	0.000197592	PE	ADM
1.21446e-08	0.27953	0.691	0.446	0.000199269	PE	RGS5
1.57193e-08	0.405417	0.511	0.244	0.000257922	PE	MOGAT2
1.61142e-08	0.251633	0.798	0.58	0.000264402	PE	FADS1
1.69215e-08	0.277999	0.681	0.399	0.000277647	PE	ABCA5
2.80859e-08	0.446639	0.521	0.321	0.000460833	PE	MPEG1
3.0003e-08	0.298092	0.734	0.523	0.000492289	PE	LGALS3
6.31962e-08	0.298742	0.426	0.166	0.00103692	PE	RBM24
6.5783e-08	0.263408	0.628	0.373	0.00107937	PE	C5orf30
7.73881e-08	0.258601	0.543	0.275	0.00126978	PE	C14orf37
7.90278e-08	0.263074	0.638	0.44	0.00129669	PE	PRTG
9.22026e-08	0.280503	0.777	0.596	0.00151286	PE	PEG10
1.02124e-07	0.263071	0.649	0.415	0.00167564	PE	B3GALNT1
1.11755e-07	0.252143	0.617	0.306	0.00183368	PE	ACOX2
1.17165e-07	0.275268	0.489	0.228	0.00192244	PE	FRK
1.299e-07	0.256381	0.883	0.725	0.0021314	PE	ZNF704
1.66421e-07	0.25588	0.553	0.368	0.00273064	PE	OPN1SW
1.78111e-07	0.271954	0.596	0.352	0.00292244	PE	ANKRD1
1.86902e-07	0.275457	0.745	0.435	0.00306669	PE	GAST
3.71116e-07	0.25407	0.521	0.249	0.00608927	PE	CPA2
1.38367e-31	0.470236	0.919	0.254	2.27032e-27	EPI	SEP6
2.71659e-29	0.561228	1	0.741	4.45738e-25	EPI	KHDC3L
2.20694e-28	0.572041	1	0.667	3.62114e-24	EPI	NODAL
2.69753e-27	0.502576	0.988	0.527	4.42611e-23	EPI	ZSCAN10
1.23035e-26	0.51337	0.942	0.358	2.01876e-22	EPI	CNR2
8.70359e-26	0.472146	0.919	0.313	1.42809e-21	EPI	CAMKV
2.16538e-25	0.458369	0.942	0.333	3.55296e-21	EPI	PSEN2
4.61162e-25	0.523629	1	0.473	7.56675e-21	EPI	FXYD5
9.33009e-25	0.414455	0.988	0.552	1.53088e-20	EPI	KIAA0922
4.07422e-23	0.40826	0.93	0.577	6.68498e-19	EPI	CDCA7L
8.85179e-23	0.451377	0.733	0.194	1.4524e-18	EPI	PLP1
1.18428e-22	0.412984	0.884	0.343	1.94317e-18	EPI	PMEPA1
2.77844e-21	0.396967	0.86	0.328	4.55887e-17	EPI	MMP9
1.98995e-20	0.384392	0.965	0.522	3.2651e-16	EPI	GABRB3
2.93534e-20	0.282128	0.674	0.159	4.8163e-16	EPI	TRIB2
3.01268e-20	0.354148	0.884	0.348	4.9432e-16	EPI	MEIS2
6.1252e-20	0.37476	1	0.622	1.00502e-15	EPI	CDH3
8.34905e-20	0.361329	0.977	0.607	1.36991e-15	EPI	ETV1
1.26684e-19	0.332675	0.965	0.687	2.07863e-15	EPI	GCNT2
3.16342e-19	0.480696	0.686	0.209	5.19054e-15	EPI	VSNL1
1.02099e-18	0.361334	1	0.672	1.67524e-14	EPI	CECR2
1.27306e-18	0.359608	0.942	0.527	2.08884e-14	EPI	ATP12A
2.14185e-18	0.250346	1	0.955	3.51435e-14	EPI	TDGF1
6.53324e-18	0.349227	1	0.687	1.07197e-13	EPI	UNC5B
9.26106e-18	0.316651	1	0.776	1.51956e-13	EPI	NAV1
1.04927e-17	0.335089	1	0.811	1.72164e-13	EPI	MEG3
1.1708e-17	0.343825	0.919	0.542	1.92104e-13	EPI	PREX1
1.29585e-17	0.285799	0.709	0.184	2.12623e-13	EPI	ADD2
1.69204e-17	0.430176	0.547	0.1	2.7763e-13	EPI	CCL26
2.26759e-17	0.345615	0.919	0.562	3.72066e-13	EPI	SEMA4D
3.39098e-17	0.344334	0.93	0.622	5.56392e-13	EPI	FAM101B
4.12437e-17	0.391133	0.86	0.373	6.76726e-13	EPI	FGF4
5.73897e-17	0.521126	0.744	0.274	9.41651e-13	EPI	LEFTY2
6.50652e-17	0.422761	1	0.776	1.06759e-12	EPI	GDF3
8.83748e-17	0.367486	1	0.746	1.45005e-12	EPI	PRDM14
8.89769e-17	0.369614	0.86	0.463	1.45993e-12	EPI	MGLL
9.2636e-17	0.283972	0.802	0.289	1.51997e-12	EPI	LAMB2
9.65408e-17	0.336137	0.733	0.313	1.58404e-12	EPI	BEND4
1.47593e-16	0.368858	0.942	0.632	2.42171e-12	EPI	CXCL12
1.59587e-16	0.31559	0.988	0.826	2.61851e-12	EPI	IGFBP2
2.30415e-16	0.351607	0.977	0.617	3.78065e-12	EPI	KLF17
1.05828e-15	0.336758	0.965	0.632	1.73643e-11	EPI	LRP4
1.15266e-15	0.367386	0.535	0.129	1.89129e-11	EPI	CREB3L1
1.24469e-15	0.27601	0.453	0.065	2.04228e-11	EPI	MB21D1
1.53578e-15	0.375323	0.663	0.244	2.51991e-11	EPI	LRRN1
1.86904e-15	0.317024	0.791	0.363	3.06672e-11	EPI	JAZF1
2.29351e-15	0.277211	0.849	0.383	3.76318e-11	EPI	MRC2
3.51508e-15	0.330695	0.884	0.627	5.76755e-11	EPI	DDIT4L
4.68106e-15	0.369485	0.616	0.174	7.68069e-11	EPI	THY1
5.05196e-15	0.310431	0.977	0.607	8.28926e-11	EPI	HERC5
5.5608e-15	0.329028	0.942	0.697	9.12416e-11	EPI	PXDN
6.62394e-15	0.327871	0.953	0.647	1.08686e-10	EPI	LRIG1
7.71224e-15	0.308756	0.953	0.617	1.26542e-10	EPI	ZNF462
1.20265e-14	0.331491	0.953	0.483	1.97331e-10	EPI	EPHX3
1.33385e-14	0.338526	0.919	0.552	2.18858e-10	EPI	PTPRZ1
1.42364e-14	0.335419	0.709	0.249	2.33591e-10	EPI	GPR19
1.48566e-14	0.286677	0.965	0.711	2.43768e-10	EPI	TNFAIP8
2.26555e-14	0.325273	0.872	0.507	3.71731e-10	EPI	WNT5B
3.82843e-14	0.307774	0.535	0.124	6.28169e-10	EPI	RPRM
3.97634e-14	0.354528	0.802	0.468	6.52438e-10	EPI	VRTN
4.28365e-14	0.299593	0.628	0.204	7.02862e-10	EPI	MYB
5.51642e-14	0.291748	0.953	0.692	9.05135e-10	EPI	MYLIP
5.58779e-14	0.269357	0.802	0.333	9.16844e-10	EPI	ARHGEF10
5.72381e-14	0.330017	0.86	0.582	9.39163e-10	EPI	PTRF
7.71146e-14	0.419783	0.86	0.498	1.2653e-09	EPI	SPP1
9.34252e-14	0.33314	0.837	0.463	1.53292e-09	EPI	FGF13
1.12486e-13	0.318047	0.744	0.348	1.84567e-09	EPI	SIX4
1.21688e-13	0.319005	0.849	0.373	1.99666e-09	EPI	TRIP6
1.47465e-13	0.318644	0.988	0.816	2.41961e-09	EPI	SOX2
1.51204e-13	0.291805	0.93	0.617	2.48095e-09	EPI	SMARCA2
1.52242e-13	0.298307	0.942	0.617	2.49798e-09	EPI	DACT1
1.5259e-13	0.362249	0.884	0.408	2.5037e-09	EPI	UCHL1
1.54399e-13	0.319265	0.488	0.114	2.53338e-09	EPI	TFPI2
2.19146e-13	0.375573	0.674	0.249	3.59575e-09	EPI	CBR3
3.51332e-13	0.276394	1	0.95	5.76465e-09	EPI	NANOG
3.95635e-13	0.364368	0.791	0.338	6.49157e-09	EPI	FAM162B
5.23268e-13	0.300325	0.953	0.667	8.58578e-09	EPI	ASS1
7.17208e-13	0.344435	0.698	0.358	1.17679e-08	EPI	VASH2
9.34067e-13	0.273587	0.791	0.408	1.53262e-08	EPI	IL17RD
1.20044e-12	0.368292	0.942	0.687	1.96968e-08	EPI	LEFTY1
1.38759e-12	0.33526	0.826	0.433	2.27676e-08	EPI	CD200
1.6618e-12	0.283724	0.965	0.682	2.72668e-08	EPI	SLC25A12
2.22345e-12	0.250239	1	0.896	3.64824e-08	EPI	VENTX
2.55352e-12	0.308336	0.919	0.438	4.18982e-08	EPI	UTF1
3.30045e-12	0.251713	0.895	0.522	5.41538e-08	EPI	GGT1
3.99226e-12	0.310572	0.919	0.627	6.5505e-08	EPI	LPHN2
5.02588e-12	0.340955	0.64	0.264	8.24646e-08	EPI	TMEM98
5.67998e-12	0.279473	0.965	0.662	9.31971e-08	EPI	RASGRP2
6.88576e-12	0.391297	0.605	0.244	1.12982e-07	EPI	GUCA1A
8.73722e-12	0.264864	0.698	0.318	1.4336e-07	EPI	RAP1GAP2
1.01515e-11	0.304016	0.826	0.443	1.66566e-07	EPI	ZIC2
1.27149e-11	0.327035	0.802	0.453	2.08625e-07	EPI	REC8
2.70884e-11	0.261757	0.895	0.547	4.44467e-07	EPI	AASS
3.35082e-11	0.297067	0.988	0.706	5.49802e-07	EPI	GYLTL1B
3.79072e-11	0.309951	0.663	0.328	6.21982e-07	EPI	GPM6B
4.35818e-11	0.278098	0.477	0.139	7.1509e-07	EPI	GABRQ
4.45035e-11	0.326979	0.465	0.144	7.30213e-07	EPI	KAL1
5.69487e-11	0.255993	0.884	0.637	9.34414e-07	EPI	MANBA
5.92335e-11	0.252304	0.965	0.692	9.71903e-07	EPI	IGF1R
5.96117e-11	0.324098	0.744	0.468	9.78109e-07	EPI	C1orf21
6.53668e-11	0.280878	0.884	0.632	1.07254e-06	EPI	INA
6.53688e-11	0.285573	0.616	0.269	1.07257e-06	EPI	CNTNAP2
9.37718e-11	0.263165	0.988	0.692	1.53861e-06	EPI	CDHR1
1.9295e-10	0.273575	0.64	0.254	3.16592e-06	EPI	CCDC28B
2.37973e-10	0.295581	0.674	0.338	3.90467e-06	EPI	LIX1L
2.49496e-10	0.358466	0.523	0.214	4.09373e-06	EPI	TNFRSF8
3.28834e-10	0.252218	0.884	0.478	5.39551e-06	EPI	PTPRD
4.99147e-10	0.252398	0.756	0.413	8.19001e-06	EPI	FAM110B
5.01299e-10	0.328137	0.686	0.378	8.22532e-06	EPI	IL23A
5.61734e-10	0.276947	0.837	0.453	9.21693e-06	EPI	PLEKHF1
9.86388e-10	0.257932	0.779	0.453	1.61847e-05	EPI	ENO3
1.75127e-09	0.251933	0.942	0.711	2.87349e-05	EPI	PYGL
2.03036e-09	0.266195	0.64	0.308	3.33141e-05	EPI	CHN1
2.13801e-09	0.267371	0.767	0.403	3.50805e-05	EPI	RAB34
3.27531e-09	0.285915	0.826	0.602	5.37412e-05	EPI	GBX2
6.11274e-09	0.250752	0.791	0.507	0.000100298	EPI	TRIM22
7.2348e-09	0.30081	0.686	0.373	0.000118709	EPI	CD70
8.75159e-09	0.261379	0.686	0.388	0.000143596	EPI	GLS2
9.32227e-09	0.26351	0.651	0.348	0.00015296	EPI	TMPRSS2
1.15938e-08	0.25727	0.43	0.154	0.000190231	EPI	GFRA3
1.44907e-08	0.256962	0.326	0.075	0.000237763	EPI	EVX1
1.96062e-08	0.266561	1	0.697	0.000321698	EPI	MYC
3.11183e-08	0.256174	0.93	0.607	0.000510589	EPI	KRT7
4.98715e-08	0.29277	0.616	0.363	0.000818292	EPI	MAP4K1
9.94246e-08	0.303824	0.465	0.199	0.00163136	EPI	SALL2
1.09718e-07	0.280596	0.686	0.458	0.00180025	EPI	TGFB3
1.25845e-07	0.289946	0.674	0.378	0.00206486	EPI	ANXA1
2.503e-07	0.2604	0.86	0.637	0.00410692	EPI	CYP11A1
4.07608e-07	0.268352	0.802	0.597	0.00668803	EPI	WNT3
4.38745e-07	0.250824	0.605	0.338	0.00719892	EPI	ARSE
9.31908e-07	0.28584	0.593	0.383	0.0152907	EPI	CALB1
1.10458e-06	0.260113	0.686	0.453	0.0181239	EPI	CERS4

## Sheet: Ortho_genes_Human_Macaque_comp
	avg_logFC_ICM	pct.Hu_ICM	pct.Cy_ICM	p_val_adj_ICM	avg_logFC_PE	pct.Hu_PE	pct.Cy_PE	p_val_adj_PE	avg_logFC_EPI	pct.Hu_EPI	pct.Cy_EPI	p_val_adj_EPI
A1BG	NA	NA	NA	NA	0.150867	0.432	0.093	1	0.233263	0.423	0.029	0.870075
A2M	NA	NA	NA	NA	0.0520714	0.273	0	0.812423	0.219984	0.346	0	1
A2ML1	-0.0226721	0.068	0.3	1	NA	NA	NA	NA	NA	NA	NA	NA
A4GALT	0.364819	0.986	1	9.08647e-09	0.218937	1	0.926	0.000990265	0.365849	1	0.971	2.61096e-10
AAAS	0.151712	0.986	1	0.00153614	-0.0776522	0.977	1	1	NA	NA	NA	NA
AACS	-0.378319	0.671	1	0.000101885	-0.231715	0.886	1	0.0006892	-0.194187	0.942	1	0.0438242
AADACL3	-0.220231	0.356	0.633	1	NA	NA	NA	NA	-0.635883	0.115	0.882	1.09979e-09
AAK1	-0.17895	1	0.933	0.532448	-0.236284	1	0.963	9.38668e-05	NA	NA	NA	NA
AAMP	0.219057	1	1	4.73411e-10	0.24809	1	1	1.74055e-10	0.218977	1	1	4.47753e-08
AARS2	0.127678	1	1	0.752752	NA	NA	NA	NA	NA	NA	NA	NA
AARSD1	0.290937	0.767	0.267	0.00386702	0.229569	0.818	0.241	4.12844e-06	0.232247	0.865	0.206	0.000335904
AASDH	0.301412	0.918	0.633	0.111747	NA	NA	NA	NA	0.177091	0.923	0.647	1
AASDHPPT	0.0724081	1	1	1	NA	NA	NA	NA	0.0934307	0.981	0.971	1
AASS	0.280807	0.658	0.2	0.67983	0.443096	0.955	0.241	1.75869e-07	0.151841	0.962	0.824	1
AATF	0.376284	0.986	1	3.64347e-09	0.379662	1	0.944	3.8388e-12	0.309388	1	1	2.09169e-08
ABAT	-0.302815	0.37	0.7	0.426939	NA	NA	NA	NA	-0.403193	0.327	0.735	0.00659467
ABCA1	NA	NA	NA	NA	0.255658	0.977	0.556	1	0.14214	1	1	1
ABCA10	-0.146306	0.027	0.333	0.117785	NA	NA	NA	NA	-0.151513	0.019	0.265	1
ABCA13	0.068125	0.493	0.167	1	NA	NA	NA	NA	NA	NA	NA	NA
ABCA4	NA	NA	NA	NA	0.0578218	0.295	0	0.356067	NA	NA	NA	NA
ABCA5	-0.312781	0.342	0.6	1	-0.633755	0.432	0.907	4.79876e-09	NA	NA	NA	NA
ABCA7	NA	NA	NA	NA	0.116454	0.795	0.5	1	NA	NA	NA	NA
ABCB1	NA	NA	NA	NA	-0.247259	0.045	0.352	1	NA	NA	NA	NA
ABCB10	-0.12148	0.945	0.933	1	-0.171225	0.909	0.944	1	NA	NA	NA	NA
ABCB5	0.0885929	0.315	0	1	0.0403016	0.5	0.185	1	NA	NA	NA	NA
ABCB6	0.354961	0.904	0.667	0.0244755	0.373895	0.977	0.741	6.0942e-07	0.525078	0.942	0.529	1.13275e-06
ABCB7	0.142798	0.945	0.933	1	NA	NA	NA	NA	NA	NA	NA	NA
ABCB8	0.356847	0.973	0.967	3.17954e-07	0.34208	0.977	0.926	7.14903e-08	0.398877	1	0.941	7.38991e-08
ABCB9	NA	NA	NA	NA	0.0744709	0.318	0.093	1	NA	NA	NA	NA
ABCC1	-0.505716	0.479	0.933	5.72526e-07	-0.318879	0.727	0.889	0.00252135	-0.370849	0.673	1	3.26953e-05
ABCC10	-0.131873	0.863	1	1	-0.162893	0.841	0.926	1	-0.186088	0.865	0.941	0.802117
ABCC2	0.432693	0.822	0.133	0.00013934	NA	NA	NA	NA	0.249972	0.827	0.353	1
ABCC4	0.375348	0.712	0.067	0.000688329	0.108285	0.818	0.315	1	0.281034	0.75	0.235	0.665108
ABCC5	NA	NA	NA	NA	0.230308	0.932	0.685	1	NA	NA	NA	NA
ABCD1	-0.136754	0.205	0.567	1	0.190927	0.773	0.648	1	NA	NA	NA	NA
ABCD2	-0.0648688	0.014	0.167	1	NA	NA	NA	NA	NA	NA	NA	NA
ABCD3	NA	NA	NA	NA	-0.103826	1	1	0.0636898	-0.169452	0.942	1	0.076365
ABCF1	-0.242093	1	1	2.62959e-09	-0.231553	1	1	1.17367e-10	-0.219798	1	1	1.20017e-06
ABCF2	0.614894	1	0.967	3.39144e-11	0.617949	1	0.741	3.70346e-13	0.707735	1	0.765	3.59662e-10
ABCF3	0.138081	1	1	0.308125	0.145062	1	0.981	0.0574306	0.134417	1	1	0.142726
ABCG1	NA	NA	NA	NA	NA	NA	NA	NA	-0.235093	0.058	0.382	1
ABCG2	NA	NA	NA	NA	0.269476	0.977	0.87	0.00132491	0.275285	0.923	0.882	0.386714
ABHD1	-0.854905	0.11	1	6.98132e-16	-0.729157	0.25	1	8.57787e-14	-0.709377	0.173	1	1.19664e-12
ABHD11	NA	NA	NA	NA	0.088353	1	1	1	0.0951338	0.962	1	1
ABHD12	-0.254964	1	1	2.13317e-07	-0.33515	1	1	2.24579e-12	-0.195888	1	1	0.000768237
ABHD12B	0.740506	0.863	0	2.62298e-08	0.551597	0.818	0	1.60681e-11	0.919515	1	0.029	1.67128e-11
ABHD13	-0.136966	0.822	0.9	1	NA	NA	NA	NA	NA	NA	NA	NA
ABHD14A	NA	NA	NA	NA	0.204594	0.727	0.389	1	0.226466	0.423	0.088	1
ABHD14A-ACY1	-0.771192	0	1	6.86109e-19	-0.629452	0	0.926	1.03373e-12	-0.550557	0	0.941	4.15037e-13
ABHD14B	0.324043	0.671	0.267	0.763118	0.259529	0.795	0.463	0.61715	0.328207	0.712	0.412	0.88462
ABHD15	-0.160755	0.781	1	1	-0.237045	0.659	1	0.00170309	-0.406275	0.481	1	5.0726e-06
ABHD16A	-0.413417	0.932	1	5.30194e-09	-0.49585	0.909	1	1.98766e-12	-0.233029	0.962	0.941	0.00398936
ABHD16B	NA	NA	NA	NA	0.0950049	0.205	0	1	NA	NA	NA	NA
ABHD2	-0.219411	1	0.933	0.00313126	NA	NA	NA	NA	NA	NA	NA	NA
ABHD3	0.191748	0.89	0.9	1	0.311316	0.932	0.833	0.00792673	0.15763	0.846	0.912	1
ABHD4	-0.22792	0.466	0.967	1	0.0971624	0.864	0.963	1	NA	NA	NA	NA
ABHD6	0.62651	0.781	0	1.33086e-06	0.758357	0.977	0.019	2.22344e-15	0.457277	0.827	0.059	4.08142e-06
ABHD8	NA	NA	NA	NA	0.166794	0.614	0.352	1	NA	NA	NA	NA
ABI1	0.124571	0.986	0.967	1	NA	NA	NA	NA	0.127545	1	0.941	1
ABI2	0.336142	0.89	0.4	0.0170145	0.205932	0.955	0.556	1	NA	NA	NA	NA
ABL1	-0.221059	0.849	1	0.156942	-0.24586	0.955	1	3.30155e-06	-0.200537	0.923	1	0.0132693
ABL2	0.427844	0.973	0.367	7.70947e-06	0.303667	0.977	0.241	7.07562e-07	0.343646	0.981	0.382	0.000185793
ABLIM1	-0.19156	0.274	0.7	0.373974	NA	NA	NA	NA	-0.24042	0.423	0.824	1
ABLIM3	0.163079	0.356	0.033	1	0.172593	0.409	0.056	0.218862	NA	NA	NA	NA
ABR	NA	NA	NA	NA	NA	NA	NA	NA	0.167478	1	0.882	1
ABRA	-0.0552233	0.027	0.167	1	NA	NA	NA	NA	NA	NA	NA	NA
ABT1	0.191914	1	1	4.50059e-07	0.290281	1	0.981	2.24579e-12	0.2216	1	1	1.25162e-08
ABTB1	NA	NA	NA	NA	0.19874	0.568	0.241	1	NA	NA	NA	NA
ABTB2	NA	NA	NA	NA	0.233025	0.955	0.537	1	-0.122248	0.904	0.912	1
ACAA1	0.104362	0.959	1	1	0.178103	1	0.926	0.00025801	0.409251	1	0.882	2.96512e-09
ACACA	NA	NA	NA	NA	-0.149634	1	1	0.0364957	-0.167187	1	1	0.000598408
ACACB	-0.209029	0.342	0.6	1	-0.173141	0.182	0.537	1	-0.177821	0.25	0.618	1
ACAD11	-0.569915	0.315	0.933	4.27537e-10	-0.684693	0.318	0.981	1.51513e-12	-0.628122	0.212	1	1.86051e-11
ACAD9	NA	NA	NA	NA	0.129563	0.955	0.926	1	NA	NA	NA	NA
ACADL	NA	NA	NA	NA	-0.176851	0.091	0.389	1	-0.142418	0.019	0.235	1
ACADM	NA	NA	NA	NA	NA	NA	NA	NA	0.229712	1	1	0.000730906
ACADS	0.624641	0.959	0.633	3.62564e-08	NA	NA	NA	NA	0.278068	0.788	0.794	1
ACADVL	NA	NA	NA	NA	0.0859572	1	1	1	NA	NA	NA	NA
ACAP1	NA	NA	NA	NA	0.0537294	0.273	0.019	1	NA	NA	NA	NA
ACAP2	-0.128193	1	1	0.425835	-0.278091	0.977	1	8.21408e-10	-0.246266	1	1	4.67832e-05
ACAT1	-0.128745	0.945	1	1	NA	NA	NA	NA	-0.107842	1	1	0.669872
ACAT2	0.147925	1	1	0.0119302	NA	NA	NA	NA	0.104703	0.981	1	0.0337855
ACBD3	-0.159369	0.973	1	0.00267671	-0.215604	1	1	1.27044e-09	-0.150338	1	1	0.000442295
ACBD4	-0.420791	0.041	1	4.74487e-16	-0.380834	0.136	0.963	2.70018e-12	-0.372888	0.096	0.971	1.92578e-11
ACBD5	-0.217766	0.781	1	0.642443	-0.182694	0.955	0.944	0.0138374	-0.179051	0.904	0.971	0.85482
ACBD6	-0.319608	0.822	1	1.52121e-05	-0.183039	0.841	1	1	-0.296353	0.885	1	7.42315e-07
ACCS	-0.193072	0.027	0.333	0.159579	NA	NA	NA	NA	-0.204234	0.038	0.471	0.0353279
ACD	0.475888	0.973	0.767	5.22382e-09	0.424253	1	0.833	1.72084e-09	0.358427	0.942	0.882	2.84446e-06
ACE	0.669715	0.945	0	3.35729e-10	0.154697	0.477	0	0.000281589	0.490703	0.942	0	2.946e-10
ACE2	0.295753	0.712	0.4	1	-0.320565	0.5	0.778	0.469026	NA	NA	NA	NA
ACER1	-0.0859363	0	0.267	0.0843138	-0.0603467	0	0.241	1	-0.0272482	0.019	0.206	1
ACER2	-0.213629	0.575	0.833	1	-0.328876	0.568	0.889	0.0546826	NA	NA	NA	NA
ACER3	NA	NA	NA	NA	NA	NA	NA	NA	0.250033	0.808	0.559	1
ACHE	0.16892	0.301	0.033	1	NA	NA	NA	NA	0.253289	0.442	0.059	1
ACIN1	-0.0752993	1	1	1	-0.099495	1	1	0.19945	-0.101577	1	1	0.0105857
ACMSD	NA	NA	NA	NA	NA	NA	NA	NA	-0.0837898	0	0.147	1
ACN9	0.222335	1	1	0.000221212	0.349264	1	0.759	5.97155e-07	0.321439	1	0.853	1.69904e-06
ACO2	-0.0678565	0.986	1	1	-0.0760917	1	1	1	-0.0813854	1	1	1
ACOT11	0.383132	0.781	0.433	0.116175	0.447989	0.795	0.019	1.38459e-10	0.566805	0.942	0.088	4.90355e-09
ACOT13	NA	NA	NA	NA	NA	NA	NA	NA	-0.0914751	1	1	1
ACOT6	-0.123	0.027	0.267	1	-0.283029	0.045	0.5	0.0206012	-0.247054	0.058	0.5	0.0637731
ACOT7	NA	NA	NA	NA	0.140643	1	1	0.0214073	0.0705682	1	1	1
ACOT8	0.650726	0.945	0.633	5.84525e-08	0.466941	0.864	0.593	5.94039e-06	0.567619	1	0.676	1.10091e-09
ACOX2	-0.535225	0.096	0.733	1.78374e-07	-0.639806	0.227	0.981	6.53399e-11	-0.522211	0.019	0.706	3.64634e-07
ACOX3	NA	NA	NA	NA	NA	NA	NA	NA	-0.328126	0.558	0.971	0.00204476
ACP1	0.0918739	1	1	0.801134	0.0784822	1	1	1	NA	NA	NA	NA
ACP2	0.306038	0.753	0.733	1	NA	NA	NA	NA	NA	NA	NA	NA
ACP5	0.480093	0.781	0.467	0.0153593	0.528649	0.864	0.222	2.33975e-07	0.580912	0.846	0.265	9.44868e-06
ACP6	-0.492288	0.466	1	1.5926e-07	-0.306876	0.682	0.963	0.00230363	-0.411641	0.731	1	1.74917e-06
ACPP	0.605549	0.795	0	7.11672e-07	0.282795	0.545	0.019	5.70823e-05	0.440505	0.788	0.059	2.76401e-06
ACPT	NA	NA	NA	NA	0.0962392	0.25	0.056	1	NA	NA	NA	NA
ACRC	NA	NA	NA	NA	NA	NA	NA	NA	0.0917511	0.327	0.059	1
ACRV1	NA	NA	NA	NA	NA	NA	NA	NA	0.140419	0.5	0.176	1
ACSBG1	NA	NA	NA	NA	0.0498717	0.227	0.037	1	NA	NA	NA	NA
ACSF2	0.312666	0.438	0.1	1	NA	NA	NA	NA	0.195862	0.423	0.147	1
ACSL1	NA	NA	NA	NA	0.512015	0.795	0.093	2.58977e-08	NA	NA	NA	NA
ACSL3	-0.0661783	1	1	1	-0.111888	1	1	0.00172535	-0.0597075	1	1	1
ACSL4	-0.251815	0.945	1	1.04611e-05	-0.154001	1	0.963	0.380147	-0.190651	0.904	1	1
ACSL6	-0.501346	0.151	1	7.46443e-14	-0.35414	0.409	1	1.31922e-06	-0.319215	0.404	1	0.000706373
ACSM3	-0.340617	0.329	0.9	0.00833547	-0.459769	0.136	0.87	6.07892e-08	-0.484978	0.077	0.941	3.02539e-10
ACSM4	-0.107216	0	0.233	0.362836	-0.140972	0	0.296	1	-0.103837	0	0.294	0.62839
ACSS2	NA	NA	NA	NA	-0.104013	0.909	0.926	1	NA	NA	NA	NA
ACSS3	-0.0565194	0.014	0.267	0.883633	-0.199541	0.023	0.444	0.0399203	-0.184553	0.038	0.412	0.263679
ACTA1	-0.244899	0.521	1	1.27113e-05	-0.31483	0.545	0.981	6.23014e-08	-0.329456	0.462	0.971	2.30039e-08
ACTA2	0.0449477	0.288	0.033	1	0.063776	0.273	0.019	1	NA	NA	NA	NA
ACTB	0.221891	1	1	6.26335e-10	0.166149	1	1	4.61074e-09	0.18883	1	1	1.07304e-07
ACTBL2	0.0226817	0.219	0	1	0.0356286	0.227	0	1	0.0234404	0.192	0	1
ACTC1	NA	NA	NA	NA	0.350115	0.727	0.093	1.01785e-06	NA	NA	NA	NA
ACTG1	0.0978261	1	1	1	0.0659323	1	1	1	NA	NA	NA	NA
ACTL6A	0.07084	1	1	1	0.0664249	1	1	1	0.116596	1	1	0.3746
ACTL8	-0.316134	0.178	0.733	0.00248726	NA	NA	NA	NA	NA	NA	NA	NA
ACTN1	NA	NA	NA	NA	0.10586	1	1	1	0.153726	1	1	0.0368625
ACTN3	0.104348	0.233	0	1	0.0455313	0.227	0	1	0.129135	0.346	0.029	1
ACTN4	0.193708	1	1	0.000186599	0.101227	1	1	0.22727	0.199081	1	1	3.43036e-07
ACTR10	-0.0725669	0.973	1	1	-0.168857	1	1	0.00179436	-0.133264	0.981	1	0.00260402
ACTR1A	0.27036	1	1	4.52359e-09	0.160348	1	1	4.50505e-05	0.278839	1	1	1.25162e-08
ACTR1B	-0.287544	0.699	1	0.0105277	-0.327608	0.75	1	7.28808e-08	-0.169397	0.865	1	1
ACTR2	-0.241414	1	1	7.33832e-09	-0.242925	1	1	1.1092e-10	-0.309907	1	1	1.99577e-09
ACTR3	-0.0637377	1	1	1	-0.127356	1	1	5.00794e-06	NA	NA	NA	NA
ACTR3B	-0.165863	0.699	0.867	1	-0.183388	0.705	0.759	1	-0.212282	0.731	0.882	1
ACTR5	-0.140927	0.822	0.967	1	NA	NA	NA	NA	NA	NA	NA	NA
ACTR6	-0.125921	0.973	1	1	0.10775	0.977	1	1	0.0962372	1	1	1
ACVR1	NA	NA	NA	NA	-0.211169	0.909	0.963	0.0143346	NA	NA	NA	NA
ACVR1B	NA	NA	NA	NA	-0.426781	0.841	0.981	2.48845e-08	-0.220944	0.731	0.971	0.433725
ACVR1C	NA	NA	NA	NA	0.0614989	0.341	0	0.0655947	NA	NA	NA	NA
ACVR2A	-0.194953	0.767	0.967	1	-0.124889	0.977	0.944	1	NA	NA	NA	NA
ACVR2B	NA	NA	NA	NA	-0.185342	0.955	0.981	0.0658992	-0.182523	1	1	0.0182008
ACVRL1	-0.289891	0.329	0.9	0.0225306	-0.282757	0.136	0.907	2.12099e-08	-0.282296	0.077	0.912	4.31792e-09
ACYP1	0.250348	0.74	0.6	1	0.441064	0.932	0.685	1.15184e-06	0.298744	0.942	0.853	0.0107202
ACYP2	0.170691	0.247	0	1	0.171537	0.432	0.074	0.865123	NA	NA	NA	NA
ADA	0.485951	0.904	0.633	0.00104844	NA	NA	NA	NA	NA	NA	NA	NA
ADAD2	-0.123226	0.082	0.467	0.226578	NA	NA	NA	NA	-0.0966411	0.077	0.353	1
ADAM10	NA	NA	NA	NA	-0.126547	1	1	0.000991222	NA	NA	NA	NA
ADAM12	NA	NA	NA	NA	0.0217787	0.159	0	1	NA	NA	NA	NA
ADAM15	0.40312	0.74	0.3	0.0345763	0.627089	0.886	0.185	1.29702e-10	0.642253	0.904	0.265	2.55469e-07
ADAM17	0.208294	0.986	0.933	0.069869	0.13846	1	1	1	0.203246	1	0.941	0.00330485
ADAM18	0.485734	0.712	0.033	5.94856e-05	0.354992	0.659	0	7.05484e-08	0.269888	0.75	0.441	1
ADAM19	NA	NA	NA	NA	-0.210189	0.955	0.926	1	NA	NA	NA	NA
ADAM23	0.490621	0.849	0.133	9.31492e-07	0.327623	0.75	0.185	5.09043e-06	NA	NA	NA	NA
ADAM30	-0.0202775	0	0.1	1	NA	NA	NA	NA	NA	NA	NA	NA
ADAM33	NA	NA	NA	NA	NA	NA	NA	NA	-0.0729661	0	0.235	1
ADAM8	-0.49541	0.11	0.867	2.03835e-10	NA	NA	NA	NA	-0.26477	0.212	0.706	0.0491441
ADAM9	-0.175251	0.904	1	0.385534	NA	NA	NA	NA	NA	NA	NA	NA
ADAMDEC1	-0.058194	0.014	0.333	0.0278859	-0.0573994	0.023	0.333	1	-0.0767664	0	0.382	0.0283204
ADAMTS10	NA	NA	NA	NA	NA	NA	NA	NA	-0.0820197	0.019	0.353	0.337317
ADAMTS12	0.147766	0.26	0	1	NA	NA	NA	NA	0.413588	0.769	0	1.14387e-06
ADAMTS16	-0.18417	0.027	0.833	2.07737e-12	-0.18356	0.023	0.704	8.6397e-07	-0.179156	0.019	0.647	6.61906e-06
ADAMTS17	-0.597685	0.11	1	7.54674e-16	-0.566789	0.114	1	3.82389e-14	-0.616292	0.038	1	5.18595e-14
ADAMTS19	NA	NA	NA	NA	-0.284002	0.045	0.481	0.0183873	NA	NA	NA	NA
ADAMTS2	0.107682	0.288	0	1	NA	NA	NA	NA	NA	NA	NA	NA
ADAMTS20	NA	NA	NA	NA	0.183064	0.477	0.056	0.0216869	NA	NA	NA	NA
ADAMTS4	-0.109362	0.397	0.867	0.97257	-0.0981401	0.477	0.926	1	0.196895	0.827	0.912	1
ADAMTS7	-0.0337111	0	0.1	1	NA	NA	NA	NA	NA	NA	NA	NA
ADAMTS9	NA	NA	NA	NA	0.206181	0.568	0	5.22403e-06	0.131299	0.346	0	1
ADAMTSL2	-0.29653	0.082	0.867	2.31557e-09	-0.315947	0.205	1	3.34616e-13	-0.202527	0.308	1	0.000621015
ADAMTSL3	NA	NA	NA	NA	0.0702493	0.273	0.074	1	-0.202697	0.404	0.618	1
ADAMTSL4	-0.263336	0.288	0.667	0.508973	NA	NA	NA	NA	0.253879	0.615	0.118	0.0811468
ADAP2	-0.271317	0.301	0.7	1	0.31024	0.818	0.444	0.057011	0.195452	0.75	0.559	1
ADARB1	-0.200226	0.425	0.6	1	NA	NA	NA	NA	NA	NA	NA	NA
ADAT1	NA	NA	NA	NA	0.232008	0.818	0.389	0.618038	NA	NA	NA	NA
ADCK2	-0.202488	0.795	1	1	-0.195428	0.864	0.963	1	NA	NA	NA	NA
ADCK3	NA	NA	NA	NA	0.445154	0.909	0.463	6.04623e-06	0.181992	0.962	0.912	1
ADCK4	-0.186907	0.548	1	1	NA	NA	NA	NA	0.14299	0.865	0.941	1
ADCK5	0.423474	0.699	0.6	1	0.217422	0.727	0.778	1	0.293136	0.788	0.765	1
ADCY10	0.181338	0.685	0.133	0.134177	0.295089	0.932	0.13	2.78587e-09	0.104994	0.654	0.206	1
ADCY3	0.211241	0.767	0.1	0.00175944	0.242541	0.886	0.241	6.73962e-07	0.126795	0.885	0.382	1
ADCY5	NA	NA	NA	NA	0.0634088	0.364	0.074	1	-0.396487	0.269	0.882	3.59348e-06
ADCY6	-0.26516	0.301	0.8	0.00429353	-0.334858	0.386	0.796	0.00406378	-0.431158	0.135	0.882	2.23177e-08
ADD1	-0.154525	1	1	0.00498854	-0.210448	1	1	1.46526e-08	NA	NA	NA	NA
ADD2	NA	NA	NA	NA	0.0879519	0.227	0.037	1	NA	NA	NA	NA
ADD3	NA	NA	NA	NA	-0.185068	1	1	0.000317759	-0.338586	0.962	1	1.17311e-08
ADH4	-0.0474134	0	0.167	1	NA	NA	NA	NA	-0.0498729	0	0.235	1
ADH5	NA	NA	NA	NA	-0.130422	1	1	3.97543e-06	-0.101033	1	1	0.0701988
ADHFE1	NA	NA	NA	NA	0.0845573	0.25	0.037	1	NA	NA	NA	NA
ADI1	0.527803	1	0.9	1.28375e-10	0.574376	1	0.593	1.22051e-11	0.673188	1	0.588	1.62146e-10
ADIPOR1	NA	NA	NA	NA	0.180712	1	1	5.18381e-07	0.113107	1	1	0.197821
ADIPOR2	-0.190443	0.973	1	0.000682751	-0.121446	1	1	1	-0.170824	1	1	0.000175686
ADK	-0.157384	0.877	1	1	0.151408	0.977	1	0.0574306	NA	NA	NA	NA
ADM	0.272006	0.781	0.567	1	0.469034	1	0.796	8.91489e-08	0.630591	0.885	0.559	1.47929e-05
ADM2	NA	NA	NA	NA	0.101342	0.364	0.019	0.1452	0.139051	0.404	0	0.484593
ADNP	NA	NA	NA	NA	-0.0763615	1	1	1	-0.108044	1	1	1
ADNP2	-0.129663	0.904	0.9	1	NA	NA	NA	NA	-0.117741	0.981	1	1
ADO	-0.347151	0.74	1	6.17381e-05	-0.191352	0.886	1	0.0404912	-0.322613	0.808	1	6.98617e-05
ADORA2B	0.37426	0.808	0.667	0.0425458	0.2364	0.75	0.37	1	NA	NA	NA	NA
ADORA3	-0.209293	0.233	0.6	1	NA	NA	NA	NA	NA	NA	NA	NA
ADPGK	0.0670629	0.973	1	1	0.132739	1	0.944	1	0.146957	0.962	1	0.000514563
ADPRH	-0.229009	0.055	0.5	0.00225755	-0.252108	0.182	0.556	1	-0.265614	0.077	0.529	0.0185894
ADPRHL1	0.19605	0.301	0	1	0.168127	0.409	0.056	0.218862	0.125482	0.308	0.059	1
ADPRHL2	0.156893	0.918	1	0.193858	0.102618	0.932	0.981	0.481491	0.143743	0.962	0.971	0.106801
ADRA1D	-0.092615	0.014	0.267	0.529561	-0.12974	0.136	0.5	1	NA	NA	NA	NA
ADRA2C	NA	NA	NA	NA	NA	NA	NA	NA	0.0976288	0.231	0	1
ADRBK1	0.149273	0.918	0.967	1	0.139872	0.955	0.944	1	NA	NA	NA	NA
ADRBK2	-0.133504	0.904	0.933	1	-0.390455	0.977	0.981	6.46762e-11	-0.140088	0.942	0.912	1
ADRM1	0.307914	1	1	7.22377e-11	0.264986	1	1	3.41117e-12	0.256121	1	1	1.724e-10
ADSL	0.125542	1	1	0.00480003	0.189519	1	1	2.2584e-07	0.125222	1	1	0.0592174
ADSS	NA	NA	NA	NA	NA	NA	NA	NA	-0.0685493	1	1	1
AEBP1	0.0871324	0.219	0	1	NA	NA	NA	NA	-0.139866	0.25	0.588	1
AEBP2	-0.160643	0.986	1	0.0258327	-0.0706855	1	1	1	-0.118048	1	1	0.750935
AEN	0.247708	1	0.933	0.000144329	0.237246	1	0.963	6.59504e-06	0.226753	1	1	3.76903e-05
AES	-0.290734	0.589	0.933	0.718341	-0.39424	0.75	1	6.10088e-09	-0.588221	0.442	1	1.77239e-08
AFAP1	-0.203902	0.699	0.933	0.631743	-0.223887	0.75	0.852	1	-0.216653	0.942	0.971	0.0148548
AFAP1L1	-0.253418	0.411	0.8	1	-0.2281	0.636	0.833	1	NA	NA	NA	NA
AFF1	-0.122829	0.986	1	1	-0.075759	1	0.981	1	-0.129499	1	1	0.189961
AFF2	NA	NA	NA	NA	0.0287669	0.182	0.019	1	0.138206	0.577	0.059	0.108594
AFF4	-0.0999476	1	0.933	1	-0.116904	1	1	0.0706	-0.0959009	0.981	0.971	1
AFMID	0.345534	0.877	0.6	0.00628762	0.475929	1	0.667	1.90995e-10	0.557527	1	0.559	1.07424e-09
AFTPH	0.153889	0.973	0.9	1	NA	NA	NA	NA	NA	NA	NA	NA
AGA	-0.286829	0.507	0.967	0.542644	-0.570895	0.523	1	4.97914e-12	-0.43259	0.519	1	7.71245e-06
AGAP1	-0.372426	0.849	0.967	8.6403e-06	-0.19651	0.909	0.889	1	-0.428073	0.962	1	3.62361e-09
AGAP3	-0.217577	0.89	1	0.152915	-0.0797381	0.932	0.963	1	-0.171162	0.827	0.971	1
AGBL2	NA	NA	NA	NA	NA	NA	NA	NA	-0.149387	0.077	0.265	1
AGBL3	NA	NA	NA	NA	0.0838599	0.477	0.074	0.264613	0.0781242	0.231	0	1
AGBL5	-0.61751	0.74	1	3.50716e-11	-0.541012	0.773	1	8.99718e-12	-0.544667	0.788	1	3.70812e-10
AGER	0.165075	0.562	0.067	0.337952	NA	NA	NA	NA	0.115587	0.615	0.176	1
AGFG1	-0.334318	1	1	3.57361e-10	-0.336856	1	1	9.31787e-12	-0.333615	1	1	6.35701e-10
AGGF1	-0.183199	0.973	1	0.00159871	-0.298603	1	1	2.10851e-11	-0.275953	0.962	1	4.36492e-07
AGK	-0.280463	0.863	1	0.000119629	-0.602325	0.682	1	2.15492e-11	-0.429582	0.865	1	3.34419e-09
AGL	0.323941	1	0.933	2.77641e-09	0.249315	1	0.963	0.0005639	0.382514	1	0.912	2.43409e-09
AGMAT	-0.384895	0.233	0.967	4.22108e-10	-0.3597	0.409	1	2.42312e-08	-0.405636	0.269	1	1.05982e-11
AGPAT1	-0.440156	0.863	1	2.42813e-09	-0.376143	0.932	1	3.21464e-10	-0.308295	0.942	1	5.40158e-08
AGPAT2	0.449227	0.986	1	3.64347e-09	0.133004	1	1	1	0.389992	0.981	0.971	2.45274e-08
AGPAT3	NA	NA	NA	NA	-0.514131	0.25	0.87	2.77156e-08	-0.384073	0.308	0.912	1.25997e-06
AGPAT4	-0.181448	0.329	0.633	1	NA	NA	NA	NA	NA	NA	NA	NA
AGPAT5	-0.313746	0.795	1	0.000575146	NA	NA	NA	NA	-0.139312	0.885	1	1
AGPAT9	-0.612717	0.616	1	5.13574e-10	-0.821211	0.545	1	2.66583e-13	-0.489107	0.731	1	1.18232e-09
AGPS	-0.268123	0.973	1	1.09636e-05	-0.260275	1	1	1.01964e-07	-0.304708	1	1	1.86703e-09
AGRN	-0.238768	0.575	0.9	0.000869384	-0.567233	0.773	1	9.30792e-13	-0.299017	0.75	1	4.24269e-06
AGTRAP	0.184852	0.959	1	5.30043e-05	0.0356366	0.932	1	1	0.0719545	0.942	1	1
AHCTF1	-0.452145	0.959	1	7.39948e-10	-0.447869	1	1	9.09407e-13	-0.453288	1	1	7.28126e-10
AHCY	NA	NA	NA	NA	0.127736	1	1	6.65711e-05	0.127321	1	1	0.189961
AHCYL1	-0.106496	0.973	1	1	NA	NA	NA	NA	-0.105776	1	1	0.0438432
AHCYL2	NA	NA	NA	NA	-0.532023	0.795	1	2.05676e-11	-0.132277	0.942	0.941	1
AHI1	NA	NA	NA	NA	0.169096	0.636	0.148	0.12034	NA	NA	NA	NA
AHNAK	-0.429632	0.986	1	1.08145e-10	-0.514955	1	1	1.1586e-12	-0.31185	0.942	1	2.03009e-06
AHR	NA	NA	NA	NA	0.129162	0.591	0.13	0.0381258	-0.227527	0.5	0.706	1
AHSA1	0.279696	1	1	3.57361e-10	0.322595	1	1	3.87154e-13	0.327543	1	1	9.86999e-11
AHSA2	-0.57575	0.397	0.933	3.75494e-08	-0.527289	0.659	0.981	1.32431e-10	-0.410263	0.75	1	1.40948e-06
AHSP	NA	NA	NA	NA	-0.0815151	0	0.185	1	NA	NA	NA	NA
AICDA	-0.132226	0.425	0.967	1	-0.280504	0.205	0.981	2.12087e-07	-0.345968	0.173	1	2.43608e-09
AIDA	-0.655876	0.822	1	2.99981e-11	-0.6847	0.886	1	3.62418e-13	-0.60335	0.904	1	1.21027e-10
AIF1L	0.337894	1	0.967	3.9997e-10	0.503427	1	0.907	6.51851e-12	0.14359	0.962	1	0.035288
AIFM2	NA	NA	NA	NA	-0.175834	0.909	1	1	-0.142577	0.846	0.971	1
AIFM3	-0.113746	0.027	0.267	1	NA	NA	NA	NA	-0.120462	0.058	0.529	0.0588545
AIG1	NA	NA	NA	NA	0.154438	0.364	0.093	1	NA	NA	NA	NA
AIM1	NA	NA	NA	NA	0.249771	0.773	0.444	0.486036	NA	NA	NA	NA
AIM1L	0.431408	0.877	0.333	0.000440837	0.491737	0.864	0.148	1.88158e-09	0.358284	0.808	0.294	0.00735745
AIMP1	-0.123435	1	1	0.000946714	-0.150944	1	1	5.56898e-08	-0.17151	1	1	3.03278e-05
AIMP2	-0.0581656	0.986	1	1	-0.0767096	1	1	0.668116	-0.0798198	0.981	1	1
AIP	0.372178	0.836	0.767	0.0091198	0.27372	0.841	0.815	0.145229	0.192031	0.865	0.912	0.534738
AIPL1	-0.273535	0.027	0.9	4.9177e-14	-0.341075	0.023	0.87	4.58089e-11	-0.491119	0.038	1	6.16895e-14
AIRE	0.437463	0.726	0.067	0.000187888	0.160007	0.409	0.056	0.358685	0.337041	0.692	0.059	0.000367474
AJAP1	NA	NA	NA	NA	0.0830353	0.182	0	1	NA	NA	NA	NA
AK1	NA	NA	NA	NA	0.199331	0.773	0.444	1	NA	NA	NA	NA
AK2	-0.105544	1	1	0.0629372	-0.175202	1	1	8.39424e-07	-0.177169	1	1	5.54967e-07
AK3	-0.641321	0.397	0.967	2.68853e-10	-0.539351	0.727	1	2.50585e-11	-0.444481	0.692	1	1.10701e-07
AK4	-0.122925	1	1	0.00819304	-0.228953	1	1	1.95864e-09	-0.111668	1	1	0.0296281
AK5	0.291996	0.712	0.2	0.0752114	0.164633	0.705	0.111	0.000796893	0.192119	0.731	0.324	1
AK7	NA	NA	NA	NA	0.0636977	0.523	0.148	1	NA	NA	NA	NA
AK8	0.222049	0.466	0.167	1	0.257546	0.591	0.13	0.0202238	NA	NA	NA	NA
AKAP1	NA	NA	NA	NA	0.222632	1	0.981	0.00186604	0.0849594	1	1	1
AKAP11	-0.317172	0.781	0.967	0.00132645	-0.32145	0.795	0.796	0.0549721	-0.293288	0.846	0.912	0.0112914
AKAP12	NA	NA	NA	NA	-0.250792	1	1	1.06619e-06	-0.063154	1	1	1
AKAP13	NA	NA	NA	NA	-0.0659627	1	0.963	1	NA	NA	NA	NA
AKAP5	-0.540684	0.192	1	3.71111e-14	-0.439266	0.273	1	2.59378e-10	-0.525945	0.192	1	5.04672e-12
AKAP7	NA	NA	NA	NA	-0.238988	0.318	0.648	1	NA	NA	NA	NA
AKAP8	-0.102051	1	1	0.0775665	NA	NA	NA	NA	NA	NA	NA	NA
AKAP8L	0.431163	0.767	0.267	0.00510734	0.419664	0.841	0.241	4.48673e-07	0.427996	0.788	0.265	0.000188608
AKAP9	-0.219644	0.986	1	8.2229e-05	-0.275968	1	0.981	6.00924e-09	-0.226211	1	1	1.32791e-05
AKIP1	0.23919	0.959	0.9	0.000234989	0.190781	1	0.926	0.00590031	0.295374	0.962	0.853	0.00113223
AKIRIN1	NA	NA	NA	NA	-0.119904	1	1	0.040551	NA	NA	NA	NA
AKIRIN2	0.106758	0.986	1	1	0.0929389	0.977	1	0.258768	0.117447	1	1	0.0309561
AKNA	NA	NA	NA	NA	NA	NA	NA	NA	-0.201363	0.769	0.853	1
AKR1B1	-0.275053	0.74	1	0.0426558	-0.347978	0.841	0.981	1.64545e-08	-0.32594	0.865	1	4.31381e-07
AKR1B10	-0.411565	0	0.833	2.2237e-14	-0.931735	0.068	1	2.04876e-14	-0.160904	0.038	0.735	1.64025e-06
AKR1C4	-0.143516	0	0.3	0.019192	-0.0936144	0	0.148	1	-0.0826978	0	0.147	1
AKR1E2	-0.193024	0.055	0.5	0.0030195	NA	NA	NA	NA	NA	NA	NA	NA
AKT1	NA	NA	NA	NA	NA	NA	NA	NA	0.201292	0.846	0.794	1
AKT1S1	0.152236	0.945	1	1	0.291709	1	0.963	2.42859e-09	0.17849	0.962	1	0.0831082
AKT2	-0.149977	0.959	0.967	0.210954	NA	NA	NA	NA	-0.127528	0.981	1	0.873569
AKT3	-0.275656	0.671	0.767	1	NA	NA	NA	NA	-0.285687	0.942	0.824	1
ALAD	0.194027	0.904	0.933	0.959178	0.0987681	1	0.963	1	0.207451	0.981	0.941	0.0198911
ALAS1	0.129029	0.959	1	0.752608	0.18115	1	1	1.88307e-06	0.0851681	0.923	1	1
ALCAM	-0.274783	0.233	0.467	1	-0.266383	0.75	0.759	1	-0.292629	0.154	0.5	1
ALDH16A1	0.442992	0.904	0.533	4.82899e-06	0.588455	1	0.444	2.18906e-13	0.418784	0.981	0.706	2.41384e-07
ALDH1A1	NA	NA	NA	NA	-0.165077	0.932	0.907	1	NA	NA	NA	NA
ALDH1A3	NA	NA	NA	NA	0.194747	0.341	0	0.0655947	0.178366	0.327	0	1
ALDH1B1	0.265386	0.521	0.067	0.691117	0.510128	0.818	0.037	9.59298e-11	0.632461	0.865	0	1.41472e-08
ALDH1L1	-0.076283	0	0.3	0.019192	NA	NA	NA	NA	-0.0542584	0.038	0.235	1
ALDH1L2	-0.298812	0.164	0.7	9.2432e-05	-0.271018	0.318	0.611	1	-0.249689	0.442	0.765	0.508671
ALDH2	0.172013	1	1	0.148551	NA	NA	NA	NA	0.100063	1	1	1
ALDH3A2	NA	NA	NA	NA	-0.212579	0.932	1	0.00103119	-0.0645952	1	1	1
ALDH4A1	0.245518	0.767	0.5	1	0.422018	0.864	0.352	4.29667e-05	0.181158	0.865	0.824	1
ALDH6A1	0.518845	0.945	0.633	1.0151e-06	0.393591	0.886	0.426	0.000233583	0.367476	0.846	0.471	0.0058104
ALDH7A1	-0.185495	0.959	1	0.0357168	-0.180368	1	0.981	4.31269e-05	-0.276323	0.981	1	1.21426e-07
ALDH9A1	-0.291301	0.877	1	2.68624e-05	-0.18199	0.977	1	0.000663216	-0.322046	0.923	1	5.74307e-08
ALDOA	0.306215	1	1	4.04112e-11	0.335949	1	1	3.64106e-13	0.336443	1	1	1.21731e-10
ALDOC	0.444329	0.795	0.267	0.0123965	0.328752	0.864	0.389	0.0138235	0.344725	0.885	0.735	0.0113414
ALG1	0.280047	0.904	0.8	0.0660123	0.312757	0.932	0.648	0.000408175	0.393975	0.923	0.735	2.04664e-05
ALG11	-0.24434	0.863	1	0.162812	-0.265474	0.909	1	1.78098e-05	-0.144434	0.962	1	1
ALG13	-0.28604	0.959	1	3.69046e-07	-0.147585	1	0.981	0.828378	-0.247925	1	1	1.7059e-06
ALG2	NA	NA	NA	NA	NA	NA	NA	NA	0.13714	1	1	0.189961
ALG3	0.152718	0.959	1	0.00559631	0.175977	1	1	8.25552e-05	0.167179	0.981	1	6.45488e-05
ALG5	0.0804659	0.959	1	1	0.146073	1	0.963	0.00321198	0.147121	1	1	0.00260402
ALG6	NA	NA	NA	NA	NA	NA	NA	NA	-0.153121	0.923	0.971	0.283452
ALG8	0.152769	1	0.967	0.13885	0.201497	0.977	0.944	0.000450225	0.118931	1	1	1
ALG9	-0.140269	0.849	0.867	1	-0.205222	0.955	0.944	0.10961	NA	NA	NA	NA
ALKBH1	0.0931578	0.973	1	1	NA	NA	NA	NA	0.222835	1	0.971	0.0732349
ALKBH3	-0.464457	0.315	0.933	4.33331e-05	-0.201338	0.705	0.944	1	-0.172275	0.654	0.853	1
ALKBH4	0.186703	0.863	0.967	1	0.235873	0.886	0.926	0.0303121	0.179043	0.923	0.941	0.975007
ALKBH6	0.418511	0.685	0.467	1	0.581055	0.932	0.5	4.79876e-09	0.578518	0.865	0.353	5.16703e-06
ALKBH7	0.398397	1	1	3.19864e-11	0.325193	1	1	3.21392e-12	0.458447	1	1	1.724e-10
ALKBH8	-0.255444	0.753	0.933	0.372736	NA	NA	NA	NA	NA	NA	NA	NA
ALMS1	-0.285324	0.904	0.867	0.0849317	-0.329223	0.841	0.815	0.0125084	-0.39427	0.846	1	3.56152e-06
ALOX12	NA	NA	NA	NA	0.245571	0.636	0.407	1	NA	NA	NA	NA
ALOX12B	NA	NA	NA	NA	-0.370465	0.023	0.537	0.000897957	-0.167971	0	0.353	0.0811853
ALOX15	-0.42256	0.027	0.767	2.2062e-11	-0.112102	0.023	0.333	1	-0.0919561	0.019	0.265	1
ALOX5	0.672965	0.836	0.033	1.6562e-07	0.114589	0.364	0.111	1	0.312702	0.654	0.118	0.0155296
ALOX5AP	-0.40999	0.096	0.667	1.69394e-05	-0.0991404	0.023	0.222	1	NA	NA	NA	NA
ALPL	0.696587	1	0.733	3.54307e-11	0.149489	0.977	0.907	1	0.248988	1	0.971	8.42044e-07
ALPPL2	1.20423	1	0	1.42179e-11	0.935266	0.977	0	1.06999e-15	1.08488	1	0.029	1.67128e-11
ALS2	-0.171482	0.918	1	0.483134	-0.177769	0.955	0.981	0.431404	-0.341651	0.923	0.971	1.69904e-06
ALS2CR11	0.0853986	0.274	0	1	NA	NA	NA	NA	0.137524	0.442	0	0.156532
ALS2CR12	NA	NA	NA	NA	0.0263625	0.182	0.019	1	NA	NA	NA	NA
ALX3	0.186754	0.288	0	1	0.13491	0.364	0	0.0275371	0.183378	0.346	0	1
AMACR	-0.368185	0.288	0.767	0.000725244	-0.25452	0.295	0.593	1	-0.213557	0.481	0.676	1
AMBRA1	NA	NA	NA	NA	0.150598	0.955	0.722	1	0.215656	0.962	0.706	1
AMDHD1	0.292301	0.274	0	1	0.648545	0.818	0	1.60681e-11	0.541552	0.712	0.029	2.77784e-05
AMDHD2	0.316132	0.836	0.833	0.544737	0.141037	0.886	0.944	1	0.218544	0.904	0.912	0.1445
AMFR	-0.193687	1	1	0.001362	-0.200005	1	1	3.62016e-05	NA	NA	NA	NA
AMH	NA	NA	NA	NA	0.138286	0.409	0	0.00462989	0.0648529	0.231	0	1
AMHR2	NA	NA	NA	NA	0.245086	0.477	0.204	1	NA	NA	NA	NA
AMICA1	NA	NA	NA	NA	0.094911	0.227	0.037	1	NA	NA	NA	NA
AMIGO1	-0.0979303	0.014	0.267	0.778448	NA	NA	NA	NA	-0.203143	0.019	0.353	0.337317
AMIGO3	-0.29427	0.288	0.833	0.0168578	-0.156114	0.568	0.852	1	NA	NA	NA	NA
AMMECR1L	-0.318585	0.863	1	0.000124906	-0.230571	0.955	1	9.6894e-07	-0.266408	0.962	1	0.000399596
AMN1	NA	NA	NA	NA	0.209667	0.705	0.574	1	NA	NA	NA	NA
AMOT	-0.106077	0.932	0.9	1	-0.244588	1	1	3.17312e-05	NA	NA	NA	NA
AMOTL1	NA	NA	NA	NA	NA	NA	NA	NA	-0.409603	0.519	0.912	9.38097e-05
AMOTL2	-0.301767	0.685	0.933	0.965615	-0.149152	0.977	0.981	0.045826	NA	NA	NA	NA
AMY2A	-0.0791047	0	0.133	1	NA	NA	NA	NA	NA	NA	NA	NA
AMY2B	-0.0101508	0.301	0.733	1	NA	NA	NA	NA	NA	NA	NA	NA
AMZ2	0.440697	0.863	0.6	0.00113051	NA	NA	NA	NA	0.473201	0.942	0.471	2.30758e-05
ANAPC1	-0.457722	0.986	1	5.40648e-11	-0.532369	1	1	8.0545e-13	-0.461126	1	1	9.86999e-11
ANAPC11	0.478435	1	1	3.19864e-11	0.259882	1	1	1.02657e-12	0.347767	1	1	9.86999e-11
ANAPC13	0.0772631	0.959	1	1	0.114954	0.977	0.963	0.040539	0.119017	1	1	0.722933
ANAPC2	-0.204633	0.658	1	0.0906685	NA	NA	NA	NA	NA	NA	NA	NA
ANAPC5	0.112807	1	1	0.0298521	0.0905549	1	1	1	0.0519841	1	1	1
ANG	NA	NA	NA	NA	-0.563159	0.568	0.981	6.22414e-11	-0.221699	0.115	0.559	0.137713
ANGEL1	NA	NA	NA	NA	-0.220066	0.659	0.981	1	-0.115951	0.904	1	1
ANGEL2	-0.144125	0.918	1	1	-0.140197	1	1	0.0959085	-0.11487	0.981	1	1
ANGPT1	0.339413	0.699	0	4.54411e-05	0.430003	0.886	0.056	1.01206e-10	0.422906	0.788	0.059	3.12665e-06
ANGPT2	-0.327098	0.521	0.967	1.15768e-05	-0.362484	0.5	1	2.42225e-10	-0.344836	0.462	1	1.11071e-09
ANGPT4	NA	NA	NA	NA	0.117897	0.182	0.019	1	NA	NA	NA	NA
ANGPTL1	NA	NA	NA	NA	0.062114	0.182	0.019	1	NA	NA	NA	NA
ANGPTL4	NA	NA	NA	NA	NA	NA	NA	NA	-0.212846	0.115	0.735	0.000725238
ANGPTL5	NA	NA	NA	NA	0.063157	0.25	0.019	1	NA	NA	NA	NA
ANK1	0.0913608	0.301	0.033	1	0.139493	0.5	0	0.000106891	NA	NA	NA	NA
ANK2	-0.167543	0.329	0.767	0.689204	-0.210432	0.477	0.667	1	-0.262737	0.75	0.853	1
ANK3	NA	NA	NA	NA	NA	NA	NA	NA	-0.323556	0.942	0.941	0.000166251
ANKAR	-0.148161	0.192	0.533	1	NA	NA	NA	NA	-0.218664	0.25	0.706	0.01857
ANKDD1A	-0.266572	0.219	0.833	2.50503e-06	-0.124902	0.568	0.778	1	-0.70219	0.365	1	2.80126e-11
ANKDD1B	-0.547747	0.411	1	2.21071e-08	-0.40477	0.568	0.981	1.85437e-05	-0.382232	0.462	1	0.000225567
ANKFN1	NA	NA	NA	NA	0.0638383	0.182	0	1	NA	NA	NA	NA
ANKFY1	-0.231053	0.932	1	0.00179927	-0.208605	1	1	0.000106704	-0.13181	0.981	1	1
ANKH	-0.216839	0.438	0.633	1	-0.396662	0.614	0.889	0.00107798	-0.424057	0.423	0.824	0.000215752
ANKIB1	-0.216619	0.945	1	0.000985139	-0.210635	0.955	1	0.000844462	NA	NA	NA	NA
ANKK1	-0.0666936	0.151	0.667	0.0886063	-0.0978234	0.091	0.759	0.000500111	0.0159489	0.212	0.676	1
ANKLE1	-0.242833	0.205	0.933	1.00662e-05	-0.139974	0.727	0.963	1	NA	NA	NA	NA
ANKLE2	NA	NA	NA	NA	-0.118264	1	1	0.0594484	-0.121231	1	1	0.511801
ANKMY1	NA	NA	NA	NA	0.0813899	0.273	0.019	1	0.140635	0.346	0	1
ANKRD1	0.211028	0.589	0.033	0.0107726	0.246004	0.795	0.407	1	0.0679284	0.404	0.059	1
ANKRD10	0.163821	1	1	0.00788866	0.233579	1	0.981	1.07155e-08	0.221463	1	1	2.30733e-05
ANKRD11	-0.131339	1	1	0.801134	-0.133773	1	1	0.0107199	-0.113582	1	1	0.779964
ANKRD12	-0.322116	0.959	1	2.12779e-06	-0.231696	1	1	3.95168e-05	-0.195228	1	1	0.000420452
ANKRD13A	-0.107747	0.904	0.933	1	-0.206846	0.977	1	2.27256e-06	-0.297769	0.885	1	2.1705e-05
ANKRD13B	NA	NA	NA	NA	0.0997853	0.409	0.148	1	0.207577	0.577	0.147	1
ANKRD13D	0.39665	0.658	0.133	0.0115776	0.360953	0.864	0.426	1.76121e-05	0.37452	0.904	0.412	0.000425205
ANKRD17	-0.0705236	1	1	1	-0.115471	1	1	0.0682204	-0.0880215	1	1	1
ANKRD2	NA	NA	NA	NA	0.100235	0.273	0.056	1	NA	NA	NA	NA
ANKRD22	-0.0708042	0.014	0.367	0.00555343	-0.0326229	0.045	0.296	1	-0.0316643	0.077	0.353	1
ANKRD24	-0.0888921	0.055	0.3	1	NA	NA	NA	NA	NA	NA	NA	NA
ANKRD26	NA	NA	NA	NA	NA	NA	NA	NA	-0.349305	0.942	1	1.75472e-07
ANKRD28	-0.252725	0.959	1	2.23176e-06	-0.383057	0.909	1	1.06975e-08	-0.287919	0.962	1	1.43106e-06
ANKRD29	-0.0587859	0	0.133	1	NA	NA	NA	NA	NA	NA	NA	NA
ANKRD31	NA	NA	NA	NA	NA	NA	NA	NA	-0.154952	0	0.235	1
ANKRD33B	-0.16186	0.767	0.867	1	0.139827	0.773	0.481	1	NA	NA	NA	NA
ANKRD34A	0.151819	0.26	0	1	0.0965606	0.159	0	1	0.178292	0.5	0.206	1
ANKRD37	-0.290245	0.274	0.667	0.499969	0.21539	0.523	0.296	1	-0.153239	0.327	0.735	1
ANKRD39	0.294482	0.795	0.867	1	0.410267	0.886	0.833	8.06431e-07	0.303578	0.942	1	1.80693e-06
ANKRD40	0.151721	0.986	1	0.0831292	NA	NA	NA	NA	NA	NA	NA	NA
ANKRD44	NA	NA	NA	NA	0.0634218	0.227	0	1	NA	NA	NA	NA
ANKRD45	0.319405	0.753	0.7	1	-0.0490431	0.295	0.796	1	0.389549	0.769	0.676	1
ANKRD46	-0.415111	0.671	1	1.42005e-05	-0.561104	0.636	1	8.17862e-11	-0.518481	0.577	1	8.25137e-10
ANKRD49	NA	NA	NA	NA	0.24176	0.955	0.722	0.451993	0.202347	0.962	0.824	1
ANKRD50	-0.330571	0.63	0.933	0.00428261	-0.220945	0.886	0.889	0.104554	-0.212619	0.673	0.853	1
ANKRD54	NA	NA	NA	NA	0.184991	0.909	0.889	0.484691	NA	NA	NA	NA
ANKRD55	0.557584	0.945	0.667	8.49353e-08	0.212443	0.932	0.889	0.958204	0.196052	0.923	0.912	1
ANKRD6	-0.27106	0.37	0.7	0.906155	NA	NA	NA	NA	-0.192273	0.673	0.941	1
ANKS1A	-0.391697	0.849	1	1.61216e-07	-0.185433	1	1	1.18474e-07	-0.349318	0.962	1	3.9462e-08
ANKS1B	-0.313746	0.082	0.8	3.87278e-10	-0.600455	0.182	0.926	1.79126e-11	-0.442548	0.077	0.882	2.21962e-10
ANKS3	-0.228099	0.589	0.933	0.652923	NA	NA	NA	NA	NA	NA	NA	NA
ANKS4B	-0.204545	0.301	0.9	0.00092868	-0.364555	0.273	0.944	8.66763e-08	-0.320005	0.077	0.971	6.24122e-12
ANKS6	-0.307183	0.356	0.767	0.0381097	NA	NA	NA	NA	-0.507742	0.462	0.941	1.92991e-07
ANLN	NA	NA	NA	NA	-0.0757768	1	1	1	NA	NA	NA	NA
ANO1	NA	NA	NA	NA	0.160116	0.477	0.037	0.00476104	0.181884	0.5	0.029	0.134595
ANO2	-0.14713	0.041	0.267	1	NA	NA	NA	NA	-0.114335	0.115	0.412	1
ANO5	NA	NA	NA	NA	0.029089	0.205	0	1	0.066103	0.25	0.029	1
ANO6	-0.107705	0.959	1	1	-0.147539	1	1	0.0316906	-0.139764	0.962	1	1
ANO7	-0.250619	0.274	0.7	0.116816	NA	NA	NA	NA	NA	NA	NA	NA
ANO8	-0.246705	0.137	0.8	2.17874e-07	-0.16225	0.205	0.5	1	-0.199893	0.346	0.765	0.0993555
ANP32A	NA	NA	NA	NA	NA	NA	NA	NA	-0.147382	1	1	0.00168717
ANPEP	0.380987	1	0.867	4.12743e-06	NA	NA	NA	NA	-0.159544	1	1	0.20599
ANXA1	NA	NA	NA	NA	0.75575	0.841	0.426	4.43295e-06	-0.240103	0.538	0.941	1
ANXA11	-0.246936	0.973	1	3.11323e-06	-0.140397	1	1	4.16373e-06	-0.178775	1	1	9.4976e-06
ANXA2	NA	NA	NA	NA	-0.108212	1	1	0.0166264	-0.048904	1	1	1
ANXA3	0.581553	1	0.733	7.64698e-09	0.552618	1	0.759	9.69981e-12	0.618281	0.962	0.559	3.25021e-08
ANXA4	-0.358488	0.438	0.9	0.00818407	-0.376634	0.818	1	5.92202e-07	NA	NA	NA	NA
ANXA5	0.153046	1	1	0.148551	0.0905404	1	1	1	0.165851	1	1	1.27285e-06
ANXA6	NA	NA	NA	NA	NA	NA	NA	NA	0.199837	1	1	0.000166782
ANXA7	0.104893	1	1	1	NA	NA	NA	NA	NA	NA	NA	NA
ANXA9	-0.0761047	0.068	0.3	1	NA	NA	NA	NA	-0.270557	0.327	0.853	0.188922
AOC2	0.225542	0.616	0.267	1	0.431666	0.773	0.019	1.29494e-09	0.299574	0.712	0.029	0.000161614
AOC3	0.176683	0.411	0.067	1	0.34891	0.705	0	7.21087e-09	0.235392	0.538	0.029	0.0222995
AOX1	0.16055	0.288	0.033	1	NA	NA	NA	NA	NA	NA	NA	NA
AP1AR	0.30088	0.918	0.667	0.751592	NA	NA	NA	NA	NA	NA	NA	NA
AP1G1	-0.162017	0.986	1	0.000533243	-0.127149	1	1	0.10261	-0.107068	1	1	0.0644844
AP1G2	0.183177	0.904	0.733	1	NA	NA	NA	NA	0.107705	0.942	0.971	1
AP1M1	0.507857	0.877	0.367	9.96727e-05	0.416566	1	0.759	5.35347e-09	0.492852	0.923	0.471	1.18691e-06
AP1S1	0.368328	0.959	0.967	4.84036e-07	0.300021	1	0.981	4.06602e-07	0.318023	1	1	2.99655e-10
AP1S2	-0.439263	0.671	1	1.04931e-06	-0.27417	0.977	0.963	0.000121177	-0.473334	0.75	1	1.57914e-08
AP1S3	-0.173425	0.342	0.6	1	0.223799	0.773	0.352	0.277003	NA	NA	NA	NA
AP2A1	0.579722	0.959	0.533	2.32132e-09	0.44796	0.977	0.759	4.72901e-10	0.573608	0.981	0.676	6.50739e-10
AP2A2	-0.198481	0.904	0.967	1	-0.2551	0.955	0.981	2.38035e-06	-0.165782	0.981	1	0.131443
AP2B1	NA	NA	NA	NA	NA	NA	NA	NA	0.0825844	1	1	1
AP2M1	0.201945	1	1	1.12418e-08	0.106908	1	1	0.000192832	0.151968	1	1	7.5843e-06
AP2S1	0.608477	1	1	3.19864e-11	0.575621	1	1	3.64106e-13	0.68766	1	1	9.86999e-11
AP3B1	NA	NA	NA	NA	-0.122511	1	0.981	0.0340118	0.147212	1	0.971	1
AP3B2	-0.879242	0.041	1	1.55915e-17	-0.149943	0.205	0.574	1	-0.795059	0.135	0.971	9.01745e-12
AP3D1	-0.0639536	1	1	1	-0.167033	1	1	3.45908e-06	-0.0666548	1	1	1
AP3M1	-0.277872	0.877	1	3.36072e-05	-0.299399	0.886	1	7.97852e-07	-0.213147	0.923	1	0.000597525
AP3S1	0.118875	1	1	1	NA	NA	NA	NA	0.206467	1	1	3.8339e-06
AP3S2	-0.89413	0.603	1	1.54058e-11	-0.824843	0.818	1	3.57063e-13	-0.76828	0.75	1	8.87206e-11
AP4B1	-0.289651	0.589	0.933	0.152516	NA	NA	NA	NA	NA	NA	NA	NA
AP4E1	-0.297885	0.767	0.9	0.00916787	-0.208745	0.932	0.926	0.0128239	-0.192304	0.827	0.882	1
AP4M1	0.0975609	0.877	1	1	0.139612	0.841	0.759	1	0.125337	0.923	0.941	1
AP4S1	NA	NA	NA	NA	NA	NA	NA	NA	-0.128286	0.635	0.941	1
APAF1	-0.161826	0.534	0.933	1	-0.197579	0.682	0.981	0.0375607	-0.111549	0.654	0.971	1
APBA2	-0.118007	0.055	0.367	1	NA	NA	NA	NA	NA	NA	NA	NA
APBB1	0.249464	0.425	0.033	1	0.225086	0.705	0.352	1	NA	NA	NA	NA
APBB1IP	-0.175403	0.082	0.3	1	NA	NA	NA	NA	NA	NA	NA	NA
APBB2	NA	NA	NA	NA	-0.291337	0.977	0.963	1.35177e-06	NA	NA	NA	NA
APBB3	-0.30296	0.452	0.8	0.320383	NA	NA	NA	NA	NA	NA	NA	NA
APC	-0.199257	0.849	0.9	1	-0.146526	0.955	0.815	1	NA	NA	NA	NA
APCDD1	NA	NA	NA	NA	NA	NA	NA	NA	-0.124633	0.019	0.265	1
APEH	0.457522	1	0.933	5.00642e-10	0.193129	1	1	1.86454e-05	0.235685	0.981	1	3.26509e-08
APEX1	0.220024	1	1	4.77441e-09	0.22033	1	1	2.87842e-10	0.164356	1	1	8.02398e-06
APEX2	0.418379	0.973	0.9	9.001e-08	0.518772	0.977	0.685	1.48234e-10	0.519065	1	0.647	1.71647e-08
APH1A	0.472942	0.863	0.867	0.0021201	0.482038	0.977	0.907	5.40628e-10	0.509238	0.981	0.912	5.56586e-08
API5	-0.14285	1	1	0.0102714	-0.156216	1	1	1.42543e-05	-0.140825	1	1	0.000150269
APIP	NA	NA	NA	NA	-0.138052	1	1	0.00172535	NA	NA	NA	NA
APITD1	-0.25931	0.986	1	2.35803e-07	-0.332303	0.955	1	1.01636e-06	-0.306752	0.981	1	1.51769e-06
APLF	NA	NA	NA	NA	-0.376724	0.136	0.593	0.010232	-0.249454	0.212	0.588	1
APLP1	-0.665907	0.192	1	6.97147e-12	-0.807886	0.091	0.944	1.64675e-12	-0.232697	0.365	0.853	1
APLP2	0.123025	1	1	0.00604353	-0.0677935	1	1	1	NA	NA	NA	NA
APOA1	-0.195112	0.205	0.833	0.000239888	0.128315	1	1	1	NA	NA	NA	NA
APOA1BP	0.173108	0.986	1	0.0458427	0.136975	0.977	1	0.00275324	0.233445	0.981	1	1.18791e-05
APOA2	0.811262	0.644	0	0.000390748	1.00429	0.977	0.111	1.59801e-14	0.587068	0.577	0	0.00201711
APOA4	NA	NA	NA	NA	NA	NA	NA	NA	0.213914	0.288	0.029	1
APOA5	NA	NA	NA	NA	0.155941	0.273	0	0.812423	NA	NA	NA	NA
APOBEC1	NA	NA	NA	NA	NA	NA	NA	NA	-0.160205	0.019	0.294	1
APOBEC3A	-0.564497	0.027	0.967	5.29903e-17	-0.066678	0	0.278	1	-0.491797	0.058	0.971	2.44674e-12
APOBEC3B	-0.31416	0.11	0.9	2.78566e-10	NA	NA	NA	NA	-0.145286	0.519	0.853	1
APOBEC3C	NA	NA	NA	NA	0.241342	0.409	0.148	1	0.484441	0.885	0.559	0.000231372
APOBEC3D	0.195633	0.781	0.833	1	-0.104012	0.5	0.852	1	0.333646	0.981	0.882	0.000115261
APOBEC3F	-0.242571	0.74	0.9	1	0.0931195	0.545	0.259	1	NA	NA	NA	NA
APOBEC3H	-0.926002	0.027	1	5.57733e-18	-0.139686	0.023	0.389	0.411421	-0.712308	0.019	1	1.07464e-13
APOBR	NA	NA	NA	NA	NA	NA	NA	NA	-0.0700194	0.058	0.265	1
APOC1	0.720526	1	0.933	3.19808e-11	0.474934	1	1	3.64106e-13	0.697481	1	0.941	9.86711e-11
APOC3	NA	NA	NA	NA	0.307989	0.705	0.574	1	NA	NA	NA	NA
APOD	NA	NA	NA	NA	0.271412	0.455	0	0.000728575	0.453304	0.519	0	0.0141017
APOE	0.29385	1	1	1.6757e-06	0.161662	1	1	1	0.242666	1	1	9.87269e-05
APOH	NA	NA	NA	NA	-0.377539	0	0.519	0.000574816	-0.0849445	0	0.265	1
APOL1	NA	NA	NA	NA	NA	NA	NA	NA	0.129358	0.269	0.029	1
APOL2	0.190886	0.288	0.033	1	0.117556	0.273	0.037	1	0.271765	0.5	0.029	0.0945374
APOL4	NA	NA	NA	NA	0.105285	0.273	0	0.812423	NA	NA	NA	NA
APOL5	-0.642884	0.014	0.933	1.60483e-16	-0.600977	0.023	0.87	4.87148e-11	-0.603649	0.019	0.971	1.75205e-13
APOLD1	NA	NA	NA	NA	NA	NA	NA	NA	0.0621936	0.25	0	1
APOM	NA	NA	NA	NA	-0.244968	0.409	0.574	1	-0.212436	0.212	0.471	1
APOOL	0.196378	1	0.733	1	NA	NA	NA	NA	NA	NA	NA	NA
APP	-0.192983	0.726	1	1	-0.198186	0.955	0.981	0.00404078	-0.166098	0.962	1	0.223284
APPBP2	-0.244196	0.685	1	0.191884	-0.313622	0.795	1	7.159e-05	-0.21711	0.827	0.941	1
APPL2	-0.253447	0.548	0.9	1	-0.243437	0.705	0.926	0.398202	-0.339048	0.5	0.882	0.0183505
APRT	0.329322	1	1	6.81772e-11	0.428604	1	1	3.64106e-13	0.325291	1	1	9.86999e-11
APTX	0.159871	1	1	0.0149109	0.124477	1	0.981	0.964477	0.13195	0.942	1	0.131391
AQP10	-0.275822	0.014	0.533	1.57839e-06	NA	NA	NA	NA	NA	NA	NA	NA
AQP11	NA	NA	NA	NA	-0.30522	0.682	0.815	0.118877	NA	NA	NA	NA
AQP3	0.214995	0.986	1	0.00195136	0.711289	0.977	0.444	2.39395e-11	0.478756	0.942	0.735	4.18568e-06
AQP6	-0.0979714	0.493	0.8	1	-0.0686416	0.591	0.852	1	-0.0850797	0.596	0.853	1
AQPEP	NA	NA	NA	NA	0.114113	0.409	0.074	1	0.208036	0.558	0.088	0.831445
AQR	-0.0944273	0.959	1	1	NA	NA	NA	NA	-0.133367	1	1	0.015211
ARAF	0.214681	0.918	0.967	0.0266874	0.268406	1	0.852	0.000235555	0.337874	0.981	0.794	5.9635e-07
ARAP1	NA	NA	NA	NA	NA	NA	NA	NA	0.289183	0.942	0.618	0.00117196
ARCN1	-0.0987406	1	1	0.0723614	-0.129527	1	1	0.000479172	-0.163559	0.981	1	1.95648e-05
ARF1	0.133802	1	1	0.00153614	0.0840273	1	1	0.356735	0.107098	1	1	0.00438937
ARF3	-0.078138	1	1	1	-0.175506	1	1	1.89919e-08	-0.128837	1	1	0.0199003
ARF5	0.142394	1	1	0.000273325	0.107293	1	1	0.0103316	0.13538	1	1	0.000361019
ARF6	NA	NA	NA	NA	-0.104438	1	1	0.0149085	-0.183509	1	1	6.25412e-07
ARFGAP1	0.188757	0.959	1	0.0546824	0.143864	1	1	0.0295221	0.147869	1	1	0.0982936
ARFGAP2	0.262763	1	1	1.0343e-06	0.164934	1	1	0.040551	0.17404	0.981	1	0.000569113
ARFGAP3	NA	NA	NA	NA	-0.220344	0.977	0.981	0.00010899	NA	NA	NA	NA
ARFGEF1	-0.0905924	1	1	1	-0.230155	1	1	4.7046e-07	-0.126174	1	1	0.473601
ARFGEF2	-0.110426	1	1	1	-0.158625	1	0.981	0.129773	-0.0838892	1	1	1
ARFRP1	0.176357	0.945	1	0.0106564	0.0688027	0.909	1	1	0.102335	0.962	1	1
ARG2	0.191603	0.849	0.7	1	0.164658	0.932	0.833	1	0.310986	0.962	0.853	0.00203209
ARGFX	NA	NA	NA	NA	0.225062	0.614	0.204	0.274805	0.663836	1	0.324	3.6324e-09
ARGLU1	NA	NA	NA	NA	0.0963423	1	1	0.907674	NA	NA	NA	NA
ARHGAP1	NA	NA	NA	NA	-0.0980398	0.977	1	0.0419963	NA	NA	NA	NA
ARHGAP10	0.390061	0.712	0.2	0.0118999	0.490774	0.977	0.481	7.69125e-08	0.484792	0.923	0.353	8.76621e-07
ARHGAP11A	-0.327976	0.945	1	5.60337e-09	-0.155291	1	1	0.048288	-0.276689	0.981	1	2.86051e-07
ARHGAP12	NA	NA	NA	NA	-0.0947937	1	1	1	NA	NA	NA	NA
ARHGAP17	-0.132029	0.849	1	1	NA	NA	NA	NA	NA	NA	NA	NA
ARHGAP18	NA	NA	NA	NA	NA	NA	NA	NA	0.18738	0.904	1	0.596148
ARHGAP19-SLIT1	-0.807652	0	1	6.86109e-19	-0.833639	0	1	9.71219e-15	-0.765485	0	1	1.54829e-14
ARHGAP21	-0.182385	0.986	0.967	0.0483399	-0.364274	1	1	1.39003e-10	-0.218733	1	0.971	0.161403
ARHGAP23	NA	NA	NA	NA	-0.287941	0.682	0.648	1	-0.331871	0.519	0.824	0.0165608
ARHGAP24	0.108563	0.247	0	1	0.420765	0.75	0	6.73204e-10	0.194958	0.519	0.029	0.0526766
ARHGAP26	-0.278858	0.452	0.767	0.311381	NA	NA	NA	NA	NA	NA	NA	NA
ARHGAP28	0.117437	0.247	0	1	0.130392	0.386	0.074	1	0.123836	0.442	0.059	1
ARHGAP29	NA	NA	NA	NA	-0.186382	0.977	1	0.250525	-0.314629	0.923	1	3.63609e-07
ARHGAP30	NA	NA	NA	NA	0.126467	0.318	0.019	0.871525	NA	NA	NA	NA
ARHGAP32	NA	NA	NA	NA	0.122838	0.864	0.444	1	NA	NA	NA	NA
ARHGAP33	NA	NA	NA	NA	NA	NA	NA	NA	0.314326	0.846	0.294	0.00580388
ARHGAP35	-0.151187	0.877	0.967	1	-0.263707	0.932	0.944	0.000487326	-0.170883	0.846	0.971	1
ARHGAP40	-0.325123	0.014	0.533	1.57839e-06	NA	NA	NA	NA	NA	NA	NA	NA
ARHGAP42	0.313443	0.959	0.6	0.0231461	-0.226695	0.932	0.963	0.0327823	0.18002	1	0.588	1
ARHGAP44	-0.356987	0.397	0.9	0.000314288	-0.27297	0.545	0.889	0.0782245	-0.200605	0.615	0.912	1
ARHGAP5	-0.200438	1	1	0.000150673	-0.167519	1	1	0.00827136	-0.128202	1	1	0.262187
ARHGDIA	NA	NA	NA	NA	NA	NA	NA	NA	0.11364	1	1	1
ARHGDIB	NA	NA	NA	NA	0.323879	0.455	0	0.000728575	NA	NA	NA	NA
ARHGEF11	0.271701	0.89	0.567	1	NA	NA	NA	NA	NA	NA	NA	NA
ARHGEF12	-0.238283	0.863	0.967	0.0539555	-0.225585	0.909	0.926	0.00208194	-0.208741	0.885	0.912	0.30414
ARHGEF16	0.358475	0.904	0.6	0.0102128	NA	NA	NA	NA	0.156867	0.942	0.971	1
ARHGEF17	NA	NA	NA	NA	0.0910524	0.523	0.13	1	NA	NA	NA	NA
ARHGEF18	0.526315	0.932	0.033	1.14086e-09	0.50155	0.932	0.019	4.00028e-14	0.536616	0.942	0.088	2.16269e-09
ARHGEF2	NA	NA	NA	NA	NA	NA	NA	NA	-0.175907	0.731	0.912	1
ARHGEF25	NA	NA	NA	NA	-0.513747	0.091	0.87	6.1999e-10	-0.248598	0.096	0.588	0.00863018
ARHGEF26	NA	NA	NA	NA	-0.173638	0.682	0.981	1	-0.15048	0.808	0.971	1
ARHGEF33	NA	NA	NA	NA	-0.211364	0.114	0.407	1	-0.174096	0.154	0.471	1
ARHGEF37	-0.31117	0.014	0.433	0.000231615	NA	NA	NA	NA	NA	NA	NA	NA
ARHGEF38	0.122404	0.548	0	0.0118598	0.0721271	0.523	0.056	0.010253	0.0510104	0.577	0.029	0.0196047
ARHGEF4	NA	NA	NA	NA	0.130798	0.409	0.037	0.0763821	NA	NA	NA	NA
ARHGEF40	NA	NA	NA	NA	NA	NA	NA	NA	-0.162854	0.038	0.324	1
ARHGEF5	-0.469347	0.205	0.833	9.75309e-08	-0.429929	0.386	0.778	0.000254603	-0.378679	0.404	0.853	0.000178706
ARHGEF6	-0.0710028	0	0.2	1	NA	NA	NA	NA	NA	NA	NA	NA
ARID1A	NA	NA	NA	NA	-0.125826	1	1	0.00739593	-0.136685	1	1	0.0385002
ARID1B	-0.0878745	0.973	0.967	1	NA	NA	NA	NA	NA	NA	NA	NA
ARID2	-0.222056	0.959	1	0.000655105	-0.166447	1	0.981	0.0185339	-0.167775	0.981	1	0.492349
ARID3A	0.170639	0.973	0.933	1	0.138316	1	0.981	0.418087	0.193039	1	0.971	0.0592174
ARID3B	NA	NA	NA	NA	0.244833	1	0.889	0.00063471	0.12817	1	1	1
ARID4A	NA	NA	NA	NA	NA	NA	NA	NA	-0.103598	1	0.941	1
ARID4B	NA	NA	NA	NA	NA	NA	NA	NA	-0.151483	0.981	1	0.0701988
ARID5B	0.190298	0.493	0.033	0.275446	0.27936	0.705	0.111	1.69519e-05	0.226212	0.75	0.147	0.00900673
ARIH1	-0.137339	0.986	1	0.374368	-0.154313	1	1	0.00051989	-0.173097	1	1	0.00153078
ARIH2	0.19018	1	1	4.64392e-05	0.139313	1	1	2.65987e-05	0.120603	1	1	0.0190323
ARL1	-0.145447	0.973	1	0.000804267	-0.169341	1	1	4.93852e-07	-0.130951	1	1	0.00145794
ARL10	-0.374851	0.151	0.7	8.69786e-05	-0.575209	0.091	0.87	1.65618e-09	-0.315143	0.077	0.618	0.000452278
ARL11	-0.378951	0.329	0.933	2.13623e-05	-0.321498	0.523	0.981	0.0001208	-0.315957	0.404	1	0.00082314
ARL13B	0.236395	0.877	0.6	1	NA	NA	NA	NA	0.164805	0.846	0.853	1
ARL15	0.197952	0.904	0.767	1	-0.184515	0.909	0.981	0.709821	NA	NA	NA	NA
ARL16	0.226965	1	1	0.00106923	0.242333	0.977	1	3.01978e-08	0.245564	1	1	2.22959e-08
ARL2	0.179651	1	1	0.000126863	0.168318	1	1	0.000111347	0.129999	1	1	0.000109709
ARL2BP	NA	NA	NA	NA	-0.100402	0.955	1	1	0.152143	0.923	0.853	1
ARL3	NA	NA	NA	NA	NA	NA	NA	NA	-0.130307	0.981	1	0.00966126
ARL4A	NA	NA	NA	NA	-0.274302	0.841	0.944	0.00023847	-0.228598	0.962	1	1.25578e-05
ARL4C	-0.794222	0.521	1	1.40637e-11	-0.443005	0.909	1	7.87906e-11	-0.63519	0.615	1	7.67607e-11
ARL4D	0.690331	0.945	0.6	6.055e-08	0.136109	0.955	0.963	1	0.394602	0.962	0.853	2.8258e-07
ARL5B	-0.245354	0.849	1	0.022011	-0.218877	0.955	1	4.91458e-05	-0.259721	0.865	1	0.000461349
ARL6IP1	0.19217	1	1	4.13207e-06	0.23856	1	1	1.85346e-07	0.0918104	1	1	1
ARL6IP4	0.379495	1	1	1.09208e-09	0.150082	1	1	0.0206512	0.110407	1	1	0.455532
ARL6IP6	0.159178	1	1	0.054696	NA	NA	NA	NA	0.123571	1	1	0.197821
ARL8A	NA	NA	NA	NA	-0.196843	0.75	0.963	1	NA	NA	NA	NA
ARL9	NA	NA	NA	NA	NA	NA	NA	NA	-0.128478	0.038	0.265	1
ARMC10	-0.277725	0.808	1	0.000839967	-0.235459	0.886	1	0.0133407	-0.199517	0.923	1	0.197633
ARMC3	NA	NA	NA	NA	0.0346577	0.159	0	1	0.0386805	0.192	0	1
ARMC6	0.231154	0.959	0.933	0.065097	0.347347	0.977	0.889	5.66515e-07	0.208302	1	0.971	8.88172e-05
ARMC7	0.243055	0.781	0.733	1	0.275148	0.955	0.741	0.041369	0.33377	0.942	0.735	0.00201741
ARMC8	NA	NA	NA	NA	-0.0735742	0.977	0.981	1	NA	NA	NA	NA
ARMC9	NA	NA	NA	NA	NA	NA	NA	NA	0.185104	0.865	0.706	1
ARMCX1	-0.283617	0.082	0.5	0.00794878	-0.444134	0.25	0.796	4.70488e-05	-0.278752	0.173	0.735	0.0362039
ARMCX2	0.171785	0.301	0.033	1	NA	NA	NA	NA	NA	NA	NA	NA
ARMCX3	NA	NA	NA	NA	-0.469512	0.455	0.815	0.000877049	-0.324538	0.25	0.882	0.0019813
ARMCX6	NA	NA	NA	NA	-0.224542	0.159	0.481	1	-0.196374	0.154	0.529	1
ARNTL2	0.151708	0.507	0.1	1	NA	NA	NA	NA	NA	NA	NA	NA
ARPC1A	0.13559	1	1	0.0143687	NA	NA	NA	NA	0.0992822	1	1	0.0866855
ARPC1B	0.17219	1	1	1.59713e-06	0.145226	1	1	1.03967e-05	0.231009	1	1	4.52152e-10
ARPC2	0.107474	1	1	1	NA	NA	NA	NA	0.0995896	1	1	0.000150269
ARPC4	0.114874	1	1	0.001362	0.14328	1	1	0.000116186	0.152237	1	1	1.20017e-06
ARPC5	0.099459	1	1	0.729614	NA	NA	NA	NA	0.109923	1	1	0.000541212
ARPC5L	0.104124	1	1	1	0.149311	1	1	4.91515e-05	0.157573	1	1	0.000205262
ARPP19	-0.07692	1	1	1	NA	NA	NA	NA	-0.0936112	1	1	0.00315182
ARRB1	0.17833	0.986	0.833	1	-0.294549	0.932	1	4.31648e-08	-0.216192	0.981	1	7.93538e-07
ARRB2	NA	NA	NA	NA	NA	NA	NA	NA	-0.223261	0.827	0.941	0.0289063
ARRDC2	0.495047	0.753	0.167	0.000231255	0.446935	0.75	0.148	1.47549e-06	0.425174	0.865	0.441	0.000764613
ARRDC3	0.218864	0.904	0.733	1	-0.110772	1	0.963	1	NA	NA	NA	NA
ARRDC4	-0.527502	0.534	1	3.57861e-09	-0.441341	0.705	0.981	1.45435e-07	-0.338599	0.5	0.912	0.0106363
ARRDC5	-0.534089	0.027	0.867	1.93404e-13	-0.108452	0.023	0.352	1	-0.357901	0.019	0.706	1.58187e-07
ARSA	-0.454454	0.288	0.9	1.6264e-06	-0.435537	0.545	0.981	5.69598e-09	-0.269744	0.596	0.941	0.0335531
ARSE	NA	NA	NA	NA	0.156812	0.636	0.352	1	0.419005	0.731	0.382	0.0542628
ARSK	-0.106339	0.507	0.967	1	NA	NA	NA	NA	NA	NA	NA	NA
ART1	-0.0346564	0	0.167	1	NA	NA	NA	NA	-0.0329515	0.019	0.206	1
ART5	-0.115996	0.082	0.333	1	NA	NA	NA	NA	-0.0950615	0.115	0.412	1
ARV1	NA	NA	NA	NA	NA	NA	NA	NA	-0.260408	0.654	1	0.692639
ARVCF	-0.650605	0.123	0.967	4.23739e-14	-0.423212	0.227	0.815	4.91636e-07	-0.490206	0.096	0.853	5.66614e-09
ARX	NA	NA	NA	NA	NA	NA	NA	NA	0.29011	0.788	0.353	0.363661
ASAH1	-0.181911	0.918	1	0.317744	0.117682	0.977	1	1	NA	NA	NA	NA
ASAP1	0.25475	0.986	0.733	0.277566	NA	NA	NA	NA	0.29669	1	0.882	3.76252e-05
ASAP2	-0.410571	0.959	1	3.19017e-10	-0.392278	0.955	1	6.48139e-08	-0.195417	0.885	1	1
ASAP3	0.220779	0.575	0.333	1	0.185896	0.705	0.185	0.0220284	NA	NA	NA	NA
ASB14	-0.576633	0.63	1	4.03532e-09	-0.632072	0.727	0.981	8.6242e-12	-0.636037	0.596	0.971	2.51662e-09
ASB15	NA	NA	NA	NA	0.0739782	0.205	0.019	1	NA	NA	NA	NA
ASB16	-0.109715	0.068	0.6	0.000130197	-0.0315474	0.136	0.463	1	-0.0881915	0.115	0.588	0.0886726
ASB2	-0.22954	0.055	0.467	0.0277334	NA	NA	NA	NA	-0.111602	0.038	0.265	1
ASB3	-0.36778	0.849	1	2.39438e-06	-0.320786	1	0.963	1.71337e-06	-0.394578	0.942	0.971	1.1333e-08
ASB9	-0.08978	0	0.133	1	NA	NA	NA	NA	-0.284134	0.019	0.471	0.00596685
ASCC2	0.208236	0.973	1	0.011492	0.2079	1	1	0.000541489	0.183449	0.981	1	0.00168717
ASCC3	-0.178357	1	1	0.0102714	-0.160487	1	1	0.117382	-0.233463	0.942	1	6.80426e-05
ASCL1	NA	NA	NA	NA	NA	NA	NA	NA	-0.123122	0.019	0.206	1
ASGR1	NA	NA	NA	NA	0.197043	0.318	0.019	0.618211	NA	NA	NA	NA
ASH1L	-0.209021	0.973	0.967	0.00247348	-0.165768	1	0.926	0.0419655	-0.0787673	1	0.882	1
ASH2L	0.121682	0.986	1	0.0110709	-0.1204	1	1	0.0107199	NA	NA	NA	NA
ASNA1	0.275125	0.986	1	8.16659e-09	0.275807	1	1	1.17367e-10	0.250758	1	1	2.78235e-09
ASNS	NA	NA	NA	NA	-0.173703	0.841	1	1	-0.180171	0.942	1	0.0337706
ASNSD1	0.133563	1	1	0.148551	0.161146	1	0.981	0.000811301	0.104654	0.981	1	1
ASPA	0.25569	0.329	0.067	1	NA	NA	NA	NA	0.242472	0.423	0.088	1
ASPH	-0.3155	1	1	7.74158e-09	-0.387164	0.955	1	3.34678e-11	-0.340219	0.885	1	4.03247e-06
ASPHD1	0.111026	0.397	0.033	1	0.0638894	0.227	0	1	0.0721156	0.288	0.029	1
ASPHD2	-0.266169	0.507	0.9	0.160196	NA	NA	NA	NA	-0.233894	0.558	0.735	1
ASPM	-0.143573	1	0.967	1	-0.17649	1	0.981	0.258768	-0.238927	0.981	1	6.45488e-05
ASPN	0.0958915	0.301	0	1	0.0944273	0.318	0	0.153929	0.137554	0.365	0	1
ASPRV1	NA	NA	NA	NA	0.282559	0.409	0	0.00462989	0.195096	0.25	0	1
ASRGL1	0.443466	1	1	3.59566e-11	0.30556	1	0.944	2.36556e-11	0.447784	1	0.912	1.30374e-10
ASS1	NA	NA	NA	NA	0.489697	0.955	0.481	4.75541e-08	NA	NA	NA	NA
ASTE1	0.264791	0.589	0.3	1	0.27976	0.659	0.148	0.00282829	0.351251	0.769	0.353	0.0389077
ASTN2	0.406801	0.753	0.1	0.000127566	0.236382	0.636	0.093	0.000375371	0.241038	0.712	0.235	0.823247
ASXL2	-0.277417	0.986	1	2.60606e-07	-0.332008	1	0.981	4.24473e-10	-0.296191	1	1	4.2227e-10
ATAD1	NA	NA	NA	NA	NA	NA	NA	NA	0.090954	1	0.971	1
ATAD2B	-0.299152	0.877	1	3.37598e-06	-0.204319	0.955	0.907	0.0198339	-0.250076	0.962	1	0.00273127
ATAD3A	0.195123	1	1	0.121232	0.355343	1	0.944	1.66458e-09	0.215706	1	1	0.000185052
ATAD3B	NA	NA	NA	NA	0.605551	1	0.796	8.14114e-13	0.375076	1	1	2.78235e-09
ATAD5	-0.139103	0.959	1	1	-0.173728	0.977	0.963	0.00739345	-0.175712	0.981	1	0.00119872
ATAT1	NA	NA	NA	NA	-0.243138	0.977	0.796	1	-0.238792	0.808	0.824	1
ATF2	NA	NA	NA	NA	-0.249131	0.955	0.926	0.000200335	-0.169376	0.962	0.971	0.0181923
ATF3	0.498446	0.767	0.233	0.00145274	0.477524	0.955	0.389	2.09544e-06	0.453136	0.788	0.235	0.000891605
ATF4	0.0972485	1	1	1	NA	NA	NA	NA	NA	NA	NA	NA
ATF5	0.650711	0.986	0.3	2.59553e-10	0.410675	0.932	0.259	3.7415e-06	0.520918	0.923	0.206	2.09046e-07
ATF6	-0.126586	0.959	1	1	-0.294256	0.977	1	1.41607e-09	NA	NA	NA	NA
ATF6B	0.166453	0.781	0.367	1	NA	NA	NA	NA	NA	NA	NA	NA
ATF7	0.171784	0.836	0.8	1	0.180751	0.932	0.815	1	0.150226	0.942	0.706	1
ATF7IP	0.188339	1	1	0.00267692	0.187625	1	0.815	1	0.191924	0.981	0.941	0.189889
ATF7IP2	-0.341853	0.562	0.9	0.00349998	NA	NA	NA	NA	-0.297559	0.808	1	0.00355633
ATG10	0.278228	0.986	0.967	0.00039043	-0.180567	0.864	0.981	1	0.418462	0.981	0.971	6.44213e-07
ATG12	-0.154114	1	1	0.0890728	-0.0937449	1	1	0.668116	-0.0812747	1	1	0.346226
ATG13	NA	NA	NA	NA	-0.113927	1	1	0.0434911	0.0834191	1	0.971	1
ATG14	-0.174958	0.973	1	0.00237838	-0.141978	1	1	0.121381	-0.0897168	0.981	1	1
ATG16L1	-0.182594	0.959	1	0.00952506	NA	NA	NA	NA	-0.125346	0.981	1	0.00418747
ATG2A	-0.348302	0.904	1	7.19288e-06	-0.274198	0.841	0.981	0.00033514	-0.324432	0.885	1	1.59777e-06
ATG2B	-0.338434	0.671	0.933	0.00160382	-0.232787	0.864	0.852	1	-0.241511	0.885	0.912	1
ATG3	0.200783	1	1	1.25526e-06	NA	NA	NA	NA	0.11921	1	1	0.00330528
ATG4A	NA	NA	NA	NA	NA	NA	NA	NA	0.286465	0.788	0.529	1
ATG4B	0.23856	1	0.967	5.07348e-05	0.257907	1	1	4.1457e-09	0.245589	1	1	2.53269e-08
ATG4C	-0.162213	0.863	1	1	NA	NA	NA	NA	-0.183949	0.981	1	0.0208063
ATG4D	0.232328	0.712	0.633	1	0.217599	0.773	0.685	1	0.287239	0.731	0.706	1
ATG5	0.0933388	1	1	1	NA	NA	NA	NA	0.114915	1	1	1
ATG7	0.265641	0.973	0.8	0.0286368	0.232845	0.932	0.722	0.469633	0.223347	0.981	0.765	1
ATG9A	0.116869	0.945	1	1	0.100641	1	1	1	0.179113	0.981	1	0.00225482
ATG9B	0.611953	0.932	0.267	9.22259e-08	0.316671	0.727	0.056	1.96746e-07	0.623194	0.962	0.118	5.03506e-10
ATHL1	NA	NA	NA	NA	-0.188169	0.159	0.426	1	NA	NA	NA	NA
ATL1	0.111298	0.301	0	1	0.073153	0.409	0.037	0.237738	NA	NA	NA	NA
ATL2	0.0984805	1	1	1	NA	NA	NA	NA	NA	NA	NA	NA
ATL3	0.303	0.986	0.867	0.000366096	0.376727	0.909	0.556	0.000881881	0.490641	1	0.647	2.08038e-08
ATMIN	-0.223895	0.945	1	0.0038025	-0.159194	1	1	0.000237651	-0.155069	1	1	0.00260402
ATN1	0.287046	0.959	0.7	0.0160374	0.177026	1	0.963	0.134165	0.311476	1	0.941	5.49622e-05
ATOX1	0.238062	1	1	7.7419e-08	0.174013	1	1	1.17367e-10	0.218521	1	1	2.78235e-09
ATP10A	-0.13557	0.014	0.333	0.0260654	-0.165299	0.114	0.389	1	NA	NA	NA	NA
ATP10B	NA	NA	NA	NA	0.0479409	0.318	0	0.153929	NA	NA	NA	NA
ATP10D	NA	NA	NA	NA	0.0347762	0.455	0.093	1	NA	NA	NA	NA
ATP11A	-0.0670026	1	1	1	-0.184971	1	1	4.31269e-05	-0.193362	1	1	3.2272e-06
ATP11B	-0.158055	0.932	0.9	1	-0.422172	0.886	1	1.23697e-10	-0.251551	0.865	1	0.154093
ATP11C	0.12398	0.986	1	1	NA	NA	NA	NA	NA	NA	NA	NA
ATP12A	-0.115839	0.192	0.7	0.0661078	-0.173081	0.432	0.926	1	0.287776	1	0.912	0.0337706
ATP13A1	0.359122	0.959	0.933	5.77984e-05	0.3364	1	0.963	2.30153e-09	0.352733	1	0.971	3.17614e-09
ATP13A2	0.215325	1	1	4.24986e-05	NA	NA	NA	NA	0.205512	0.981	0.971	0.0923057
ATP13A3	-0.148996	0.973	1	1	NA	NA	NA	NA	-0.115845	0.981	1	1
ATP1A1	NA	NA	NA	NA	NA	NA	NA	NA	0.142156	1	1	0.00922872
ATP1A2	-0.371401	0.11	0.933	9.13642e-14	-0.387646	0.114	1	3.14271e-14	-0.395399	0.038	1	5.18595e-14
ATP1A3	0.182848	0.452	0.033	1	0.102831	0.386	0.037	0.443524	0.0981264	0.442	0.118	1
ATP1A4	NA	NA	NA	NA	0.1486	0.409	0	0.00462989	0.0663538	0.212	0	1
ATP1B1	0.258538	1	1	3.18115e-07	0.173751	1	1	1	0.260019	1	1	0.000936916
ATP1B2	NA	NA	NA	NA	NA	NA	NA	NA	-0.414576	0.269	0.794	0.000272167
ATP1B3	0.111754	1	1	0.0831292	0.162546	1	1	6.81836e-08	0.111619	1	1	0.000175686
ATP1B4	-0.346595	0.014	0.933	1.60483e-16	-0.336603	0.023	0.963	1.57229e-13	-0.32081	0	0.971	8.16483e-14
ATP2A1	NA	NA	NA	NA	0.118866	0.364	0.074	1	0.145412	0.404	0.059	1
ATP2A2	-0.0680951	1	0.967	1	-0.0840782	1	0.963	1	-0.121794	1	1	1
ATP2A3	NA	NA	NA	NA	NA	NA	NA	NA	0.0894731	0.25	0.029	1
ATP2B1	NA	NA	NA	NA	-0.101879	1	1	0.00488878	-0.0719075	1	1	1
ATP2B2	NA	NA	NA	NA	0.0110959	0.136	0	1	NA	NA	NA	NA
ATP2B4	-0.224529	0.959	0.967	0.0182515	-0.292215	0.955	1	3.79497e-06	-0.119425	1	0.971	1
ATP2C1	0.117166	0.973	1	1	NA	NA	NA	NA	NA	NA	NA	NA
ATP2C2	NA	NA	NA	NA	0.254304	0.568	0.296	1	NA	NA	NA	NA
ATP4A	-0.11396	0.027	0.233	1	NA	NA	NA	NA	NA	NA	NA	NA
ATP5B	0.255664	1	1	4.73411e-10	0.23383	1	1	4.87139e-12	0.212995	1	1	1.02096e-09
ATP5C1	0.167079	1	1	6.29534e-06	0.110918	1	1	0.0214073	0.13038	1	1	1.56855e-05
ATP5D	0.439098	1	1	3.19864e-11	0.507336	1	1	3.64106e-13	0.455388	1	1	9.86999e-11
ATP5G1	0.0858609	1	1	1	0.164877	1	1	1.22994e-06	0.12244	1	1	0.0296281
ATP5G2	NA	NA	NA	NA	-0.0519363	1	1	1	NA	NA	NA	NA
ATP5G3	NA	NA	NA	NA	NA	NA	NA	NA	0.0581826	1	1	1
ATP5H	0.0633441	1	1	1	NA	NA	NA	NA	NA	NA	NA	NA
ATP5I	0.290493	1	1	8.1086e-11	0.329785	1	1	2.11518e-12	0.312519	1	1	3.20983e-10
ATP5J	0.133906	1	1	8.97151e-05	0.125598	1	1	0.00286166	0.10925	1	1	0.021752
ATP5J2	0.22422	1	1	1.12418e-08	0.206659	1	1	2.65779e-11	0.236103	1	1	4.2227e-10
ATP5L	0.137112	1	1	0.00219781	0.150609	1	1	4.93852e-07	0.134273	1	1	1.48396e-05
ATP5O	0.197934	1	1	2.83212e-06	0.173869	1	1	3.17532e-09	0.154151	1	1	4.1109e-07
ATP5SL	NA	NA	NA	NA	NA	NA	NA	NA	0.0686939	0.981	1	1
ATP6AP1	0.265704	0.986	1	2.00996e-08	0.28021	1	1	5.69972e-09	0.401329	1	1	3.43803e-10
ATP6AP1L	-0.0918976	0.137	0.467	1	NA	NA	NA	NA	-0.190713	0.077	0.441	1
ATP6AP2	0.116777	1	1	0.0172836	NA	NA	NA	NA	0.0635916	1	1	1
ATP6V0A2	-0.155522	0.932	0.967	1	-0.303004	0.795	0.944	0.000536976	-0.271447	0.942	1	0.000379631
ATP6V0A4	-0.244114	0.877	1	1	0.30354	0.886	0.704	1	0.248533	0.731	0.824	1
ATP6V0B	0.344506	1	1	3.39144e-11	0.324572	1	1	5.58926e-13	0.395409	1	1	9.86999e-11
ATP6V0C	NA	NA	NA	NA	0.131037	1	1	0.00453139	0.161393	1	1	3.20249e-05
ATP6V0D1	0.134214	0.986	1	0.0674918	0.171969	1	1	7.17136e-08	0.270887	1	1	8.48806e-09
ATP6V0D2	-0.252191	0.795	0.967	1	-0.0841145	0.409	0.926	1	NA	NA	NA	NA
ATP6V0E1	NA	NA	NA	NA	0.16376	1	1	4.1457e-09	0.115912	1	1	1.06234e-05
ATP6V1A	0.237504	1	1	2.48564e-05	0.233722	1	0.981	3.3158e-05	0.227568	1	0.971	0.000115637
ATP6V1B1	NA	NA	NA	NA	0.426062	0.818	0.5	0.0012419	0.129708	0.808	0.912	1
ATP6V1B2	-0.139376	0.973	1	0.339695	-0.0795091	1	1	1	-0.142826	1	1	0.00114125
ATP6V1C2	-0.518695	0.863	1	3.10703e-11	-0.413328	0.909	1	4.93496e-13	-0.365525	0.942	1	8.32827e-10
ATP6V1D	NA	NA	NA	NA	NA	NA	NA	NA	0.0997824	1	1	0.405178
ATP6V1E1	0.0878354	1	1	1	NA	NA	NA	NA	0.0821394	1	1	1
ATP6V1F	0.158927	1	1	4.24986e-05	0.231566	1	1	3.97771e-11	0.216163	1	1	1.42881e-09
ATP6V1G1	0.0861085	1	1	0.852453	0.120014	1	1	0.000345103	0.106965	1	1	0.346226
ATP6V1G3	-0.0768178	0	0.133	1	NA	NA	NA	NA	NA	NA	NA	NA
ATP6V1H	NA	NA	NA	NA	0.130808	1	1	0.0265345	0.150266	1	1	0.015211
ATP7A	NA	NA	NA	NA	NA	NA	NA	NA	-0.23419	0.423	0.853	0.0131991
ATP7B	NA	NA	NA	NA	NA	NA	NA	NA	0.289229	0.885	0.324	0.0433082
ATP8A1	NA	NA	NA	NA	NA	NA	NA	NA	-0.213977	0.365	0.588	1
ATP8A2	0.24381	0.493	0.033	0.297265	0.305934	0.636	0	2.13549e-07	NA	NA	NA	NA
ATP8B1	NA	NA	NA	NA	NA	NA	NA	NA	0.134879	0.942	0.882	1
ATP8B2	-0.380386	0.849	1	3.77439e-07	-0.377464	0.886	1	1.62034e-08	-0.0890704	1	1	1
ATP9A	-0.49824	0.493	0.9	1.76436e-06	-0.273444	0.705	0.796	1	-0.519668	0.481	0.941	3.50115e-07
ATPAF1	NA	NA	NA	NA	-0.169894	0.886	0.944	1	-0.14975	0.904	1	1
ATPAF2	0.152054	0.918	0.967	0.236276	0.294325	1	0.833	9.99628e-07	0.199728	0.981	1	0.000115637
ATPIF1	NA	NA	NA	NA	-0.0913703	1	1	0.0040422	-0.0850135	1	1	0.00767792
ATR	-0.464658	0.671	0.967	1.06344e-07	-0.519996	0.614	0.944	2.91406e-08	-0.468222	0.635	0.941	7.73469e-07
ATRIP	NA	NA	NA	NA	0.229065	0.909	0.741	1	NA	NA	NA	NA
ATRNL1	NA	NA	NA	NA	NA	NA	NA	NA	-0.132731	0.058	0.353	1
ATRX	-0.0631965	1	0.967	1	-0.197332	0.977	0.963	0.0111186	-0.146975	1	1	0.00399456
ATXN10	-0.0899812	0.973	1	1	-0.233156	1	1	8.24441e-09	-0.192171	0.962	1	8.88025e-05
ATXN1L	-0.244068	0.877	1	0.0127466	-0.246152	0.955	0.981	1.55846e-05	-0.223394	0.942	1	0.0283423
ATXN2	-0.124809	0.986	1	0.729614	-0.166262	0.977	1	0.000779327	-0.185052	1	1	1.27285e-06
ATXN2L	NA	NA	NA	NA	NA	NA	NA	NA	0.10218	1	1	1
ATXN3L	NA	NA	NA	NA	-0.0891411	0.068	0.333	1	-0.0852177	0.038	0.235	1
ATXN7	-0.285917	0.932	0.967	0.000160157	-0.401271	0.977	1	1.07918e-09	-0.126538	0.962	0.912	1
ATXN7L1	-0.248347	0.795	0.933	0.276346	-0.156353	0.682	0.852	1	-0.203772	0.865	0.912	0.600289
ATXN7L2	NA	NA	NA	NA	0.365218	0.659	0.111	8.22093e-05	0.204823	0.712	0.471	1
ATXN7L3B	0.154395	0.932	0.9	1	NA	NA	NA	NA	NA	NA	NA	NA
AUH	-0.204533	0.918	1	0.0606415	NA	NA	NA	NA	NA	NA	NA	NA
AUP1	0.306356	1	1	3.01688e-10	0.255179	1	1	3.59486e-10	0.302386	1	1	5.54837e-10
AURKA	0.101086	1	1	1	0.232178	1	0.963	0.00254795	0.083365	1	1	1
AURKAIP1	0.389206	1	1	3.59566e-11	0.343631	1	1	3.87154e-13	0.321841	1	1	1.05855e-10
AURKB	0.3133	1	0.967	9.02499e-08	0.256292	1	1	1.02195e-09	0.178647	1	1	1.06677e-06
AURKC	NA	NA	NA	NA	NA	NA	NA	NA	-0.210912	0.481	0.794	1
AUTS2	-0.192306	0.699	0.767	1	NA	NA	NA	NA	-0.245736	0.865	0.941	1
AVEN	-0.249107	0.466	0.867	1	NA	NA	NA	NA	NA	NA	NA	NA
AVIL	-0.353289	0.219	0.633	0.0608497	NA	NA	NA	NA	-0.0873109	0.115	0.412	1
AVL9	0.181136	0.863	0.8	1	0.202738	0.932	0.815	0.306998	0.362154	0.942	0.794	1.32484e-05
AVPI1	NA	NA	NA	NA	0.546388	0.977	0.556	1.97133e-08	NA	NA	NA	NA
AXDND1	NA	NA	NA	NA	-0.196094	0.091	0.444	0.858675	-0.212133	0.154	0.529	1
AXIN1	-0.179829	0.822	1	1	-0.148925	0.977	0.981	0.0334141	-0.126125	0.962	1	1
AXIN2	-0.125093	0.945	0.967	1	-0.174654	0.955	0.981	0.0364849	-0.268632	0.923	1	0.00108491
AZI2	NA	NA	NA	NA	-0.078923	0.977	0.981	1	NA	NA	NA	NA
AZIN1	NA	NA	NA	NA	-0.0774501	1	1	0.668116	-0.0750365	1	1	1
B2M	NA	NA	NA	NA	NA	NA	NA	NA	-0.166545	0.962	1	0.332789
B3GALNT1	-0.456308	0.096	0.833	4.90238e-10	-0.656221	0.295	1	8.23679e-12	-0.474415	0.173	0.971	1.10695e-08
B3GALNT2	NA	NA	NA	NA	0.329153	1	0.778	2.45927e-05	0.281041	0.981	0.853	0.0148109
B3GALT4	-0.175624	0.137	0.533	0.420227	NA	NA	NA	NA	NA	NA	NA	NA
B3GALTL	-0.128663	0.562	0.833	1	-0.174522	0.727	0.833	1	-0.213421	0.423	0.647	1
B3GAT2	-0.119942	0.014	0.333	0.0475545	-0.236879	0	0.648	2.33207e-06	-0.231765	0	0.588	9.36947e-06
B3GAT3	0.31083	0.644	0.433	1	0.46794	0.886	0.593	3.20691e-07	0.460969	0.865	0.471	7.10437e-05
B3GNT1	NA	NA	NA	NA	0.213302	0.909	0.796	1	0.177978	0.846	0.735	1
B3GNT2	-0.104186	0.959	1	1	-0.0704198	1	1	1	NA	NA	NA	NA
B3GNT3	-0.347978	0.027	0.933	4.82109e-16	-0.594172	0.045	1	1.62109e-14	-0.478977	0	1	1.54829e-14
B3GNT4	-0.375505	0.11	0.933	1.43389e-08	-0.277595	0.386	0.981	0.00124259	-0.161359	0.327	0.882	0.425672
B3GNT6	-0.286301	0.11	0.8	2.16626e-09	-0.27055	0.136	0.926	3.85997e-11	-0.311995	0.173	0.971	2.03021e-11
B3GNT7	0.622955	1	0.7	4.20949e-09	0.222784	1	0.926	0.205952	0.672582	1	0.824	2.25178e-10
B3GNT8	NA	NA	NA	NA	NA	NA	NA	NA	-0.0791299	0	0.147	1
B3GNT9	-0.590945	0.055	0.9	4.30844e-13	-0.498618	0.227	0.833	9.40989e-08	-0.57631	0.096	0.941	3.9691e-10
B3GNTL1	-0.41105	0.466	1	0.000225861	-0.468484	0.364	1	4.14485e-09	-0.378202	0.635	1	7.92853e-07
B4GALNT2	0.257965	0.37	0.033	1	NA	NA	NA	NA	NA	NA	NA	NA
B4GALNT3	NA	NA	NA	NA	NA	NA	NA	NA	0.164587	0.404	0.059	1
B4GALNT4	NA	NA	NA	NA	NA	NA	NA	NA	-0.381139	0.058	0.706	1.32489e-06
B4GALT1	0.176925	0.986	1	0.207595	0.114784	1	1	0.0615341	0.359924	1	1	1.03108e-08
B4GALT2	NA	NA	NA	NA	0.276234	0.773	0.574	0.688055	0.327789	0.827	0.382	0.0113104
B4GALT4	0.435974	0.973	0.8	1.2743e-07	0.143343	1	0.963	1	0.172683	1	0.941	0.262163
B4GALT5	-0.194415	0.959	1	0.000337162	-0.246891	1	1	1.54344e-08	-0.267608	1	1	4.20414e-08
B4GALT6	-0.453618	0.466	0.967	1.67926e-06	-0.541522	0.568	0.963	8.58827e-10	-0.434773	0.462	0.941	6.33327e-06
B4GALT7	NA	NA	NA	NA	NA	NA	NA	NA	0.198612	0.75	0.676	1
B9D1	0.358188	0.753	0.6	0.881718	NA	NA	NA	NA	NA	NA	NA	NA
B9D2	NA	NA	NA	NA	NA	NA	NA	NA	0.193339	0.827	0.853	1
BAAT	-0.114491	0.041	0.3	1	NA	NA	NA	NA	NA	NA	NA	NA
BABAM1	0.142603	1	1	0.00120705	0.144851	1	1	5.29353e-08	0.125801	1	1	0.000768237
BACE2	-0.0749096	0.123	0.367	1	-0.419904	0.068	0.63	0.000184667	-0.284014	0.192	0.765	0.0343054
BACH1	-0.232345	0.904	1	0.0123352	-0.273632	0.909	0.981	0.000126209	-0.269161	0.885	0.912	0.0723285
BACH2	NA	NA	NA	NA	0.00622681	0.523	0.148	1	NA	NA	NA	NA
BAD	0.74248	0.863	0.233	4.92579e-07	0.657965	0.977	0.556	1.45588e-11	0.700035	1	0.529	8.08313e-11
BAG1	-0.159759	0.973	1	0.0412065	NA	NA	NA	NA	-0.143008	0.981	1	0.214481
BAG2	-0.21978	0.329	0.7	1	-0.433133	0.705	0.981	2.59694e-08	-0.386244	0.808	1	1.15242e-05
BAG4	NA	NA	NA	NA	-0.0821803	1	0.981	1	NA	NA	NA	NA
BAG5	NA	NA	NA	NA	NA	NA	NA	NA	-0.124525	0.962	1	1
BAG6	-0.443753	1	1	8.5902e-11	-0.51898	1	1	4.37651e-13	-0.472478	1	1	9.86999e-11
BAHCC1	NA	NA	NA	NA	0.0337407	0.409	0.019	0.0377546	NA	NA	NA	NA
BAHD1	NA	NA	NA	NA	-0.129452	0.955	0.926	1	-0.170085	0.942	0.971	0.278114
BAI3	NA	NA	NA	NA	NA	NA	NA	NA	-0.213093	0	0.441	0.00323047
BAIAP2	-0.469537	0.781	1	2.64404e-09	-0.168472	0.955	1	0.0352301	-0.261474	0.923	1	8.47267e-06
BAIAP2L1	0.128019	0.918	0.933	1	NA	NA	NA	NA	0.233302	0.962	1	0.0159088
BAMBI	0.252486	1	1	0.0123835	NA	NA	NA	NA	NA	NA	NA	NA
BANF1	0.142455	1	1	0.000138271	0.13253	1	1	0.00116245	0.144319	1	1	8.97923e-06
BARD1	0.342009	1	1	1.02103e-10	0.211167	0.977	0.907	0.0741372	0.165365	1	1	0.00767792
BARX1	NA	NA	NA	NA	-0.177367	0.023	0.611	0.000113061	-0.039003	0.135	0.412	1
BASP1	-0.17033	0.986	1	0.00166401	-0.161658	1	1	5.84725e-05	-0.0848376	1	1	1
BATF	NA	NA	NA	NA	0.448971	0.591	0	1.83677e-06	0.18655	0.288	0.059	1
BATF2	-0.125387	0.014	0.167	1	NA	NA	NA	NA	-0.295515	0	0.441	0.00323047
BATF3	0.518146	0.74	0.267	0.00353643	0.512282	0.682	0.019	6.44422e-08	0.415799	0.788	0.412	0.0228011
BAX	0.506146	0.973	0.9	2.22557e-09	0.544038	1	0.778	7.10064e-13	0.537547	0.962	0.794	1.21504e-08
BAZ1A	-0.28306	0.973	1	1.13942e-06	-0.193255	1	1	1.08778e-05	-0.166056	0.981	1	0.121015
BAZ1B	-0.124282	1	1	0.0249123	-0.126727	1	1	0.000479172	-0.106428	1	1	1
BAZ2A	-0.162787	1	1	0.000682809	-0.23457	1	1	6.48241e-08	-0.273748	0.981	1	1.84052e-08
BBIP1	-0.373804	0.836	1	7.84238e-08	-0.367326	0.864	1	5.09605e-09	-0.414804	0.827	1	2.20915e-09
BBOX1	-0.39094	0.055	0.7	6.28686e-07	-0.306118	0.091	0.5	0.117182	NA	NA	NA	NA
BBS10	-0.654753	0.137	1	4.39937e-14	-0.46543	0.364	1	1.75571e-11	-0.516837	0.327	1	7.13851e-10
BBS2	-0.243805	0.658	0.867	1	NA	NA	NA	NA	-0.203817	0.846	0.971	0.663172
BBS4	-0.22578	0.658	0.967	1	NA	NA	NA	NA	NA	NA	NA	NA
BBS5	-0.715281	0.397	1	1.39644e-11	-0.600473	0.364	0.963	5.01986e-11	-0.65615	0.173	0.971	6.38794e-11
BBS7	NA	NA	NA	NA	-0.196008	0.909	0.981	0.00296886	NA	NA	NA	NA
BBS9	0.205496	0.808	0.6	1	0.251231	0.75	0.315	0.17589	NA	NA	NA	NA
BBX	NA	NA	NA	NA	-0.210105	0.841	0.852	1	-0.193866	0.962	1	0.0159088
BCAM	NA	NA	NA	NA	0.228413	0.614	0.037	8.69787e-06	0.208813	0.577	0.029	0.0136003
BCAP29	-0.27887	0.945	1	2.87593e-07	-0.26815	1	1	5.29353e-08	-0.10432	0.904	0.971	1
BCAP31	0.1763	1	1	3.94221e-06	0.174075	1	1	1.67859e-07	0.211039	1	1	6.04905e-06
BCAR1	-0.174222	0.781	1	1	NA	NA	NA	NA	NA	NA	NA	NA
BCAR3	0.276764	0.616	0.133	0.161161	NA	NA	NA	NA	0.342546	0.808	0.206	0.00404558
BCAS2	0.0825153	1	1	1	0.0465305	1	1	1	0.0587318	1	1	1
BCAS3	-0.349964	0.493	0.967	0.00072116	-0.328902	0.682	0.944	7.21298e-05	-0.197833	0.712	0.941	1
BCAS4	NA	NA	NA	NA	0.215149	0.386	0.185	1	NA	NA	NA	NA
BCAT2	0.421459	0.726	0.433	0.431727	0.556156	0.977	0.426	1.00959e-10	0.520486	0.75	0.206	0.00057715
BCCIP	0.0607038	1	1	1	0.112926	1	1	0.073059	NA	NA	NA	NA
BCDIN3D	-0.257941	0.507	0.8	1	-0.184567	0.614	0.778	1	NA	NA	NA	NA
BCKDHA	0.211826	0.932	0.967	0.10737	0.365508	0.955	0.833	1.1585e-05	0.216424	0.942	0.941	0.049787
BCKDHB	-0.297567	0.534	0.967	0.0298316	-0.33703	0.477	0.815	0.0355126	-0.560458	0.404	1	3.23875e-09
BCKDK	0.111057	0.959	1	0.439627	0.0744969	0.977	1	1	NA	NA	NA	NA
BCL10	0.117413	1	1	1	-0.072347	1	0.981	1	NA	NA	NA	NA
BCL11A	0.198235	0.863	0.867	1	NA	NA	NA	NA	NA	NA	NA	NA
BCL11B	NA	NA	NA	NA	NA	NA	NA	NA	0.127144	0.538	0.206	1
BCL2L1	NA	NA	NA	NA	0.191968	1	1	7.91739e-06	NA	NA	NA	NA
BCL2L11	NA	NA	NA	NA	0.149966	0.955	0.593	1	-0.17169	0.904	1	0.694764
BCL2L13	-0.118572	0.959	1	1	-0.0874966	0.977	0.981	1	NA	NA	NA	NA
BCL2L14	-0.571578	0.082	0.833	2.53238e-10	-0.171705	0.091	0.333	1	-0.26187	0.058	0.529	0.0145535
BCL2L2	NA	NA	NA	NA	0.138126	0.795	0.315	1	0.144224	0.404	0.059	1
BCL2L2-PABPN1	-1.02933	0	1	6.86109e-19	-1.03069	0	1	9.71219e-15	-1.02114	0	1	1.54829e-14
BCL3	NA	NA	NA	NA	NA	NA	NA	NA	0.46891	0.904	0.471	0.000308079
BCL6	0.0972316	0.301	0	1	0.196309	0.659	0.037	2.50078e-06	0.242115	0.519	0	0.0141017
BCL9	NA	NA	NA	NA	-0.221446	0.864	0.963	0.0153581	NA	NA	NA	NA
BCLAF1	-0.208063	1	1	4.75685e-06	-0.189933	1	1	1.24539e-07	-0.219118	1	1	1.84052e-08
BCMO1	NA	NA	NA	NA	-0.153174	0.091	0.481	1	-0.236083	0.058	0.559	0.00203478
BCOR	NA	NA	NA	NA	0.162274	1	0.741	1	NA	NA	NA	NA
BCORL1	-0.201969	0.712	0.8	1	NA	NA	NA	NA	NA	NA	NA	NA
BCR	-0.121146	0.959	1	1	NA	NA	NA	NA	NA	NA	NA	NA
BDH1	-0.178674	0.123	0.333	1	-0.227871	0.227	0.574	1	NA	NA	NA	NA
BDH2	NA	NA	NA	NA	NA	NA	NA	NA	-0.215671	0.615	0.853	1
BDNF	NA	NA	NA	NA	0.0774167	0.273	0	0.812423	0.186793	0.519	0	0.0141017
BDP1	-0.12319	1	1	0.339712	-0.189356	0.977	1	2.54478e-05	-0.122742	1	1	0.20599
BEAN1	NA	NA	NA	NA	0.0466688	0.136	0	1	NA	NA	NA	NA
BEND2	-0.0604035	0.027	0.267	1	-0.0594596	0.023	0.37	0.428048	-0.0710989	0.038	0.235	1
BEND3	-0.13809	0.973	1	1	NA	NA	NA	NA	-0.119223	0.981	1	1
BEND4	NA	NA	NA	NA	0.0841016	0.409	0.074	1	NA	NA	NA	NA
BEND7	-0.46195	0.233	1	2.44274e-09	-0.574794	0.318	0.981	8.13698e-11	-0.509968	0.231	1	2.11674e-10
BEST1	-0.985513	0.055	1	3.45805e-17	-1.00045	0.068	1	2.04876e-14	-0.862238	0.019	1	2.89421e-14
BEX1	-0.818883	0.11	1	3.93439e-14	-0.444983	0.455	0.944	0.000371394	-0.883666	0.173	1	1.29608e-12
BEX2	-0.271937	0.301	0.833	0.134087	0.258202	0.705	0.704	1	NA	NA	NA	NA
BEX4	NA	NA	NA	NA	0.234978	0.886	0.852	1	NA	NA	NA	NA
BFSP1	-0.0536059	0.096	0.367	1	-0.152492	0.091	0.444	1	NA	NA	NA	NA
BFSP2	NA	NA	NA	NA	NA	NA	NA	NA	0.189343	0.308	0	1
BGN	NA	NA	NA	NA	-0.0203469	0.023	0.241	1	-0.0224861	0.019	0.176	1
BHLHA15	-0.138396	0	0.5	1.5887e-06	-0.264564	0.068	0.704	3.14266e-05	-0.17379	0	0.618	2.69527e-06
BHLHB9	-0.345869	0.055	0.567	4.98456e-05	-0.671617	0.136	0.852	2.58069e-09	-0.388405	0.135	0.853	8.13108e-07
BHLHE22	NA	NA	NA	NA	0.0735202	0.341	0.037	1	NA	NA	NA	NA
BHLHE40	0.500426	0.877	0.433	9.80212e-05	0.579494	0.841	0.167	2.67958e-08	0.458267	0.923	0.412	2.51035e-05
BHMT	0.565339	0.685	0.067	0.000362427	0.282574	0.432	0.037	0.0221538	0.349373	0.519	0	0.0141017
BHMT2	-0.106842	0.068	0.633	0.000125617	NA	NA	NA	NA	-0.00283417	0.212	0.735	1
BICC1	-0.100693	0.014	0.3	0.119053	-0.0712387	0.045	0.222	1	NA	NA	NA	NA
BICD1	0.757044	1	0.067	3.00835e-11	0.5628	1	0.111	1.13241e-14	0.565296	1	0.324	4.75665e-10
BICD2	-0.236511	0.973	1	0.000533197	NA	NA	NA	NA	-0.127403	0.981	1	1
BID	-0.450719	0.205	0.8	1.1567e-05	NA	NA	NA	NA	-0.275336	0.346	0.794	0.155362
BIK	NA	NA	NA	NA	0.464244	0.795	0.481	0.000517376	0.390823	0.942	0.794	0.000380007
BIN1	0.783929	0.932	0	7.16313e-10	0.782286	0.977	0.278	3.09279e-13	0.823862	1	0.088	2.16298e-11
BIN2	-0.428472	0.397	1	6.5171e-06	-0.257128	1	1	2.16838e-06	NA	NA	NA	NA
BIN3	NA	NA	NA	NA	0.126771	0.932	0.907	1	NA	NA	NA	NA
BIRC2	-0.118344	0.973	1	1	-0.105004	0.977	1	1	NA	NA	NA	NA
BIRC5	0.148781	1	1	0.00120705	0.174269	1	1	1.48701e-06	0.136541	1	1	0.00145794
BIRC6	-0.127877	1	1	0.109444	-0.223884	1	1	6.48241e-08	-0.173672	1	1	0.000121876
BIRC7	NA	NA	NA	NA	NA	NA	NA	NA	-0.0988211	0.038	0.235	1
BLCAP	NA	NA	NA	NA	0.162724	0.977	0.926	0.50439	NA	NA	NA	NA
BLM	-0.150817	0.863	1	1	NA	NA	NA	NA	-0.163423	0.904	0.941	0.387675
BLMH	0.124451	0.986	1	0.362458	0.159846	1	1	5.13361e-05	0.0891586	1	1	1
BLNK	-0.374815	0.041	1	7.73831e-16	-0.374282	0.068	0.981	1.45191e-12	-0.440411	0.192	1	1.78302e-10
BLOC1S3	NA	NA	NA	NA	NA	NA	NA	NA	0.256735	0.904	0.824	1
BLVRA	-0.279972	0.096	0.633	0.00143628	-0.250695	0.318	0.63	1	-0.474339	0.077	0.853	3.94073e-08
BLZF1	NA	NA	NA	NA	0.11948	0.932	0.87	1	0.213843	0.788	0.676	1
BMP1	NA	NA	NA	NA	0.153574	0.5	0	0.000106891	NA	NA	NA	NA
BMP2	0.762443	1	0.533	5.94818e-11	-0.218452	1	0.944	0.0221831	NA	NA	NA	NA
BMP2K	0.191239	0.89	0.7	1	0.210759	0.932	0.574	0.859138	0.187414	0.885	0.706	1
BMP3	-0.245525	0	0.833	2.2237e-14	-0.261301	0.023	0.926	1.56406e-12	-0.230135	0.019	0.971	2.46836e-12
BMP4	NA	NA	NA	NA	0.394026	0.841	0.648	0.00251049	NA	NA	NA	NA
BMP5	-0.0349721	0	0.1	1	NA	NA	NA	NA	NA	NA	NA	NA
BMP6	0.282535	0.562	0.233	1	-0.145271	1	0.981	1	-0.0281368	0.231	0.618	1
BMP7	-0.503372	0.123	1	3.30175e-12	-0.359324	0.614	0.981	7.16053e-06	-0.524163	0.231	1	1.10793e-09
BMPR1A	-0.158371	0.973	1	0.0509707	-0.361142	0.909	1	5.68993e-09	-0.298648	1	1	4.76835e-08
BMPR1B	NA	NA	NA	NA	0.00926732	0.273	0	0.812423	NA	NA	NA	NA
BMPR2	-0.310793	0.863	0.967	0.000461958	-0.351782	0.977	0.981	7.56505e-10	-0.242202	0.962	1	0.000442229
BNC1	NA	NA	NA	NA	0.0679366	0.227	0.037	1	NA	NA	NA	NA
BNC2	NA	NA	NA	NA	0.0518864	0.295	0.019	1	NA	NA	NA	NA
BNIP1	NA	NA	NA	NA	NA	NA	NA	NA	0.218529	0.865	0.824	1
BNIP2	NA	NA	NA	NA	NA	NA	NA	NA	0.114423	1	1	1
BNIP3L	-0.237354	0.753	1	0.150425	NA	NA	NA	NA	-0.236812	0.865	1	0.00456755
BNIPL	-0.195616	0.082	0.667	5.78901e-06	NA	NA	NA	NA	-0.170254	0.192	0.647	0.500676
BOD1	-0.227688	0.945	1	2.48309e-05	-0.182772	0.955	1	0.000184891	-0.27798	0.923	1	4.05203e-06
BOK	-0.518568	0.219	0.967	6.61064e-10	-0.446786	0.386	0.981	1.08479e-07	-0.462989	0.481	1	2.11167e-06
BOLA1	-0.315449	0.644	1	0.223062	NA	NA	NA	NA	NA	NA	NA	NA
BOLA3	0.1134	1	1	0.374368	0.0965349	1	0.981	1	0.09838	1	1	1
BOP1	-0.539761	0.63	1	2.02693e-08	-0.388155	0.75	0.981	1.36132e-08	-0.554976	0.635	1	1.52874e-10
BPGM	NA	NA	NA	NA	0.2787	0.886	0.722	0.0101555	0.326728	0.846	0.529	0.26939
BPHL	NA	NA	NA	NA	-0.273841	0.364	0.722	0.326515	NA	NA	NA	NA
BPNT1	NA	NA	NA	NA	0.12597	0.932	0.981	1	NA	NA	NA	NA
BPTF	-0.283937	1	1	3.57124e-08	-0.290697	1	1	1.39003e-10	-0.296143	1	1	7.95392e-09
BRAF	-0.212304	0.877	0.967	0.0897392	-0.291184	0.795	0.944	0.00102375	-0.206899	0.712	0.853	1
BRAP	0.14982	1	1	0.0458427	0.111689	0.977	0.981	1	0.0951061	1	1	1
BRAT1	NA	NA	NA	NA	0.236264	1	0.852	0.0263649	0.165135	0.981	0.971	0.339429
BRCA1	-0.207666	0.973	1	0.00395575	-0.216213	0.955	0.981	0.0866121	-0.225563	0.981	1	0.000541212
BRCA2	-0.339004	0.959	1	2.47775e-07	-0.292284	1	0.981	2.32897e-05	-0.412347	0.904	1	4.11378e-09
BRCC3	0.117552	0.973	0.933	1	0.245333	1	0.833	0.12874	0.376283	1	0.882	3.03272e-07
BRD1	-0.254891	0.863	1	0.00695549	-0.167355	0.955	0.981	0.0866121	-0.154054	0.962	0.971	1
BRD2	-0.218071	1	1	3.05497e-08	-0.198549	1	1	2.86869e-08	-0.218267	1	1	6.12845e-08
BRD3	0.19939	1	1	2.34178e-06	-0.0792101	1	1	1	NA	NA	NA	NA
BRD4	-0.142664	1	1	0.0749206	-0.151551	1	1	0.00547636	-0.174318	1	1	0.000158316
BRD7	-0.267547	1	1	1.25002e-08	-0.183867	0.955	1	0.000479124	-0.26192	0.981	1	1.37364e-07
BRDT	NA	NA	NA	NA	-0.146062	1	1	0.00712452	NA	NA	NA	NA
BRF1	NA	NA	NA	NA	NA	NA	NA	NA	0.160198	0.808	0.765	1
BRF2	NA	NA	NA	NA	0.30735	1	0.833	2.39984e-05	0.26336	0.942	0.735	0.153811
BRI3	-0.162275	0.849	1	1	NA	NA	NA	NA	NA	NA	NA	NA
BRI3BP	-0.609689	0.397	1	2.16646e-09	-0.267518	0.818	0.981	0.000119645	-0.290022	0.731	1	0.000559402
BRIP1	-0.287426	0.603	0.867	0.0171923	NA	NA	NA	NA	-0.405171	0.615	0.971	1.57714e-06
BRIX1	0.109623	0.986	1	0.412371	0.131947	1	1	0.00767731	0.0903173	1	1	0.0271346
BRMS1	0.468866	0.986	1	1.81007e-10	0.50419	1	0.981	8.55873e-13	0.454074	1	1	1.21731e-10
BRMS1L	0.192195	0.986	0.967	0.000461193	0.122849	1	1	1	0.158986	1	1	0.346226
BROX	0.171223	0.986	1	0.0344688	0.170988	1	1	0.0143749	0.110847	1	1	0.473601
BRPF1	-0.177141	0.904	1	1	-0.110204	0.977	0.963	1	-0.164019	0.904	1	0.111159
BRPF3	NA	NA	NA	NA	-0.155348	0.977	1	0.537574	-0.0762956	1	0.971	1
BRSK2	NA	NA	NA	NA	0.0362821	0.159	0	1	NA	NA	NA	NA
BRWD1	-0.231604	1	1	0.000285093	-0.306007	1	0.963	1.71337e-06	-0.248949	0.981	0.971	0.00055491
BRWD3	-0.239517	0.986	1	6.60743e-05	-0.276341	0.977	0.963	0.00333691	-0.375565	1	1	3.87152e-09
BSG	0.381478	1	1	3.19864e-11	0.337924	1	1	6.71112e-13	0.438211	1	1	9.86999e-11
BSPH1	-0.048642	0	0.233	0.362836	-0.0445785	0	0.204	1	-0.0417958	0	0.206	1
BST2	NA	NA	NA	NA	-0.0610547	0.023	0.296	1	NA	NA	NA	NA
BSX	NA	NA	NA	NA	NA	NA	NA	NA	-0.0733298	0	0.147	1
BTAF1	NA	NA	NA	NA	-0.171448	0.977	1	0.0265345	NA	NA	NA	NA
BTBD1	-0.153638	0.726	0.933	1	-0.170878	0.977	0.963	0.0535748	-0.173991	0.846	0.971	1
BTBD10	0.143443	0.932	0.867	1	NA	NA	NA	NA	0.168344	0.942	0.971	1
BTBD11	NA	NA	NA	NA	NA	NA	NA	NA	-0.21888	0.038	0.382	0.585571
BTBD17	-0.0623759	0	0.167	1	NA	NA	NA	NA	NA	NA	NA	NA
BTBD2	NA	NA	NA	NA	NA	NA	NA	NA	0.307387	0.923	0.824	0.000828527
BTBD3	NA	NA	NA	NA	-0.140779	0.977	0.926	1	-0.224028	0.885	0.971	0.231263
BTBD6	-0.184102	0.479	0.833	1	-0.145521	0.614	0.833	1	NA	NA	NA	NA
BTBD7	-0.28837	0.945	1	2.97166e-05	-0.31602	0.955	1	5.40493e-09	-0.281719	0.923	1	1.65485e-05
BTF3	0.16426	1	1	8.7093e-06	0.153773	1	1	2.88792e-07	0.150528	1	1	1.32791e-05
BTG1	-0.170417	0.945	1	0.567045	-0.0920305	0.977	1	1	-0.21047	1	1	8.93447e-07
BTG2	NA	NA	NA	NA	NA	NA	NA	NA	-0.219523	0.596	0.941	1
BTG3	NA	NA	NA	NA	-0.117596	0.977	1	0.880475	NA	NA	NA	NA
BTK	0.387726	0.589	0.167	0.345987	0.391676	0.591	0.037	1.50269e-05	0.149824	0.269	0	1
BTLA	NA	NA	NA	NA	NA	NA	NA	NA	0.340912	0.827	0.529	0.759779
BTN2A2	NA	NA	NA	NA	-0.331049	0.045	0.593	0.000232065	-0.265022	0.077	0.559	0.00812198
BTRC	-0.200649	0.904	1	0.0440894	-0.294893	0.864	0.944	0.000105299	-0.194398	0.942	0.971	0.00428172
BUB1B	NA	NA	NA	NA	0.192821	0.955	0.778	1	NA	NA	NA	NA
BUB3	NA	NA	NA	NA	0.0869206	1	1	0.258768	NA	NA	NA	NA
BUD13	0.121418	0.904	0.9	1	0.172794	0.977	0.907	0.385444	NA	NA	NA	NA
BUD31	0.353352	1	1	3.81199e-11	0.285944	1	1	2.38434e-12	0.303642	1	1	1.60833e-10
BVES	-0.176515	0.055	0.333	1	NA	NA	NA	NA	NA	NA	NA	NA
BYSL	0.214676	0.986	1	3.1109e-05	0.357581	1	0.907	5.14628e-12	0.214398	1	1	3.64395e-07
BZW1	-0.235333	1	1	1.81007e-10	-0.265234	1	1	4.3267e-12	-0.212076	1	1	7.45281e-09
BZW2	0.124487	1	1	0.102203	0.160312	1	1	1.41821e-06	0.090332	1	1	0.3746
C10orf10	0.574124	0.699	0.167	0.00266387	0.61368	0.864	0.111	2.27022e-10	0.557408	0.692	0.059	0.000157046
C10orf111	0.173975	0.479	0	0.105881	0.123161	0.5	0	0.000106891	0.178375	0.5	0.059	0.321181
C10orf2	-0.160089	0.877	1	1	0.167264	0.932	0.87	1	NA	NA	NA	NA
C10orf32	-0.272963	0.849	0.933	0.000661928	NA	NA	NA	NA	-0.116203	0.962	1	1
C10orf35	-0.192106	0.247	0.7	1	NA	NA	NA	NA	0.332812	0.692	0.529	1
C10orf54	-0.234888	0.082	0.567	0.000892625	NA	NA	NA	NA	NA	NA	NA	NA
C10orf76	NA	NA	NA	NA	NA	NA	NA	NA	0.18262	0.981	0.794	1
C10orf88	NA	NA	NA	NA	NA	NA	NA	NA	0.221241	0.731	0.559	1
C10orf90	-0.604786	0.356	1	2.55755e-08	-0.762622	0.136	0.981	7.28783e-13	-0.576394	0.154	0.971	5.2122e-10
C10orf95	0.291148	0.808	0.167	0.000396343	0.180263	0.682	0.111	0.000336246	0.234495	0.731	0.088	0.00090239
C10orf99	-1.01901	0	1	6.86109e-19	-0.309607	0.068	0.537	0.0229716	-0.384921	0	0.676	2.05207e-07
C11orf16	NA	NA	NA	NA	-0.366904	0.136	0.796	6.04963e-07	-0.260456	0.096	0.735	7.35964e-05
C11orf24	0.160854	0.89	0.833	1	0.122064	0.977	0.944	1	0.123452	0.942	1	1
C11orf30	NA	NA	NA	NA	NA	NA	NA	NA	-0.250134	0.808	0.971	0.00819312
C11orf42	-0.253109	0.027	0.767	3.8076e-11	-0.24863	0.045	0.833	4.65825e-08	-0.211912	0.019	0.676	2.74199e-06
C11orf44	NA	NA	NA	NA	NA	NA	NA	NA	-0.0215877	0.019	0.176	1
C11orf48	-0.900361	0.397	1	2.13621e-12	-0.6901	0.682	1	4.18756e-13	-0.685306	0.673	1	7.76423e-11
C11orf49	-0.289643	0.795	1	0.00364634	-0.285626	0.795	0.981	0.000121612	-0.246557	0.808	1	0.025484
C11orf54	0.306305	0.904	0.633	0.386001	0.341362	0.977	0.685	0.00036075	NA	NA	NA	NA
C11orf57	-0.125875	0.932	0.967	1	-0.11412	1	0.981	1	-0.155701	0.962	1	0.0701915
C11orf58	NA	NA	NA	NA	-0.0698856	1	1	0.212927	-0.0499345	1	1	1
C11orf68	-0.185852	0.548	0.967	1	-0.240011	0.614	0.963	0.085693	-0.253568	0.385	0.971	0.349205
C11orf70	NA	NA	NA	NA	0.184621	0.409	0.019	0.0323897	NA	NA	NA	NA
C11orf71	0.320514	0.822	0.567	0.40996	0.303292	0.773	0.389	0.046154	0.35269	0.808	0.324	0.00595146
C11orf74	0.545945	0.918	0.367	2.79167e-06	0.199669	0.614	0.352	1	0.332041	0.788	0.529	0.431128
C11orf80	0.143947	0.301	0.033	1	0.122249	0.5	0.148	1	0.158406	0.423	0.088	1
C11orf83	0.150723	1	1	0.121232	NA	NA	NA	NA	NA	NA	NA	NA
C11orf84	0.377089	0.658	0.133	0.00658852	0.23333	0.909	0.426	0.0336443	NA	NA	NA	NA
C11orf85	-0.264656	0.082	0.933	2.40039e-09	-0.310044	0	0.926	1.03373e-12	-0.392857	0	0.941	4.15037e-13
C11orf88	NA	NA	NA	NA	0.174005	0.205	0	1	NA	NA	NA	NA
C11orf95	0.512571	0.795	0	7.11672e-07	0.375222	0.773	0.019	2.01434e-09	0.419294	0.846	0.088	4.00898e-06
C11orf96	-0.305687	0.096	0.5	0.0509518	NA	NA	NA	NA	NA	NA	NA	NA
C12orf10	0.367446	0.918	0.9	0.000622491	0.514913	0.977	0.778	2.53938e-10	0.426543	0.962	0.941	2.86924e-08
C12orf36	0.220337	0.342	0	1	0.115571	0.25	0	1	0.13045	0.231	0.029	1
C12orf40	-0.288557	0.123	0.633	0.00123884	-0.164636	0.136	0.37	1	-0.244638	0.096	0.5	0.143174
C12orf43	0.294737	0.986	0.933	0.00581491	0.327802	0.977	0.815	6.9292e-08	0.335552	0.942	0.912	2.35682e-05
C12orf45	0.141003	0.986	1	0.00498854	0.056627	0.977	1	1	0.156621	1	1	8.97923e-06
C12orf49	-0.401366	0.74	1	3.19733e-07	-0.202057	0.955	0.981	0.00612975	-0.30267	0.769	1	0.00443376
C12orf5	-0.211871	1	1	6.29534e-06	-0.156405	1	1	6.37572e-05	-0.0864464	1	1	1
C12orf50	-0.0460522	0	0.1	1	NA	NA	NA	NA	NA	NA	NA	NA
C12orf56	0.339505	0.534	0.067	0.138846	NA	NA	NA	NA	0.160956	0.269	0.059	1
C12orf57	0.731109	1	0.767	3.16727e-11	0.317603	1	1	7.36545e-12	0.358061	1	1	2.61096e-10
C12orf60	NA	NA	NA	NA	0.313706	0.5	0.111	0.075389	0.337631	0.5	0.118	1
C12orf65	0.612727	0.932	0.333	2.48139e-08	0.499711	0.909	0.296	4.97772e-08	0.522879	0.942	0.412	1.19481e-06
C12orf66	-0.249528	0.425	0.833	1	NA	NA	NA	NA	-0.2141	0.615	0.853	1
C12orf71	-0.055402	0	0.133	1	-0.0917902	0.023	0.241	1	-0.055167	0	0.147	1
C12orf75	-0.472336	0.425	1	9.8156e-06	-0.285537	0.955	1	3.46432e-05	-0.27114	0.827	1	0.00375094
C14orf1	0.17848	0.986	1	0.0309471	0.0877767	1	1	1	0.276549	1	1	1.33496e-08
C14orf105	-0.0883523	0.027	0.433	0.00105162	-0.0866406	0.023	0.426	0.0578065	-0.0915414	0	0.529	0.000104559
C14orf119	0.175067	1	1	6.00885e-06	0.125275	1	1	0.0265345	0.218264	1	0.971	1.46084e-07
C14orf142	NA	NA	NA	NA	0.0944595	0.955	1	1	0.229892	0.923	0.882	0.0172343
C14orf159	-0.196574	0.781	0.9	1	NA	NA	NA	NA	-0.155698	0.673	0.853	1
C14orf166	NA	NA	NA	NA	0.0935498	1	1	0.0682204	NA	NA	NA	NA
C14orf169	0.17963	0.959	0.933	1	NA	NA	NA	NA	NA	NA	NA	NA
C14orf178	NA	NA	NA	NA	-0.0557023	0.045	0.481	0.174925	NA	NA	NA	NA
C14orf2	0.158233	1	1	1.37867e-05	0.162415	1	1	5.03145e-08	0.166613	1	1	1.75207e-05
C14orf37	-0.162752	0.219	0.5	1	-0.480627	0.25	0.759	0.000169559	NA	NA	NA	NA
C14orf79	-0.356161	0.164	0.767	0.000775399	-0.17679	0.227	0.5	1	-0.233772	0.192	0.706	0.258085
C14orf80	0.288514	0.712	0.567	1	NA	NA	NA	NA	NA	NA	NA	NA
C15orf27	-0.0646354	0.014	0.167	1	NA	NA	NA	NA	-0.0484897	0	0.147	1
C15orf38-AP3S2	-0.312278	0	0.6	9.86718e-09	-0.18742	0	0.333	0.471873	-0.0899501	0	0.206	1
C15orf39	-0.23245	0.877	1	0.0113964	-0.189677	1	0.981	0.00186604	NA	NA	NA	NA
C15orf43	-0.410642	0.082	0.733	1.56369e-07	-0.16925	0.023	0.352	1	-0.330544	0.019	0.618	1.80858e-05
C15orf48	-0.235767	0.041	0.533	0.000132102	NA	NA	NA	NA	-0.283642	0.019	0.588	5.9862e-05
C15orf52	-0.224348	0.027	0.667	5.2095e-09	-0.158542	0.068	0.611	0.000667204	-0.228138	0.038	0.794	1.13709e-08
C15orf61	0.222113	0.877	0.7	1	0.675851	0.932	0.241	1.12119e-11	0.419585	0.981	0.647	1.04983e-06
C16orf13	0.398032	0.986	0.933	2.77514e-09	0.478913	0.977	0.889	1.55856e-11	0.312204	1	1	2.97285e-09
C16orf45	-0.151357	0.082	0.667	4.00527e-06	-0.0661312	0.091	0.426	1	-0.0929762	0.038	0.471	0.0450879
C16orf46	NA	NA	NA	NA	0.150623	0.682	0.315	1	0.217711	0.615	0.235	1
C16orf52	NA	NA	NA	NA	0.147371	0.818	0.407	1	NA	NA	NA	NA
C16orf54	-0.182427	0.082	0.433	0.239241	NA	NA	NA	NA	NA	NA	NA	NA
C16orf58	NA	NA	NA	NA	-0.214657	0.545	0.852	1	-0.208715	0.577	0.882	1
C16orf59	-0.221414	0.575	0.967	1	NA	NA	NA	NA	NA	NA	NA	NA
C16orf62	NA	NA	NA	NA	-0.218213	0.818	0.963	0.161981	NA	NA	NA	NA
C16orf70	0.357404	0.877	0.767	0.00657191	0.454209	0.955	0.704	4.10836e-09	0.421304	0.981	0.882	3.37554e-09
C16orf72	-0.227824	1	1	4.64392e-05	-0.208106	0.977	1	5.00794e-06	-0.103484	1	1	1
C16orf74	-0.143123	0.301	0.9	0.904768	NA	NA	NA	NA	NA	NA	NA	NA
C16orf80	0.124121	1	1	0.054696	0.144533	1	0.963	0.000106693	0.176645	1	1	5.71541e-06
C16orf82	-0.0640259	0	0.3	0.019192	-0.0552732	0	0.296	1	-0.0845353	0	0.324	0.228053
C16orf89	-0.0455759	0.014	0.133	1	NA	NA	NA	NA	NA	NA	NA	NA
C16orf93	NA	NA	NA	NA	0.0168484	0.182	0.019	1	NA	NA	NA	NA
C17orf104	NA	NA	NA	NA	0.0274578	0.659	0.296	1	NA	NA	NA	NA
C17orf107	NA	NA	NA	NA	0.103306	0.341	0.037	1	0.093272	0.269	0.029	1
C17orf51	0.557693	0.89	0.033	2.01718e-08	0.275005	0.886	0.222	0.00163803	0.528715	0.904	0.059	1.34198e-08
C17orf53	NA	NA	NA	NA	0.196637	0.886	0.833	0.898889	0.112931	0.885	0.941	1
C17orf58	-0.231997	0.589	0.933	0.98423	-0.209177	0.932	1	0.000498927	-0.138611	0.846	1	1
C17orf59	NA	NA	NA	NA	0.235319	0.932	0.667	1	NA	NA	NA	NA
C17orf62	NA	NA	NA	NA	0.12761	0.886	0.87	1	0.245201	0.942	0.941	0.00314349
C17orf67	-0.339854	0.027	0.667	8.79326e-09	-0.29794	0.045	0.593	0.000416207	-0.552122	0.058	0.824	3.40548e-09
C17orf70	0.294474	0.877	0.9	0.0397526	NA	NA	NA	NA	0.184907	0.885	0.882	1
C17orf75	0.303309	0.808	0.533	0.487068	0.128768	0.75	0.481	1	0.253257	0.846	0.676	1
C17orf80	0.235041	0.945	0.867	0.0222116	0.316659	0.977	0.685	4.49018e-05	0.337992	0.923	0.765	0.000855623
C17orf85	-0.152118	0.973	1	0.153633	-0.179101	1	1	0.0124185	-0.127106	1	1	0.0457772
C17orf89	0.253859	0.986	1	8.58927e-05	0.494077	0.977	0.815	4.8076e-10	0.329469	0.981	0.941	1.0659e-06
C17orf96	-0.437507	0.521	0.933	0.000112867	-0.288905	0.682	0.889	0.00158417	-0.308895	0.462	0.824	0.0823956
C17orf98	-0.219405	0.11	0.6	0.015426	-0.124145	0.295	0.611	1	-0.223911	0.154	0.676	0.0694768
C18orf21	0.153115	0.973	0.967	0.0138416	0.123576	1	1	0.907674	0.122554	0.981	1	0.0592174
C18orf25	NA	NA	NA	NA	NA	NA	NA	NA	-0.11086	0.981	1	1
C18orf32	-0.540945	0.918	1	8.53904e-11	-0.55107	0.977	1	4.37651e-13	-0.567519	0.885	1	9.76966e-11
C18orf54	0.192606	0.904	0.533	1	NA	NA	NA	NA	NA	NA	NA	NA
C19orf10	0.30155	1	1	1.91618e-10	0.306799	1	1	5.25812e-13	0.407052	1	1	9.86999e-11
C19orf12	-0.364571	0.685	0.9	0.00309642	-0.137393	0.909	0.963	1	NA	NA	NA	NA
C19orf24	0.351452	0.973	0.967	2.77514e-09	0.464397	1	0.981	3.64106e-13	0.529813	1	0.941	9.86711e-11
C19orf25	0.0962421	0.904	1	1	0.226909	0.977	0.963	0.000102205	0.170763	0.981	1	0.0271346
C19orf33	-0.538295	0	1	6.86109e-19	-0.526498	0	0.907	3.14378e-12	-0.572833	0	1	1.54829e-14
C19orf40	0.333134	0.712	0.567	1	0.346056	0.705	0.389	0.0187563	0.465051	0.827	0.412	0.000260563
C19orf44	NA	NA	NA	NA	0.243311	0.75	0.259	0.00120445	0.192985	0.654	0.382	1
C19orf47	NA	NA	NA	NA	0.310534	0.886	0.796	0.000559921	0.262882	0.865	0.853	0.0453517
C19orf52	-0.302682	0.712	1	0.0053912	-0.230464	0.818	1	0.0106464	-0.268075	0.769	1	0.048384
C19orf54	NA	NA	NA	NA	-0.132228	0.795	0.87	1	NA	NA	NA	NA
C19orf60	0.320515	0.973	1	3.02631e-07	0.205236	1	1	8.80633e-07	0.322461	1	1	2.79723e-10
C19orf66	NA	NA	NA	NA	NA	NA	NA	NA	-0.104814	0	0.176	1
C19orf70	0.360526	1	1	1.36034e-10	0.323439	1	1	1.6714e-11	0.417392	1	1	9.86999e-11
C1D	-0.160157	0.986	1	0.0383736	-0.135246	1	0.963	0.0274944	-0.0943235	1	1	1
C1GALT1C1	NA	NA	NA	NA	0.191848	0.909	0.759	1	0.230192	0.962	0.912	0.0322693
C1QBP	0.0865273	1	1	1	0.145083	1	1	0.000116186	0.114642	1	1	0.00114125
C1QL1	-0.168499	0.014	0.433	0.000231615	NA	NA	NA	NA	-0.0568347	0.019	0.265	1
C1QTNF4	0.2355	0.342	0	1	0.241621	0.5	0	0.000106891	0.213834	0.385	0	0.83815
C1QTNF6	0.329935	0.562	0.033	0.0407891	0.432227	0.727	0.019	1.25519e-08	0.451954	0.654	0	0.000123072
C1QTNF9	0.230075	0.26	0	1	0.188105	0.273	0.074	1	NA	NA	NA	NA
C1orf100	-0.058697	0	0.167	1	-0.0999944	0.045	0.481	0.0607893	-0.07842	0.019	0.294	1
C1orf101	NA	NA	NA	NA	NA	NA	NA	NA	-0.117866	0.038	0.265	1
C1orf105	NA	NA	NA	NA	0.309089	0.545	0	1.45659e-05	0.165913	0.269	0.029	1
C1orf106	-0.212445	0.904	1	1	-0.346277	1	1	6.33525e-09	-0.332274	0.981	1	5.22718e-07
C1orf109	0.313971	0.973	0.9	8.20705e-05	0.311295	1	0.87	7.21055e-07	0.291737	0.981	0.941	1.12259e-05
C1orf112	-0.170794	0.863	1	1	-0.211669	0.818	0.944	0.483131	-0.343602	0.769	1	5.54528e-07
C1orf115	-0.510603	0.356	1	1.3168e-08	-0.313538	0.614	1	0.000478731	-0.580608	0.462	1	2.68824e-09
C1orf116	-0.587047	0.11	0.833	1.357e-09	-0.333863	0.136	0.648	0.00388111	-0.163418	0.077	0.353	1
C1orf131	0.110298	1	1	1	NA	NA	NA	NA	NA	NA	NA	NA
C1orf141	-0.0776665	0.014	0.233	1	-0.505926	0.091	0.685	1.05076e-05	-0.0995318	0.019	0.294	1
C1orf146	NA	NA	NA	NA	NA	NA	NA	NA	-0.266406	0.058	0.618	0.00119776
C1orf159	0.281345	0.671	0.5	1	0.405442	0.841	0.37	2.6004e-05	0.340404	0.596	0.294	1
C1orf168	-0.126963	0.041	0.2	1	0.041964	0.182	0.019	1	0.145969	0.288	0.029	1
C1orf174	0.123176	1	1	0.374368	0.178107	1	1	5.99345e-07	0.150977	1	1	0.000465238
C1orf186	NA	NA	NA	NA	0.211229	0.386	0.019	0.043521	NA	NA	NA	NA
C1orf192	-0.0623096	0.068	0.333	1	NA	NA	NA	NA	-0.138568	0.173	0.5	1
C1orf198	-0.50608	0.356	1	3.81655e-09	-0.330851	0.682	1	3.28405e-05	-0.571064	0.308	1	5.83564e-09
C1orf21	NA	NA	NA	NA	NA	NA	NA	NA	-0.523276	0.635	0.941	1.91344e-07
C1orf210	-0.343239	0.521	1	0.0170799	NA	NA	NA	NA	-0.231709	0.673	1	1
C1orf213	NA	NA	NA	NA	0.157103	0.409	0	0.00462989	NA	NA	NA	NA
C1orf216	0.247661	0.452	0.1	1	0.366092	0.705	0.167	0.000119762	0.474417	0.75	0.118	4.56762e-05
C1orf226	NA	NA	NA	NA	-0.241365	0.591	1	0.00953695	-0.238835	0.462	1	1
C1orf228	-0.0791154	0.041	0.333	0.731164	NA	NA	NA	NA	NA	NA	NA	NA
C1orf35	0.105262	0.959	1	1	0.100958	0.977	1	1	0.0747701	1	1	1
C1orf43	0.166892	1	1	0.001362	0.153921	1	1	0.00613184	0.180408	1	1	1.32791e-05
C1orf50	NA	NA	NA	NA	NA	NA	NA	NA	-0.164664	0.769	1	1
C1orf54	NA	NA	NA	NA	0.103721	0.205	0.019	1	NA	NA	NA	NA
C1orf56	-0.640336	0.548	1	1.95887e-10	-0.491835	0.705	1	4.38907e-11	-0.421555	0.673	1	4.13239e-07
C1orf61	-0.314997	0.411	0.867	0.311381	-0.127387	0.818	0.963	1	0.45025	0.731	0.559	0.132688
C1orf64	0.445072	0.342	0	1	NA	NA	NA	NA	NA	NA	NA	NA
C1orf85	NA	NA	NA	NA	NA	NA	NA	NA	0.0757031	0.942	1	1
C1orf86	NA	NA	NA	NA	0.308181	1	0.407	2.54608e-07	0.240175	0.923	0.382	0.000383681
C1orf94	-0.0270525	0.027	0.2	1	NA	NA	NA	NA	-0.0748567	0	0.147	1
C2	0.102693	0.534	0.067	0.677373	0.0396519	0.477	0.074	0.401821	0.0600092	0.327	0.029	1
C20orf195	-0.542109	0.027	0.9	4.20356e-15	-0.534998	0	0.87	2.73011e-11	-0.336783	0.058	0.765	3.99455e-07
C20orf196	0.269583	0.849	0.833	0.145359	0.306556	0.795	0.593	0.351284	0.323769	0.769	0.5	0.724499
C20orf202	NA	NA	NA	NA	-0.058397	0	0.259	1	-0.0352829	0.019	0.206	1
C20orf27	0.802545	0.986	0.633	4.39496e-10	0.852556	0.977	0.537	2.33667e-12	0.796707	1	0.706	9.40528e-11
C20orf96	NA	NA	NA	NA	0.159579	0.386	0.167	1	0.179033	0.327	0.059	1
C21orf119	-0.139921	0.123	0.4	1	NA	NA	NA	NA	NA	NA	NA	NA
C21orf2	-0.239845	0.685	1	0.512598	-0.250404	0.636	0.963	0.0419415	NA	NA	NA	NA
C21orf33	0.127041	1	1	1	0.218903	1	0.981	1.28981e-06	0.198248	1	1	1.43136e-06
C21orf58	0.286754	0.521	0.133	1	0.215225	0.614	0.111	0.00103137	0.342849	0.712	0.088	0.000185033
C21orf59	0.210191	1	1	2.02949e-06	0.313242	1	0.981	4.87139e-12	0.242896	1	1	3.64395e-07
C21orf62	-0.0825003	0.041	0.433	0.012468	-0.0902162	0.045	0.519	0.0111583	-0.081918	0	0.5	0.000336158
C21orf91	NA	NA	NA	NA	-0.12339	1	1	1	-0.175844	0.923	1	0.531526
C22orf23	NA	NA	NA	NA	0.0601267	0.455	0.13	1	NA	NA	NA	NA
C22orf24	-0.0406635	0.027	0.2	1	NA	NA	NA	NA	NA	NA	NA	NA
C22orf39	0.511424	0.932	0.267	9.78291e-07	0.499641	0.955	0.278	2.22423e-09	0.374338	0.885	0.324	0.00309119
C2CD3	-0.188616	0.726	0.9	1	-0.154727	0.864	0.759	1	-0.146806	0.788	0.941	1
C2CD4A	-0.076181	0.014	0.233	1	NA	NA	NA	NA	-0.0521892	0.058	0.294	1
C2CD4B	-0.0654585	0.055	0.267	1	NA	NA	NA	NA	NA	NA	NA	NA
C2CD4C	0.165506	0.288	0	1	NA	NA	NA	NA	0.232148	0.442	0.029	0.713972
C2orf44	NA	NA	NA	NA	0.269283	0.864	0.519	0.222227	NA	NA	NA	NA
C2orf47	0.098178	0.973	1	1	NA	NA	NA	NA	0.115985	0.981	1	0.272872
C2orf48	0.456481	0.63	0	0.000653442	0.399005	0.636	0.019	6.77234e-07	0.324827	0.519	0.029	0.0366343
C2orf49	0.474988	1	0.9	1.219e-09	0.293085	1	0.981	2.36751e-11	0.492826	1	0.824	2.25178e-10
C2orf68	0.138698	1	0.933	1	NA	NA	NA	NA	0.166903	0.981	0.912	1
C2orf74	0.516481	0.767	0.267	0.00146022	0.51596	0.682	0	2.28061e-08	0.485476	0.673	0.176	0.0181862
C2orf76	0.443013	0.685	0.233	0.0159132	0.581906	0.864	0.13	1.93416e-10	0.503715	0.75	0.235	0.000320084
C2orf78	-0.0196711	0.014	0.133	1	NA	NA	NA	NA	NA	NA	NA	NA
C2orf80	NA	NA	NA	NA	NA	NA	NA	NA	0.169527	0.231	0	1
C3	-0.197037	0.068	0.4	0.473399	-0.578075	0.068	0.87	1.63347e-10	-0.367074	0.096	0.735	1.59066e-05
C3orf14	0.209898	0.89	0.867	0.10401	0.239276	0.886	0.833	0.0853912	0.160754	0.981	0.971	1
C3orf18	0.0656889	0.37	0.033	1	0.0951525	0.295	0.037	1	NA	NA	NA	NA
C3orf20	NA	NA	NA	NA	0.0717044	0.227	0.019	1	NA	NA	NA	NA
C3orf35	NA	NA	NA	NA	0.0680262	0.205	0	1	NA	NA	NA	NA
C3orf43	NA	NA	NA	NA	NA	NA	NA	NA	-0.0471469	0	0.147	1
C3orf52	-0.259899	0.562	1	1	-0.116993	0.795	0.889	1	0.187027	0.904	0.882	1
C3orf55	NA	NA	NA	NA	0.0810383	0.205	0.037	1	NA	NA	NA	NA
C3orf58	NA	NA	NA	NA	0.138399	0.682	0.352	1	0.178321	0.904	0.618	1
C3orf62	-0.43184	0.192	0.833	1.79529e-07	-0.216674	0.386	0.667	1	-0.292645	0.327	0.824	0.0702162
C3orf67	0.237806	0.521	0.067	0.298986	0.0836627	0.5	0.167	1	0.222294	0.519	0.088	0.410466
C3orf70	NA	NA	NA	NA	0.0583732	0.318	0.037	1	0.132581	0.442	0.118	1
C4BPB	0.236479	0.315	0	1	0.459423	0.477	0	0.000281589	0.603261	0.654	0	0.000123072
C4orf19	-0.132289	0.63	1	1	NA	NA	NA	NA	NA	NA	NA	NA
C4orf22	-0.0641236	0	0.2	1	NA	NA	NA	NA	NA	NA	NA	NA
C4orf26	-0.202202	0.014	0.667	1.30371e-09	-0.107545	0.091	0.722	0.000438889	-0.18427	0.058	0.794	3.52201e-07
C4orf27	0.133967	0.973	0.967	1	NA	NA	NA	NA	NA	NA	NA	NA
C4orf3	-0.0879788	1	1	0.229293	-0.122612	1	1	0.0033381	-0.126014	1	1	5.2098e-05
C4orf32	-0.145138	0.137	0.433	1	NA	NA	NA	NA	NA	NA	NA	NA
C4orf47	NA	NA	NA	NA	0.087107	0.227	0	1	0.16661	0.327	0.059	1
C4orf48	0.886655	0.932	0.067	1.28494e-09	0.882453	0.955	0.037	1.35765e-14	0.851051	0.962	0.118	2.86773e-10
C4orf51	NA	NA	NA	NA	0.234305	0.591	0.185	0.277825	0.378817	0.731	0.029	7.33857e-05
C5AR1	-0.0482902	0.082	0.467	0.633624	NA	NA	NA	NA	-0.0921316	0.154	0.647	0.72355
C5orf15	NA	NA	NA	NA	NA	NA	NA	NA	0.05855	0.981	1	1
C5orf22	0.145326	0.973	0.9	1	NA	NA	NA	NA	0.215322	0.923	0.794	1
C5orf24	-0.359119	0.781	1	7.82972e-08	-0.275372	0.932	1	2.49071e-07	-0.216174	0.923	1	0.036822
C5orf30	NA	NA	NA	NA	0.198504	0.75	0.556	1	NA	NA	NA	NA
C5orf34	NA	NA	NA	NA	-0.198785	0.886	0.926	0.120408	-0.263034	0.75	1	0.0479789
C5orf42	NA	NA	NA	NA	-0.270013	0.727	0.722	1	NA	NA	NA	NA
C5orf45	NA	NA	NA	NA	-0.348964	0.432	0.87	0.000371134	-0.336496	0.481	0.941	0.00254398
C5orf49	-0.0822945	0	0.167	1	-0.242201	0.114	0.648	0.00551379	NA	NA	NA	NA
C5orf60	-0.0311578	0.068	0.333	1	-0.064264	0.023	0.333	1	-0.0350521	0.115	0.441	1
C6orf1	0.3977	0.781	0.467	0.0479612	0.462484	0.818	0.333	4.19644e-05	0.624581	0.923	0.294	1.83982e-08
C6orf10	0.0429962	0.452	0.067	1	0.0285127	0.386	0.019	0.0982469	0.044199	0.5	0	0.0262393
C6orf106	0.344573	1	0.967	9.08647e-09	0.328868	1	0.944	2.6556e-11	0.314685	1	1	1.72629e-08
C6orf120	-0.497298	0.699	1	6.23471e-10	-0.441069	0.841	1	3.97404e-10	-0.508037	0.808	1	3.51589e-10
C6orf132	NA	NA	NA	NA	NA	NA	NA	NA	0.2137	0.962	0.676	1
C6orf136	-0.349362	0.959	1	4.07485e-07	-0.33131	0.977	0.981	6.31958e-08	-0.366995	0.981	0.941	1.21316e-07
C6orf163	NA	NA	NA	NA	0.0880318	0.341	0.074	1	0.137113	0.231	0.029	1
C6orf201	NA	NA	NA	NA	NA	NA	NA	NA	0.112653	0.615	0.059	0.00531936
C6orf203	-0.21701	0.918	1	0.000531632	-0.376218	0.864	1	6.92412e-10	-0.236684	0.904	1	0.000627314
C6orf211	0.42188	1	1	5.00723e-10	0.35866	1	0.981	1.76666e-12	0.238496	1	1	7.39161e-08
C6orf223	0.0749916	0.425	0	0.533682	0.232583	0.864	0	1.176e-12	0.245419	0.885	0	5.54305e-09
C6orf25	-0.0702996	0.041	0.367	0.0983431	NA	NA	NA	NA	-0.0869747	0	0.382	0.0283204
C6orf47	NA	NA	NA	NA	-0.169817	0.795	0.852	1	NA	NA	NA	NA
C6orf48	-0.0668812	1	1	1	NA	NA	NA	NA	-0.0959886	1	1	0.473601
C6orf52	-0.685995	0.205	1	5.72115e-13	NA	NA	NA	NA	-0.444415	0.404	0.912	4.78523e-05
C6orf57	0.394825	0.63	0.167	0.142319	NA	NA	NA	NA	0.320345	0.519	0.118	1
C6orf62	0.143799	1	1	0.000240782	0.103972	1	1	0.138718	0.104023	1	1	0.389604
C6orf89	NA	NA	NA	NA	NA	NA	NA	NA	-0.159233	0.827	0.941	1
C7	-0.128136	0.041	0.5	0.000144314	-0.0911026	0	0.5	0.00119093	-0.0543922	0	0.353	0.0811853
C7orf31	0.204181	0.548	0.033	0.0436807	0.200834	0.614	0.074	0.0010503	0.192109	0.481	0	0.0481913
C7orf43	NA	NA	NA	NA	0.226656	0.818	0.481	1	0.288307	0.788	0.441	1
C7orf49	0.289231	0.945	0.767	0.0136362	0.172904	0.955	0.926	1	0.274222	0.865	0.765	0.211846
C7orf50	NA	NA	NA	NA	0.0955002	1	0.981	1	0.139838	0.981	1	0.000121876
C7orf55	-0.0719285	0.973	1	1	NA	NA	NA	NA	0.378396	0.962	0.529	2.85266e-05
C7orf57	0.189685	0.342	0	1	NA	NA	NA	NA	0.180596	0.308	0	1
C7orf63	-0.103397	0.151	0.4	1	-0.193869	0.25	0.444	1	-0.17235	0.135	0.382	1
C8G	NA	NA	NA	NA	0.105672	0.205	0	1	NA	NA	NA	NA
C8orf33	0.23246	1	1	2.9696e-06	0.153418	1	0.963	0.0103307	0.16283	1	0.971	0.0010342
C8orf37	-0.189297	0.178	0.5	1	-0.245918	0.318	0.611	1	-0.327074	0.327	0.794	0.0114841
C8orf44	NA	NA	NA	NA	0.160358	0.568	0.222	1	NA	NA	NA	NA
C8orf44-SGK3	-0.545037	0	0.967	5.92666e-18	-0.727714	0	1	9.71219e-15	-0.783218	0	1	1.54829e-14
C8orf46	-0.0237623	0	0.133	1	NA	NA	NA	NA	NA	NA	NA	NA
C8orf58	-0.293782	0.041	0.567	2.22798e-05	-0.433625	0.364	0.944	3.9513e-06	-0.240784	0.346	0.794	1
C8orf76	NA	NA	NA	NA	0.201848	1	0.907	0.0327823	0.135056	0.962	0.912	1
C8orf82	-0.405593	0.534	1	4.37532e-06	-0.189075	0.659	0.852	1	-0.280818	0.596	0.941	0.0350643
C9	NA	NA	NA	NA	0.0770584	0.136	0	1	NA	NA	NA	NA
C9orf116	-0.172221	0.274	0.733	1	NA	NA	NA	NA	-0.498693	0.135	0.882	1.68092e-08
C9orf117	-0.202189	0.342	0.867	0.00460455	-0.0641804	0.409	0.778	1	-0.149051	0.442	0.794	1
C9orf135	0.646424	0.699	0.233	0.00390821	0.414108	0.545	0.111	0.00589037	0.711062	0.808	0.206	7.2969e-06
C9orf142	0.316199	0.904	1	7.17353e-05	0.42987	0.932	1	1.07134e-07	0.358573	0.942	1	1.06156e-05
C9orf152	NA	NA	NA	NA	0.0575491	0.159	0	1	NA	NA	NA	NA
C9orf156	NA	NA	NA	NA	0.201083	0.795	0.667	1	NA	NA	NA	NA
C9orf171	-0.0475188	0.055	0.267	1	-0.0264018	0.068	0.315	1	-0.348608	0.019	0.588	3.14233e-05
C9orf24	NA	NA	NA	NA	0.0467286	0.136	0	1	NA	NA	NA	NA
C9orf3	-0.22148	0.863	1	0.0127067	-0.169713	0.932	0.944	0.119085	NA	NA	NA	NA
C9orf40	-0.368254	0.74	1	5.7971e-07	-0.215891	0.909	0.981	0.0107023	-0.387631	0.827	0.971	2.67808e-08
C9orf41	-0.412149	0.753	1	3.12186e-08	-0.317137	0.841	1	8.61076e-06	-0.375569	0.788	1	1.47875e-07
C9orf57	-0.233313	0.027	0.433	0.00112333	NA	NA	NA	NA	-0.178869	0	0.353	0.0811853
C9orf64	NA	NA	NA	NA	-0.122969	0.955	1	1	0.219651	0.962	0.912	0.404463
C9orf69	NA	NA	NA	NA	0.252161	0.932	0.574	0.0277133	0.337649	0.904	0.559	0.00551333
C9orf72	NA	NA	NA	NA	-0.162861	0.659	0.741	1	NA	NA	NA	NA
C9orf78	0.0811926	1	1	1	0.152439	1	1	0.00010225	0.106174	1	1	0.574634
C9orf9	-0.252288	0.178	0.8	0.0034986	-0.308884	0.114	0.667	0.0022183	-0.169569	0.173	0.706	0.471732
C9orf91	-0.135806	0.151	0.6	0.251693	-0.137081	0.386	0.796	1	-0.0802391	0.404	0.853	1
CA11	-0.104206	0.151	0.4	1	-0.0890743	0.068	0.296	1	NA	NA	NA	NA
CA12	NA	NA	NA	NA	0.667594	0.841	0.296	1.34296e-07	0.549912	0.788	0.235	0.000118031
CA13	0.147676	0.329	0.067	1	0.0846075	0.295	0.037	1	0.167544	0.308	0.088	1
CA14	-0.69158	0.055	1	4.08469e-17	-0.698111	0.114	0.981	2.55388e-13	-0.697837	0.135	1	9.18649e-13
CA2	1.12729	0.986	0.067	3.98786e-11	1.0601	1	0.222	1.62109e-14	1.0407	1	0.176	3.27184e-11
CA4	0.568337	0.493	0	0.0693998	0.573661	0.705	0.019	3.66754e-08	0.3971	0.404	0	0.484593
CA5B	-0.259035	0.411	0.933	0.0101771	NA	NA	NA	NA	-0.239816	0.538	0.882	0.0986652
CA6	-0.0748943	0.014	0.167	1	-0.181883	0	0.278	1	NA	NA	NA	NA
CA7	NA	NA	NA	NA	NA	NA	NA	NA	-0.042751	0	0.265	1
CA8	NA	NA	NA	NA	0.247929	0.455	0	0.000728575	0.434592	0.577	0	0.00201711
CA9	NA	NA	NA	NA	NA	NA	NA	NA	-0.232935	0.115	0.618	0.0229995
CAB39	-0.233316	0.986	1	1.13956e-06	-0.280052	1	1	2.98306e-11	-0.275952	0.981	1	1.14151e-07
CABLES1	-0.671393	0.288	0.933	3.41148e-10	NA	NA	NA	NA	-0.375837	0.673	0.971	6.97535e-05
CABLES2	-0.126179	0.123	0.367	1	-0.230692	0.341	0.537	1	-0.210617	0.308	0.559	1
CABP7	-0.550368	0.26	0.967	1.24449e-11	-0.392895	0.432	0.889	1.05443e-07	-0.364038	0.154	0.824	7.86626e-07
CABYR	NA	NA	NA	NA	NA	NA	NA	NA	-0.375495	0.538	0.941	0.00174019
CACHD1	NA	NA	NA	NA	0.235394	1	0.778	1	NA	NA	NA	NA
CACNA1A	-0.00869451	0.548	0.167	1	0.0199817	0.636	0.037	3.611e-05	NA	NA	NA	NA
CACNA1C	-0.210612	0.055	0.267	1	NA	NA	NA	NA	NA	NA	NA	NA
CACNA1D	-0.374022	0.123	0.7	3.05995e-06	-0.299883	0.114	0.556	0.0206016	-0.234618	0.038	0.382	0.436915
CACNA1F	-0.0829318	0.014	0.2	1	NA	NA	NA	NA	NA	NA	NA	NA
CACNA1H	NA	NA	NA	NA	-0.272339	0.045	0.426	0.158536	-0.269765	0.058	0.559	0.00245634
CACNA2D1	0.165267	0.507	0.067	1	NA	NA	NA	NA	0.202189	0.481	0.088	1
CACNA2D2	0.495027	0.918	0.167	6.19979e-07	0.397884	0.864	0.074	4.62294e-10	0.329665	0.827	0.265	0.00347827
CACNA2D3	0.389492	0.712	0	2.58923e-05	0.216441	0.5	0	0.000106891	0.39906	0.788	0.029	1.01543e-06
CACNA2D4	-0.146179	0.068	0.3	1	NA	NA	NA	NA	-0.148037	0.019	0.265	1
CACNB1	-0.144529	0.137	0.433	1	NA	NA	NA	NA	NA	NA	NA	NA
CACNB2	0.130489	0.548	0.167	1	0.122509	0.682	0.222	1	0.281958	0.75	0.176	0.00739069
CACNB3	0.321921	0.877	0.6	0.29336	NA	NA	NA	NA	NA	NA	NA	NA
CACNG1	-0.0256798	0	0.1	1	NA	NA	NA	NA	NA	NA	NA	NA
CACNG2	NA	NA	NA	NA	-0.0687124	0.045	0.426	0.401821	-0.0512931	0.038	0.294	1
CACYBP	-0.0993813	1	1	0.0267858	-0.0625133	1	1	1	-0.0699421	1	1	0.214481
CAD	-0.168115	1	1	4.24986e-05	-0.220862	1	1	9.31787e-12	-0.193218	1	1	2.11002e-07
CADM1	-0.179111	0.959	1	0.0249057	NA	NA	NA	NA	-0.211803	0.923	1	0.345916
CADM2	0.13489	0.452	0	0.241097	0.02003	0.273	0.019	1	0.0641597	0.308	0.029	1
CADPS	NA	NA	NA	NA	0.0146279	0.136	0	1	NA	NA	NA	NA
CADPS2	NA	NA	NA	NA	-0.355115	0.136	0.667	0.000596047	-0.287738	0.346	0.676	1
CALB1	0.415312	0.534	0.033	0.0591976	0.46748	0.818	0.037	4.43058e-10	0.826816	0.962	0	1.06151e-10
CALB2	NA	NA	NA	NA	0.147611	0.227	0.019	1	0.224078	0.231	0	1
CALCOCO1	-0.134385	0.562	0.933	1	NA	NA	NA	NA	NA	NA	NA	NA
CALCOCO2	NA	NA	NA	NA	NA	NA	NA	NA	0.214466	1	0.941	0.00125881
CALCR	NA	NA	NA	NA	0.178048	0.409	0	0.00462989	NA	NA	NA	NA
CALD1	-0.238914	0.795	1	1	-0.237611	1	0.981	3.87265e-07	-0.292727	0.981	1	2.53269e-08
CALHM2	-0.220797	0.384	0.967	0.0955883	NA	NA	NA	NA	NA	NA	NA	NA
CALM1	NA	NA	NA	NA	-0.113879	1	1	0.000779327	NA	NA	NA	NA
CALM2	0.170518	1	1	2.87958e-07	0.190876	1	1	1.11825e-06	0.123551	1	1	7.98778e-05
CALM3	0.295666	1	1	3.01688e-10	0.117908	1	1	0.0124185	0.159162	1	1	1.51769e-06
CALML3	NA	NA	NA	NA	0.0644006	0.136	0	1	NA	NA	NA	NA
CALML4	0.246772	0.836	0.333	0.45822	0.331615	0.841	0.111	2.85107e-07	0.251559	0.865	0.265	0.00911101
CALR	NA	NA	NA	NA	NA	NA	NA	NA	0.0818135	1	1	1
CALU	0.374624	1	0.933	8.74736e-10	0.182523	1	0.926	0.0192003	0.322392	1	0.971	1.61902e-08
CAMK1	-0.666376	0.164	0.967	1.96225e-13	-0.184079	0.205	0.648	0.974331	-0.57516	0.173	0.971	1.82882e-10
CAMK2A	-0.0838122	0.068	0.5	0.00209115	-0.0492835	0.068	0.37	1	-0.0747338	0	0.441	0.00323047
CAMK2B	NA	NA	NA	NA	0.0250756	0.364	0	0.0275371	NA	NA	NA	NA
CAMK2D	NA	NA	NA	NA	-0.186276	0.977	1	0.0378021	-0.23514	0.654	0.941	1
CAMK2G	0.320213	0.877	0.6	0.172385	NA	NA	NA	NA	NA	NA	NA	NA
CAMK2N1	0.205756	0.425	0.133	1	NA	NA	NA	NA	NA	NA	NA	NA
CAMK2N2	NA	NA	NA	NA	0.0944586	0.25	0	1	0.141401	0.288	0	1
CAMKK1	-0.213824	0.123	0.433	1	-0.21147	0.136	0.37	1	-0.336319	0.308	0.824	0.00185519
CAMKMT	0.429761	0.795	0.3	0.00178202	0.346173	0.795	0.463	0.000915484	0.25126	0.865	0.647	0.85825
CAMKV	0.307348	0.507	0.1	1	0.146621	0.386	0.111	1	NA	NA	NA	NA
CAMLG	-0.0704953	1	1	1	-0.0780465	1	1	1	-0.0600604	1	1	1
CAMP	0.716142	0.822	0	1.96765e-07	0.561972	0.818	0	1.60681e-11	0.564185	0.769	0.059	3.89281e-06
CAMSAP1	-0.385525	0.904	1	1.82149e-07	-0.361362	0.932	1	9.15631e-10	-0.251067	0.981	1	6.11887e-05
CAMTA1	0.324746	1	0.833	1.97937e-05	0.147393	1	0.926	1	0.141254	1	0.941	1
CAMTA2	0.24293	0.877	0.733	1	0.14801	0.955	0.833	1	0.272597	0.942	0.853	0.0140757
CAND1	-0.212157	1	1	2.17121e-05	-0.16719	1	1	3.34498e-07	-0.198335	1	1	1.20017e-06
CAND2	NA	NA	NA	NA	0.109966	0.5	0	0.000106891	NA	NA	NA	NA
CANX	NA	NA	NA	NA	-0.0493842	1	1	1	NA	NA	NA	NA
CAP1	NA	NA	NA	NA	-0.0343132	1	1	1	NA	NA	NA	NA
CAPG	NA	NA	NA	NA	-0.121086	0.955	1	1	NA	NA	NA	NA
CAPN1	NA	NA	NA	NA	NA	NA	NA	NA	0.107738	1	1	1
CAPN10	-0.254849	0.575	0.867	0.878744	NA	NA	NA	NA	-0.188363	0.827	1	0.898289
CAPN11	-0.0739397	0.014	0.133	1	NA	NA	NA	NA	-0.286186	0.019	0.441	0.0133852
CAPN12	-0.509936	0.301	1	1.04925e-09	-0.64279	0.477	1	4.47882e-12	-0.34803	0.558	0.971	0.000685953
CAPN13	NA	NA	NA	NA	0.2778	0.455	0	0.000728575	NA	NA	NA	NA
CAPN2	NA	NA	NA	NA	-0.298624	0.977	1	4.1457e-09	0.244484	0.923	0.941	1
CAPN3	-0.437138	0.192	1	1.57296e-10	-0.473187	0.273	0.944	2.92499e-10	-0.397747	0.173	0.971	2.53136e-08
CAPN5	NA	NA	NA	NA	-0.26045	0.909	0.981	0.00546695	0.375448	0.981	0.735	0.000135293
CAPN7	0.349659	0.767	0.2	0.00127138	0.314212	0.932	0.481	0.000116598	0.412305	0.846	0.206	1.42013e-05
CAPNS1	-0.0644926	0.986	1	1	-0.0700784	1	1	1	NA	NA	NA	NA
CAPRIN1	-0.087799	1	1	1	-0.0705218	1	1	1	-0.117955	1	1	3.97873e-05
CAPRIN2	-0.256153	0.603	0.8	1	-0.226853	0.727	0.778	1	-0.269906	0.577	0.853	0.745515
CAPS2	NA	NA	NA	NA	NA	NA	NA	NA	-0.239298	0.115	0.471	0.886011
CAPZB	NA	NA	NA	NA	NA	NA	NA	NA	0.0907108	1	1	0.102483
CARD10	0.389632	0.753	0.233	0.00353643	0.228539	0.841	0.407	0.223657	0.165774	0.538	0.147	1
CARD11	-0.237966	0.205	0.533	1	NA	NA	NA	NA	-0.314114	0.404	0.853	0.00852678
CARD18	NA	NA	NA	NA	0.0453068	0.136	0	1	NA	NA	NA	NA
CARD9	-0.193026	0.096	0.467	0.206462	NA	NA	NA	NA	NA	NA	NA	NA
CARHSP1	0.198885	1	1	0.00045175	0.188469	1	0.981	6.65711e-05	0.0658469	1	1	1
CARKD	0.222973	0.973	1	0.000415636	0.138498	0.955	0.944	0.778345	0.173596	0.981	0.912	1
CARM1	0.563739	1	0.7	3.73272e-11	0.597237	1	0.667	5.70958e-13	0.599884	1	0.735	9.52995e-11
CARS	NA	NA	NA	NA	NA	NA	NA	NA	-0.07552	0.981	1	1
CARS2	-0.337767	0.548	0.967	0.00294832	NA	NA	NA	NA	NA	NA	NA	NA
CASC1	-0.474157	0.027	0.7	2.27298e-09	NA	NA	NA	NA	-0.39214	0.077	0.676	1.50177e-05
CASC3	-0.127678	0.986	1	0.0890728	-0.0903177	1	1	0.537574	-0.112429	0.981	1	0.000205262
CASC4	-0.396389	0.685	1	2.98439e-06	-0.245772	0.932	1	3.45725e-06	-0.209695	0.923	1	0.00300127
CASC5	-0.11309	0.959	1	0.200764	-0.259114	1	1	1.22994e-06	-0.245205	0.962	1	1.12321e-05
CASD1	0.224063	0.685	0.2	1	0.449385	0.955	0.407	1.6714e-07	0.436737	0.962	0.235	2.49041e-07
CASK	NA	NA	NA	NA	-0.422677	0.909	0.981	3.335e-08	-0.124644	0.981	0.941	1
CASKIN1	0.150824	0.425	0	0.533682	NA	NA	NA	NA	NA	NA	NA	NA
CASKIN2	-0.227005	0.562	0.933	0.138249	-0.178762	0.682	0.907	1	-0.316991	0.635	0.941	0.000123354
CASP10	NA	NA	NA	NA	-0.314928	0.432	0.963	4.36046e-05	NA	NA	NA	NA
CASP14	NA	NA	NA	NA	NA	NA	NA	NA	-0.0245584	0	0.147	1
CASP3	-0.141949	0.973	1	0.22928	NA	NA	NA	NA	-0.115825	1	1	0.0145409
CASP4	NA	NA	NA	NA	0.0941741	0.159	0	1	NA	NA	NA	NA
CASP5	-0.0190368	0	0.133	1	NA	NA	NA	NA	-0.0384839	0	0.206	1
CASP6	0.101125	0.945	1	1	NA	NA	NA	NA	NA	NA	NA	NA
CASP7	-0.540516	0.274	1	2.10824e-09	-0.240582	0.5	0.704	1	-0.245952	0.365	0.853	0.995703
CASP8	0.410729	0.877	0.367	0.000269393	0.223548	0.795	0.222	0.00520494	0.256974	1	0.559	1
CASP8AP2	-0.198861	0.945	1	0.00988585	-0.0840028	0.977	0.981	1	-0.0834166	0.981	1	1
CASP9	-0.318515	0.658	1	0.0260798	-0.251489	0.75	1	0.03117	-0.191802	0.654	0.971	1
CASQ1	-0.31641	0.233	0.7	0.106914	0.244814	0.409	0.037	0.163861	0.608269	0.75	0	2.60433e-06
CASS4	-0.115687	0.041	0.567	3.08499e-05	-0.142636	0.136	0.611	0.0257413	-0.165065	0.019	0.735	2.26132e-07
CAST	NA	NA	NA	NA	0.242367	0.955	0.722	1	NA	NA	NA	NA
CASZ1	-0.0998815	0.027	0.233	1	NA	NA	NA	NA	NA	NA	NA	NA
CAT	0.33226	0.712	0.4	1	0.319544	0.795	0.352	0.00891511	NA	NA	NA	NA
CATSPERG	NA	NA	NA	NA	0.0790101	0.318	0.019	1	NA	NA	NA	NA
CAV1	0.254284	0.37	0	1	0.433074	0.614	0.037	1.15165e-05	0.281398	0.442	0.029	0.508253
CAV2	-0.0871695	0.068	0.467	0.0142209	NA	NA	NA	NA	-0.0349095	0.173	0.588	1
CBFA2T2	-0.103959	0.973	1	1	-0.294471	0.932	1	1.1263e-07	-0.210797	1	1	8.93447e-07
CBFA2T3	-0.0932715	0.027	0.2	1	NA	NA	NA	NA	NA	NA	NA	NA
CBFB	-0.227534	0.918	1	0.00379528	NA	NA	NA	NA	-0.155995	0.962	1	0.0438384
CBL	0.447955	1	0.333	3.23253e-06	0.574436	1	0.148	8.0438e-14	0.495427	1	0.147	7.32052e-08
CBLB	NA	NA	NA	NA	0.165166	0.977	0.963	1	0.214257	0.942	0.853	1
CBLC	NA	NA	NA	NA	0.23549	0.409	0.204	1	NA	NA	NA	NA
CBLN1	NA	NA	NA	NA	0.0343108	0.136	0	1	NA	NA	NA	NA
CBLN2	NA	NA	NA	NA	0.0408375	0.136	0	1	NA	NA	NA	NA
CBR1	-0.309371	0.534	1	0.492923	NA	NA	NA	NA	NA	NA	NA	NA
CBR3	0.316902	0.425	0.1	1	0.273857	0.409	0	0.00462989	0.55722	0.846	0.353	6.71151e-05
CBR4	-0.09917	0.973	1	1	-0.0950267	1	1	1	-0.200828	0.962	1	0.000194872
CBS	0.208391	0.822	0.7	1	0.344841	1	0.889	6.56646e-06	NA	NA	NA	NA
CBWD1	-0.174717	0.973	1	0.00267671	NA	NA	NA	NA	NA	NA	NA	NA
CBX1	-0.108334	0.986	1	0.483987	-0.196378	1	1	2.85305e-09	-0.153469	1	1	1.25601e-05
CBX2	-0.217238	0.63	0.833	1	NA	NA	NA	NA	-0.278222	0.808	0.971	0.00208545
CBX3	0.0762246	1	1	1	NA	NA	NA	NA	NA	NA	NA	NA
CBX5	0.209016	0.986	0.6	1	NA	NA	NA	NA	-0.185762	0.981	1	0.0166414
CBX6	NA	NA	NA	NA	-0.111364	0.295	0.667	1	-0.275213	0.327	0.882	0.0170962
CBX7	-0.254716	0.233	0.667	0.280753	-0.18353	0.227	0.481	1	-0.40046	0.135	0.824	2.92889e-06
CBY1	0.149642	0.822	0.967	1	NA	NA	NA	NA	NA	NA	NA	NA
CC2D1A	0.442764	0.904	0.5	1.33989e-05	0.468836	1	0.444	3.50765e-10	0.328326	0.885	0.676	0.00211742
CC2D2A	0.108195	0.397	0.033	1	0.133326	0.568	0.019	5.24417e-05	0.0517317	0.558	0.176	1
CCBE1	NA	NA	NA	NA	NA	NA	NA	NA	0.129517	0.308	0	1
CCBL1	NA	NA	NA	NA	0.214184	0.841	0.481	1	NA	NA	NA	NA
CCBL2	NA	NA	NA	NA	-0.217775	0.909	1	0.000423407	-0.330194	0.865	1	2.12936e-06
CCDC101	0.248495	0.904	0.9	0.0347217	0.27512	0.932	0.778	0.0132483	0.292507	0.923	0.824	6.27818e-05
CCDC102B	NA	NA	NA	NA	0.0895317	0.25	0	1	0.0648754	0.25	0.029	1
CCDC104	NA	NA	NA	NA	NA	NA	NA	NA	-0.179767	0.885	1	1
CCDC107	-0.198646	0.548	0.833	1	-0.146426	0.727	0.852	1	NA	NA	NA	NA
CCDC109B	0.631814	0.932	0.567	1.65911e-07	0.502292	0.864	0.426	7.29027e-06	0.392739	0.981	0.794	0.000117107
CCDC11	NA	NA	NA	NA	0.109015	0.318	0.037	1	NA	NA	NA	NA
CCDC112	NA	NA	NA	NA	NA	NA	NA	NA	-0.289341	0.731	0.941	0.00848661
CCDC115	NA	NA	NA	NA	-0.0925261	0.977	0.981	1	NA	NA	NA	NA
CCDC116	NA	NA	NA	NA	0.227322	0.523	0.037	0.000512864	0.305837	0.442	0	0.156532
CCDC117	NA	NA	NA	NA	-0.0788895	1	1	1	-0.0504208	1	1	1
CCDC12	0.447466	1	1	3.39144e-11	0.360233	1	0.981	4.11639e-13	0.34569	1	1	1.98042e-10
CCDC120	-0.202624	0.699	0.967	1	-0.206091	0.773	0.963	1	-0.194222	0.75	0.941	1
CCDC122	NA	NA	NA	NA	0.0518695	0.227	0.037	1	NA	NA	NA	NA
CCDC124	0.745891	1	0.967	3.19864e-11	0.726468	1	0.963	3.64022e-13	0.747309	1	0.971	9.86999e-11
CCDC125	NA	NA	NA	NA	0.208212	0.705	0.667	1	NA	NA	NA	NA
CCDC126	0.354183	0.973	0.767	4.69346e-06	0.339833	0.977	0.611	0.000640649	0.389718	0.923	0.559	0.000335752
CCDC127	NA	NA	NA	NA	NA	NA	NA	NA	0.111825	0.846	0.971	1
CCDC129	-0.169414	0.055	0.433	0.0466176	NA	NA	NA	NA	NA	NA	NA	NA
CCDC130	0.358107	0.932	1	1.44724e-06	0.230645	0.886	0.87	0.0753801	0.271474	0.942	0.941	5.37919e-06
CCDC132	-0.299602	0.781	1	0.000167887	-0.136459	0.864	0.889	1	-0.259104	0.808	0.971	0.0466733
CCDC137	0.293027	1	1	5.1317e-08	0.315712	1	1	4.46137e-11	0.33383	1	1	1.42881e-09
CCDC138	NA	NA	NA	NA	0.307134	0.909	0.444	0.0316288	0.344205	0.923	0.588	0.00619451
CCDC14	NA	NA	NA	NA	0.28967	0.955	0.556	0.102871	NA	NA	NA	NA
CCDC142	-0.621596	0.712	1	1.31937e-10	-0.456559	0.909	1	2.1105e-12	-0.428256	0.904	1	2.42314e-10
CCDC147	NA	NA	NA	NA	NA	NA	NA	NA	-0.246563	0.019	0.382	0.148872
CCDC15	NA	NA	NA	NA	0.0403469	0.364	0.111	1	NA	NA	NA	NA
CCDC150	0.272047	0.644	0.233	1	0.143808	0.773	0.352	1	NA	NA	NA	NA
CCDC151	NA	NA	NA	NA	NA	NA	NA	NA	-0.0391855	0.058	0.294	1
CCDC152	0.175899	0.425	0.033	1	0.105943	0.409	0.074	0.980823	NA	NA	NA	NA
CCDC153	NA	NA	NA	NA	0.13649	0.273	0.019	1	NA	NA	NA	NA
CCDC167	0.209434	1	1	6.67016e-07	0.27703	1	1	1.17784e-11	0.241333	1	1	1.37364e-07
CCDC17	-0.224998	0.301	0.9	0.0196052	NA	NA	NA	NA	-0.253671	0.385	0.853	0.173287
CCDC18	NA	NA	NA	NA	-0.19574	0.841	0.87	1	NA	NA	NA	NA
CCDC19	NA	NA	NA	NA	0.0952975	0.227	0.037	1	NA	NA	NA	NA
CCDC23	0.182632	0.959	0.967	0.0121463	0.23549	1	0.981	2.33507e-08	NA	NA	NA	NA
CCDC24	-0.37031	0.301	0.9	7.21183e-05	-0.285799	0.25	0.759	0.00229984	NA	NA	NA	NA
CCDC25	-0.105611	0.932	0.967	1	-0.239325	0.932	0.981	9.00711e-07	NA	NA	NA	NA
CCDC28A	NA	NA	NA	NA	0.154704	0.909	0.889	1	NA	NA	NA	NA
CCDC28B	0.253879	0.288	0	1	0.308414	0.523	0.13	0.0839373	0.27674	0.692	0.559	1
CCDC34	-0.173553	0.973	1	0.0119293	-0.107557	1	1	1	NA	NA	NA	NA
CCDC36	-0.0656131	0.014	0.233	1	NA	NA	NA	NA	-0.306907	0.019	0.471	0.00558002
CCDC38	NA	NA	NA	NA	0.119667	0.364	0.019	0.177426	0.104905	0.269	0.029	1
CCDC39	-0.0944024	0.096	0.3	1	NA	NA	NA	NA	NA	NA	NA	NA
CCDC40	NA	NA	NA	NA	0.0387542	0.182	0	1	NA	NA	NA	NA
CCDC42B	-0.0368406	0.027	0.2	1	NA	NA	NA	NA	NA	NA	NA	NA
CCDC43	0.12106	0.986	1	0.826416	0.166901	1	1	3.03303e-07	0.122438	1	1	0.126126
CCDC47	NA	NA	NA	NA	NA	NA	NA	NA	0.0865734	1	1	1
CCDC50	-0.370689	0.877	1	1.97617e-08	-0.491515	1	1	3.87154e-13	-0.20583	0.923	0.971	0.0566209
CCDC51	NA	NA	NA	NA	0.0761989	0.977	1	1	0.128859	0.981	1	0.00841895
CCDC53	NA	NA	NA	NA	-0.114789	0.977	1	1	-0.0676509	0.942	1	1
CCDC57	0.422926	0.753	0.2	0.000807373	0.221291	0.591	0.056	0.00011897	0.287919	0.558	0.118	0.130933
CCDC58	0.292477	1	1	8.27584e-10	0.406921	1	0.944	1.17684e-11	0.308461	1	1	2.09169e-08
CCDC59	-0.0747938	0.986	1	1	NA	NA	NA	NA	NA	NA	NA	NA
CCDC6	-0.132899	0.959	1	1	NA	NA	NA	NA	-0.151378	1	1	0.000848523
CCDC62	NA	NA	NA	NA	0.062052	0.25	0.037	1	0.161049	0.346	0.029	1
CCDC63	NA	NA	NA	NA	0.0309509	0.136	0	1	NA	NA	NA	NA
CCDC64	NA	NA	NA	NA	-0.185813	0.659	0.741	1	NA	NA	NA	NA
CCDC64B	0.115674	0.219	0	1	0.149978	0.386	0.074	1	0.226409	0.404	0.088	1
CCDC65	0.159852	0.438	0.133	1	0.149788	0.432	0.111	1	NA	NA	NA	NA
CCDC66	NA	NA	NA	NA	NA	NA	NA	NA	-0.13839	0.865	0.971	1
CCDC67	-0.0983941	0.014	0.3	0.214501	-0.260422	0	0.407	0.0373046	-0.0991389	0	0.176	1
CCDC68	NA	NA	NA	NA	0.0303489	0.341	0.093	1	NA	NA	NA	NA
CCDC69	-0.12633	0.11	0.4	1	-0.240757	0.25	0.611	0.62978	-0.217623	0.288	0.647	1
CCDC7	0.335618	0.904	0.033	1.17202e-07	0.278262	0.841	0.019	7.17039e-11	0.324707	0.942	0	2.946e-10
CCDC73	NA	NA	NA	NA	0.0933186	1	0.667	1	0.0885364	0.981	0.706	1
CCDC74B	NA	NA	NA	NA	-0.146549	0.068	0.352	1	-0.109128	0.038	0.353	1
CCDC77	NA	NA	NA	NA	0.201541	0.977	0.815	1	0.101186	0.962	1	1
CCDC79	NA	NA	NA	NA	-0.17555	0.045	0.315	1	NA	NA	NA	NA
CCDC8	NA	NA	NA	NA	-0.192285	0.545	0.778	1	-0.251616	0.462	0.853	0.688489
CCDC80	0.453624	0.712	0.2	0.00978547	0.162287	0.477	0.185	1	0.653859	0.904	0.088	7.91578e-09
CCDC81	NA	NA	NA	NA	0.136129	0.364	0.074	1	0.106095	0.25	0.029	1
CCDC85B	0.301063	0.74	0.767	1	0.566712	0.909	0.352	1.23557e-09	0.422888	0.846	0.618	0.000612288
CCDC86	0.167718	0.986	1	0.0102714	0.347866	1	0.926	4.47762e-10	0.103274	0.962	1	1
CCDC87	0.140143	0.356	0.033	1	0.0672693	0.136	0	1	0.05557	0.25	0	1
CCDC88A	-0.236705	0.986	0.9	0.313023	-0.328212	0.795	0.796	1	NA	NA	NA	NA
CCDC88C	-0.100227	0.301	0.6	1	NA	NA	NA	NA	-0.172839	0.635	0.824	1
CCDC90B	0.403285	1	0.9	3.84397e-09	0.213487	0.977	0.87	0.372292	0.137094	0.962	0.971	0.644532
CCDC94	0.875918	0.904	0	3.13875e-09	0.839326	0.932	0	1.91231e-14	0.848646	1	0.029	1.5519e-11
CCDC97	NA	NA	NA	NA	0.213476	0.977	0.907	0.0269395	0.116274	0.981	0.912	1
CCHCR1	-0.242373	0.89	1	0.000149497	-0.338359	0.841	0.963	1.26863e-06	-0.325347	0.827	0.941	9.03088e-05
CCIN	NA	NA	NA	NA	0.208877	0.295	0.019	1	NA	NA	NA	NA
CCKAR	-0.173695	0.014	0.7	2.19809e-10	-0.128046	0	0.537	0.000273602	-0.150028	0	0.647	7.54283e-07
CCKBR	NA	NA	NA	NA	0.917513	0.909	0.111	7.18967e-12	0.783785	0.865	0.147	3.46714e-07
CCL11	-0.0266224	0	0.167	1	-0.0258274	0.023	0.241	1	-0.0929365	0	0.382	0.0283204
CCL2	NA	NA	NA	NA	NA	NA	NA	NA	0.298681	0.404	0.029	1
CCL20	-0.2444	0	0.267	0.0843138	NA	NA	NA	NA	-0.62241	0	0.882	9.63615e-12
CCL22	-0.271379	0.055	0.767	5.18091e-10	-0.27293	0.091	0.907	1.69718e-11	-0.25621	0.058	0.912	1.82434e-10
CCL25	-0.198423	0	0.333	0.00427134	-0.168553	0	0.315	0.865802	-0.14639	0	0.353	0.0811853
CCL26	NA	NA	NA	NA	NA	NA	NA	NA	0.64678	0.827	0.118	1.93683e-06
CCL27	-0.25259	0.041	0.467	0.00383302	-0.212684	0.159	0.444	1	-0.440311	0.077	0.853	6.51275e-08
CCM2	NA	NA	NA	NA	-0.194112	0.864	1	0.234266	0.250014	0.885	0.912	0.342519
CCNA1	NA	NA	NA	NA	0.336748	0.432	0.074	0.170724	NA	NA	NA	NA
CCNB1	0.146769	1	1	0.000772122	0.146777	1	1	3.62346e-06	0.112886	1	1	0.0982936
CCNB1IP1	0.530696	1	0.9	5.29242e-10	0.483741	1	0.704	6.14216e-10	0.326967	1	0.912	1.65035e-07
CCNB2	NA	NA	NA	NA	0.125646	1	1	0.779211	0.0848984	1	1	1
CCNB3	-0.323572	0.041	0.6	6.9956e-06	NA	NA	NA	NA	-0.286907	0.077	0.5	0.0556105
CCNC	0.10386	1	1	0.801134	0.11202	1	1	0.0450368	0.115652	1	1	0.000891659
CCND1	NA	NA	NA	NA	0.213279	0.659	0.241	0.428153	0.453189	0.865	0.265	0.000181547
CCND2	NA	NA	NA	NA	NA	NA	NA	NA	-0.171963	0.077	0.412	1
CCND3	0.271668	0.986	0.967	3.67287e-06	0.194593	0.977	0.981	0.000552556	0.178788	1	1	5.10115e-06
CCNDBP1	0.553178	0.986	0.733	4.6898e-09	0.311904	1	0.815	1.46097e-05	0.356057	1	0.824	1.85276e-07
CCNE1	-0.0839997	1	1	1	0.102039	1	1	1	-0.0902336	1	1	1
CCNF	0.246638	1	1	0.000102202	0.314457	1	0.963	4.56623e-06	0.156458	1	1	0.0617971
CCNG1	-0.101752	1	1	1	-0.077205	1	1	0.803438	-0.152897	1	1	1.80838e-06
CCNG2	-0.284626	0.425	0.8	0.370507	-0.293283	0.727	0.796	1	-0.237836	0.654	0.824	1
CCNH	NA	NA	NA	NA	NA	NA	NA	NA	-0.0897325	0.923	1	1
CCNI	NA	NA	NA	NA	-0.124403	1	1	0.000143618	NA	NA	NA	NA
CCNI2	NA	NA	NA	NA	0.0474404	0.159	0	1	0.201176	0.519	0	0.0141017
CCNJ	NA	NA	NA	NA	-0.184008	0.977	1	0.0499969	0.220211	0.962	0.824	1
CCNJL	NA	NA	NA	NA	NA	NA	NA	NA	-0.0831522	0.019	0.176	1
CCNK	0.209896	0.986	1	0.00989287	0.250724	1	0.981	9.07479e-06	0.170149	1	1	0.00966126
CCNL1	0.115668	1	1	1	0.0840776	1	1	1	NA	NA	NA	NA
CCNL2	NA	NA	NA	NA	-0.122147	0.955	1	0.0305856	-0.0992552	1	1	1
CCNO	NA	NA	NA	NA	NA	NA	NA	NA	0.397679	0.615	0.088	0.0183375
CCNT1	-0.14487	0.932	0.967	1	-0.16287	0.955	0.963	0.0284704	-0.188746	0.962	0.971	0.0701696
CCNT2	-0.171325	0.973	1	0.0128526	-0.152257	1	0.981	0.00613184	-0.255877	0.962	1	4.19905e-05
CCNY	NA	NA	NA	NA	-0.140238	1	1	0.169228	NA	NA	NA	NA
CCNYL1	-0.351363	0.849	0.967	4.50014e-06	-0.25873	0.932	1	2.04492e-07	-0.277858	0.942	1	1.43019e-06
CCP110	-0.220426	0.932	1	0.0172601	NA	NA	NA	NA	-0.126451	1	0.971	1
CCPG1	-0.468337	0.863	1	4.11941e-10	-0.400952	0.841	0.944	6.29385e-07	-0.346435	1	1	5.74043e-09
CCR1	NA	NA	NA	NA	0.12207	0.409	0.037	0.227011	NA	NA	NA	NA
CCR3	-0.054908	0	0.2	1	NA	NA	NA	NA	NA	NA	NA	NA
CCR6	-0.244299	0.068	0.833	3.61026e-10	-0.209828	0.114	0.796	4.51293e-06	-0.232096	0.058	0.853	5.89571e-09
CCR7	NA	NA	NA	NA	0.821697	0.795	0	5.7187e-11	0.613888	0.635	0	0.000253365
CCR8	0.793148	0.904	0.233	4.28863e-08	NA	NA	NA	NA	0.376435	0.596	0.382	1
CCS	0.450283	0.986	0.967	2.70181e-09	0.421465	0.977	0.907	3.83771e-11	0.454221	0.962	0.941	2.22421e-08
CCT2	0.101269	1	1	0.194233	0.0876946	1	1	0.242532	0.06675	1	1	1
CCT3	0.135629	1	1	0.00480003	0.0989365	1	1	0.0265345	NA	NA	NA	NA
CCT6A	NA	NA	NA	NA	0.0636608	1	1	1	NA	NA	NA	NA
CCT6B	NA	NA	NA	NA	NA	NA	NA	NA	-0.216158	0.077	0.441	0.481176
CCT7	0.193914	1	1	4.28574e-09	0.0975036	1	1	0.0517637	0.0910163	1	1	0.232474
CD109	NA	NA	NA	NA	0.14897	0.568	0.278	1	-0.365284	0.308	0.765	0.00388857
CD14	NA	NA	NA	NA	NA	NA	NA	NA	-0.0813634	0.115	0.412	1
CD151	NA	NA	NA	NA	-0.113953	1	1	0.134174	NA	NA	NA	NA
CD163	-0.281861	0.055	0.533	0.00117159	-0.302122	0.205	0.611	0.290232	-0.246661	0.192	0.529	1
CD164	NA	NA	NA	NA	-0.111724	1	1	0.00419931	NA	NA	NA	NA
CD180	-0.201298	0.027	0.3	0.562229	NA	NA	NA	NA	NA	NA	NA	NA
CD1E	-0.0301028	0	0.1	1	NA	NA	NA	NA	NA	NA	NA	NA
CD200	0.443429	0.685	0.1	0.00635312	NA	NA	NA	NA	NA	NA	NA	NA
CD200R1	NA	NA	NA	NA	0.0726471	0.227	0.019	1	NA	NA	NA	NA
CD209	NA	NA	NA	NA	0.0321523	0.364	0	0.0275371	0.0257058	0.308	0	1
CD22	0.141352	0.329	0	1	NA	NA	NA	NA	NA	NA	NA	NA
CD226	-0.0452586	0	0.1	1	NA	NA	NA	NA	NA	NA	NA	NA
CD247	-0.403595	0.027	0.933	4.56642e-15	-0.468865	0.023	0.944	5.52331e-13	-0.51443	0.019	1	2.89421e-14
CD248	NA	NA	NA	NA	NA	NA	NA	NA	0.206954	0.327	0	1
CD274	NA	NA	NA	NA	0.531723	0.705	0	7.21087e-09	0.328702	0.577	0	0.00201711
CD276	-0.262773	0.507	0.833	1	0.125092	0.955	0.926	1	NA	NA	NA	NA
CD28	-0.0320062	0.014	0.233	1	NA	NA	NA	NA	NA	NA	NA	NA
CD2AP	NA	NA	NA	NA	-0.205717	1	1	4.06602e-07	NA	NA	NA	NA
CD2BP2	NA	NA	NA	NA	0.127832	1	1	1	0.146805	1	1	1
CD300A	NA	NA	NA	NA	NA	NA	NA	NA	-0.0378313	0	0.176	1
CD300E	-0.164718	0.068	0.567	5.29711e-05	-0.164224	0	0.704	1.73747e-07	-0.171841	0	0.794	8.3491e-10
CD300LB	NA	NA	NA	NA	NA	NA	NA	NA	-0.280063	0.019	0.559	0.00011785
CD300LF	-0.0765702	0.082	0.367	1	NA	NA	NA	NA	NA	NA	NA	NA
CD300LG	-1.04824	0	1	6.86109e-19	-1.05311	0.023	1	1.26433e-14	-1.05457	0	1	1.54829e-14
CD302	-0.273312	0.027	0.633	1.23458e-07	-0.452874	0.068	0.778	2.96008e-08	-0.456324	0.038	0.853	2.35266e-10
CD33	-0.0790502	0.027	0.233	1	NA	NA	NA	NA	NA	NA	NA	NA
CD36	-0.151917	0.068	0.6	2.39711e-05	-0.173311	0.114	0.667	0.00114839	-0.204657	0.038	0.676	1.85564e-06
CD37	NA	NA	NA	NA	NA	NA	NA	NA	0.122215	0.269	0	1
CD38	0.227872	0.274	0	1	0.154119	0.318	0.019	1	0.296581	0.462	0.059	0.609411
CD3D	NA	NA	NA	NA	NA	NA	NA	NA	-0.039308	0	0.147	1
CD3EAP	-0.124552	0.973	1	1	NA	NA	NA	NA	NA	NA	NA	NA
CD44	0.2002	0.548	0.067	0.446661	NA	NA	NA	NA	0.432496	0.788	0.088	9.72624e-06
CD47	0.455843	0.918	0.333	8.35229e-06	0.481401	0.909	0.407	2.81528e-06	0.600352	0.962	0.5	3.41501e-08
CD48	NA	NA	NA	NA	NA	NA	NA	NA	0.252154	0.231	0	1
CD53	NA	NA	NA	NA	-0.17795	0.909	1	1	NA	NA	NA	NA
CD55	0.130748	0.986	1	0.935309	0.208742	0.977	0.963	0.00254726	0.356352	0.981	0.912	2.50063e-05
CD58	-0.342897	0.26	0.9	0.00159089	-0.420605	0.477	0.926	6.24216e-06	-0.219535	0.442	0.794	1
CD59	NA	NA	NA	NA	-0.21724	0.977	1	0.00125848	-0.131199	0.981	1	1
CD6	-0.411087	0.027	0.6	2.5334e-07	NA	NA	NA	NA	-0.417706	0.019	0.706	1.58187e-07
CD63	0.227274	1	1	8.57569e-08	NA	NA	NA	NA	0.10797	1	1	0.346226
CD68	-0.112538	0.63	0.9	1	NA	NA	NA	NA	NA	NA	NA	NA
CD70	NA	NA	NA	NA	-0.109446	0.25	0.63	1	NA	NA	NA	NA
CD74	NA	NA	NA	NA	0.326726	0.5	0.019	0.000574449	NA	NA	NA	NA
CD80	-0.348908	0.027	0.833	3.05913e-13	-0.547253	0.045	1	2.25984e-14	-0.348714	0.096	0.941	4.28439e-09
CD81	0.728931	1	0.7	3.73272e-11	0.387633	1	0.852	1.47245e-09	0.51501	1	0.853	3.19185e-10
CD84	-0.316561	0.068	0.867	7.64296e-13	-0.310745	0.023	0.981	4.66487e-14	-0.306686	0.019	1	2.89421e-14
CD9	0.190713	1	1	1.51038e-05	NA	NA	NA	NA	0.0822445	1	1	1
CD97	NA	NA	NA	NA	0.300244	0.795	0.37	0.0296915	0.431845	0.865	0.588	0.000612288
CD99L2	-0.153357	0.137	0.367	1	-0.190611	0.114	0.519	0.620447	-0.230906	0.173	0.559	0.870998
CDA	NA	NA	NA	NA	-0.380253	0.5	0.981	0.000440842	0.47619	0.923	0.794	3.83034e-05
CDAN1	-0.196499	0.658	0.967	1	-0.150724	0.727	0.889	1	-0.167774	0.712	0.824	1
CDC123	0.137192	1	1	0.00102678	0.178401	1	1	1.74055e-10	0.189224	1	1	3.70555e-08
CDC14B	-0.495056	0.466	0.967	2.69458e-08	-0.487407	0.773	1	5.13308e-10	-0.299994	0.731	0.971	0.0266183
CDC16	-0.197595	0.904	1	0.565752	-0.171813	1	1	2.13104e-05	-0.139821	0.981	1	0.251902
CDC20	0.313398	1	1	8.74874e-10	0.263777	1	1	1.31387e-10	0.18087	1	1	0.000252314
CDC23	-0.144152	0.959	1	0.328787	NA	NA	NA	NA	NA	NA	NA	NA
CDC25A	NA	NA	NA	NA	-0.0884627	1	0.963	0.935616	-0.107989	1	1	1
CDC25B	NA	NA	NA	NA	NA	NA	NA	NA	0.210824	1	0.882	1
CDC25C	-0.193378	0.767	1	1	NA	NA	NA	NA	-0.12682	0.923	0.971	1
CDC26	-0.0960334	1	1	1	-0.0960156	0.955	0.981	1	-0.131374	0.962	1	1
CDC27	NA	NA	NA	NA	-0.0752426	1	1	1	-0.122499	1	1	0.0419877
CDC34	NA	NA	NA	NA	NA	NA	NA	NA	-0.0939964	0.962	1	1
CDC37	0.233134	1	1	4.28574e-09	0.228845	1	1	1.87746e-11	0.221433	1	1	1.86703e-09
CDC37L1	-0.110162	0.945	1	1	-0.140061	0.909	1	0.537263	NA	NA	NA	NA
CDC42	-0.0348063	1	1	1	NA	NA	NA	NA	-0.0705931	1	1	1
CDC42BPA	0.226566	0.945	0.533	1	0.261631	0.909	0.296	0.000168691	0.354439	1	0.382	0.000256666
CDC42BPB	NA	NA	NA	NA	-0.251602	0.977	1	1.88307e-06	-0.172477	0.962	0.971	1
CDC42BPG	-0.417337	0.658	1	2.41828e-06	-0.344912	0.841	0.981	6.06682e-07	-0.302878	0.692	0.971	0.000479029
CDC42EP1	NA	NA	NA	NA	NA	NA	NA	NA	0.339796	0.846	0.529	0.668135
CDC42EP2	NA	NA	NA	NA	NA	NA	NA	NA	0.351396	0.75	0.588	0.59064
CDC42EP3	-0.308071	0.452	0.833	0.0402739	NA	NA	NA	NA	-0.216375	0.827	0.971	0.183238
CDC42EP4	0.353417	1	0.867	2.59733e-05	0.430492	1	0.889	2.99149e-09	0.232542	0.981	1	0.00185898
CDC42SE1	NA	NA	NA	NA	0.166266	1	1	0.00254818	0.10385	0.962	1	1
CDC42SE2	NA	NA	NA	NA	-0.120554	0.977	0.981	0.815773	NA	NA	NA	NA
CDC5L	NA	NA	NA	NA	-0.116263	1	1	0.000237651	-0.0869104	1	1	1
CDC6	NA	NA	NA	NA	0.178218	1	0.944	0.404968	NA	NA	NA	NA
CDC7	NA	NA	NA	NA	NA	NA	NA	NA	-0.19526	0.962	1	0.0227363
CDC73	-0.258144	0.932	1	7.92269e-06	-0.176394	1	1	0.000317759	-0.16456	0.981	1	0.0199003
CDCA2	NA	NA	NA	NA	NA	NA	NA	NA	-0.0856869	1	1	1
CDCA3	0.224959	1	0.967	6.9036e-05	0.276876	1	0.981	2.06707e-09	0.0416227	0.981	1	1
CDCA4	0.197243	1	1	1.0343e-06	0.1292	1	1	0.0295221	0.0843498	0.981	1	1
CDCA5	NA	NA	NA	NA	0.146836	1	0.963	0.199438	NA	NA	NA	NA
CDCA7	-0.128951	0.973	1	1	-0.134502	0.977	1	1	-0.12223	0.981	1	0.455532
CDCA7L	-0.31069	0.356	0.933	0.0058578	NA	NA	NA	NA	NA	NA	NA	NA
CDCA8	0.118514	0.959	1	0.129725	0.161272	1	0.963	1	NA	NA	NA	NA
CDCP1	NA	NA	NA	NA	NA	NA	NA	NA	0.169123	0.827	0.529	1
CDH1	NA	NA	NA	NA	0.204438	0.977	0.981	0.0412645	0.102874	1	1	0.511801
CDH11	NA	NA	NA	NA	0.494706	0.955	0.519	7.1493e-06	NA	NA	NA	NA
CDH17	-0.161461	0.014	0.6	1.88196e-07	-0.231698	0.045	0.741	3.71707e-07	-0.135645	0.019	0.706	9.60358e-07
CDH2	-0.248709	0.438	0.8	1	-0.330751	0.932	1	5.90574e-10	-0.14362	0.327	0.882	0.0881775
CDH20	-0.0342656	0.014	0.133	1	NA	NA	NA	NA	-0.078285	0	0.235	1
CDH23	NA	NA	NA	NA	0.0413355	0.386	0	0.0113823	NA	NA	NA	NA
CDH24	NA	NA	NA	NA	0.171528	0.477	0.037	0.00613943	NA	NA	NA	NA
CDH26	-0.496285	0.014	1	2.03009e-18	-0.45382	0.136	0.963	2.24218e-12	-0.421122	0.212	1	1.05141e-07
CDH3	-0.191567	0.658	0.833	1	0.210764	0.682	0.407	1	NA	NA	NA	NA
CDH5	NA	NA	NA	NA	NA	NA	NA	NA	-0.244454	0.327	0.647	1
CDH7	NA	NA	NA	NA	NA	NA	NA	NA	-0.0882709	0.019	0.176	1
CDH8	0.302749	0.575	0	0.00467097	0.446379	0.886	0	3.06019e-13	0.371251	0.673	0	5.88413e-05
CDHR1	0.253174	0.918	0.6	1	0.186481	0.75	0.389	1	NA	NA	NA	NA
CDIPT	0.16104	0.973	1	0.801095	0.149459	0.932	0.963	1	0.167446	1	1	0.0138994
CDK10	0.135819	0.89	0.933	1	0.109341	0.886	0.944	1	0.132146	0.942	1	1
CDK11B	-0.320016	0.795	1	4.26224e-06	-0.215986	0.977	0.981	7.73807e-06	-0.178341	0.923	0.971	0.0418965
CDK12	-0.0583727	1	1	1	NA	NA	NA	NA	-0.0696007	1	1	1
CDK13	-0.189979	1	1	0.0149109	-0.229325	0.977	1	3.45908e-06	-0.208884	1	1	0.000205262
CDK14	-0.125145	0.123	0.433	1	-0.368501	0.227	0.667	0.00742847	NA	NA	NA	NA
CDK15	-0.0361006	0	0.2	1	-0.0411173	0	0.241	1	-0.0360241	0	0.265	1
CDK16	NA	NA	NA	NA	NA	NA	NA	NA	0.145137	1	0.941	1
CDK17	-0.316979	0.685	0.967	0.00351687	-0.175985	0.841	0.87	1	-0.272249	0.788	1	0.000821953
CDK18	NA	NA	NA	NA	NA	NA	NA	NA	-0.244277	0.058	0.559	0.00379429
CDK19	-0.332964	0.411	0.933	0.000338793	-0.320655	0.727	0.944	0.00317515	-0.233679	0.596	0.971	0.0705999
CDK2	-0.152366	0.959	1	1	-0.0744099	1	1	1	-0.123795	1	1	0.722933
CDK2AP1	-0.0827036	0.986	1	1	-0.123647	1	1	0.143409	-0.0733296	1	1	1
CDK2AP2	0.331734	1	1	9.77564e-10	0.174951	1	1	1.49086e-05	0.212856	1	1	1.25601e-05
CDK4	0.103225	1	1	0.499663	0.126127	1	1	0.00470681	0.118685	1	1	0.00881488
CDK5	0.271563	0.945	0.967	6.59454e-05	0.474529	0.977	0.833	5.89131e-10	0.338651	0.981	0.971	6.33013e-09
CDK5R1	-0.161381	0.288	0.533	1	NA	NA	NA	NA	NA	NA	NA	NA
CDK5RAP1	0.11999	1	0.967	1	0.1223	0.977	0.981	1	0.107946	1	0.971	0.722933
CDK5RAP2	-0.169398	0.932	1	0.12528	NA	NA	NA	NA	NA	NA	NA	NA
CDK5RAP3	0.100432	0.945	1	1	0.166569	0.864	0.907	1	0.191474	1	0.941	0.0259618
CDK6	-0.367274	0.822	0.967	0.000317139	NA	NA	NA	NA	-0.314918	0.923	1	0.000142391
CDK7	NA	NA	NA	NA	0.10561	1	1	0.356735	NA	NA	NA	NA
CDK8	-0.35064	0.534	1	0.000210109	-0.305982	0.773	1	1.09291e-06	-0.306618	0.673	1	0.00143419
CDKAL1	NA	NA	NA	NA	0.126097	0.977	0.981	1	NA	NA	NA	NA
CDKL1	-0.131235	0.123	0.733	0.000126946	-0.0311261	0.227	0.63	1	-0.171302	0.212	0.765	0.0249482
CDKL2	-0.200429	0.027	0.267	1	NA	NA	NA	NA	-0.361293	0.058	0.588	0.000412146
CDKL3	NA	NA	NA	NA	0.163288	0.591	0.13	0.0736979	NA	NA	NA	NA
CDKN1A	NA	NA	NA	NA	0.263723	0.727	0.444	1	NA	NA	NA	NA
CDKN1B	-0.321922	0.452	0.9	0.0201949	-0.317524	0.795	0.981	0.000170568	-0.381079	0.731	1	1.96586e-06
CDKN1C	NA	NA	NA	NA	0.553713	0.864	0.426	3.41784e-06	0.27607	0.827	0.647	1
CDKN2AIPNL	0.208652	0.959	1	0.000251096	NA	NA	NA	NA	0.126142	0.923	1	1
CDKN2D	-0.241877	0.767	1	0.151738	0.215775	0.955	0.87	0.273991	0.206808	0.904	0.853	1
CDKN3	0.252613	1	0.967	4.85408e-05	0.105916	0.955	0.963	1	0.116811	0.923	0.971	1
CDO1	NA	NA	NA	NA	0.382044	0.773	0.241	0.00542159	0.33424	0.654	0.265	1
CDON	-0.452143	0.26	1	2.22289e-10	-0.423162	0.591	0.944	1.792e-07	-0.431271	0.577	1	9.35519e-07
CDR1	0.694046	0.849	0	5.19551e-08	0.575147	0.909	0.019	1.22081e-12	0.670023	0.885	0	5.54305e-09
CDR2	-0.163996	0.822	1	1	-0.12519	1	1	1	-0.176354	0.904	1	1
CDR2L	NA	NA	NA	NA	0.210544	1	0.815	1	NA	NA	NA	NA
CDS1	0.247153	0.89	0.433	1	0.299094	0.977	0.389	0.00349335	NA	NA	NA	NA
CDS2	-0.307703	0.671	0.933	0.0306189	-0.176115	1	0.981	0.00107353	-0.121488	0.942	0.941	1
CDT1	0.207359	0.986	1	0.000273325	0.118207	1	1	1	0.226819	1	1	5.22718e-07
CDV3	NA	NA	NA	NA	-0.0984357	1	1	0.294401	NA	NA	NA	NA
CDX1	-0.414704	0.356	0.867	0.000837393	NA	NA	NA	NA	NA	NA	NA	NA
CDX2	0.284043	0.863	0.867	1	0.166956	0.955	0.852	1	0.340226	0.75	0.647	1
CDYL2	-0.197536	0.055	0.433	0.104596	-0.103698	0.114	0.426	1	-0.150302	0.077	0.353	1
CEACAM1	0.547076	0.932	0.4	2.03533e-06	0.655938	0.955	0.093	2.64153e-13	0.486549	0.769	0.147	0.000106273
CEACAM18	-0.0310751	0	0.2	1	NA	NA	NA	NA	-0.0309666	0	0.206	1
CEACAM19	NA	NA	NA	NA	0.0464942	0.205	0	1	0.136375	0.327	0.029	1
CEACAM6	0.794546	0.877	0.067	2.63795e-08	0.526657	0.886	0.389	1.69319e-06	0.546593	0.673	0	5.88413e-05
CEACAM8	-0.525091	0.027	1	2.40578e-17	-0.463168	0.045	0.981	6.21171e-14	-0.523551	0.038	1	5.18595e-14
CEBPB	-0.151564	0.37	0.667	1	NA	NA	NA	NA	NA	NA	NA	NA
CEBPE	NA	NA	NA	NA	0.0353539	0.182	0.019	1	NA	NA	NA	NA
CEBPZ	0.159644	1	1	0.000415672	0.160758	1	1	0.000247758	0.130578	1	1	0.0296281
CECR1	0.472937	0.726	0.033	3.97677e-05	0.143426	0.318	0.093	1	0.256234	0.788	0.382	1
CECR2	NA	NA	NA	NA	-0.236718	0.591	0.778	1	-0.26615	1	0.971	2.87184e-05
CECR5	NA	NA	NA	NA	NA	NA	NA	NA	0.114993	0.981	1	0.319906
CECR6	-0.111737	0.082	0.267	1	NA	NA	NA	NA	NA	NA	NA	NA
CELA1	NA	NA	NA	NA	0.223752	0.295	0.037	1	0.198403	0.327	0.059	1
CELA3B	0.316889	0.452	0	0.241097	0.514389	0.932	0.259	2.36251e-08	NA	NA	NA	NA
CELF1	-0.238874	1	1	2.479e-08	-0.271704	1	1	9.90544e-11	-0.262971	1	1	1.84052e-08
CELF2	NA	NA	NA	NA	0.11381	0.523	0.037	0.00188839	NA	NA	NA	NA
CELF4	-0.357495	0.452	0.933	6.89067e-07	-0.25692	0.409	0.926	1.83903e-05	-0.360061	0.385	0.941	7.97869e-06
CELF5	NA	NA	NA	NA	NA	NA	NA	NA	-0.0825009	0.019	0.324	0.966383
CELF6	NA	NA	NA	NA	0.0598486	0.295	0.056	1	NA	NA	NA	NA
CELSR1	-0.324996	0.342	0.7	0.027265	-0.386279	0.5	0.759	0.0107047	-0.513856	0.596	0.824	0.000252635
CELSR2	NA	NA	NA	NA	0.161752	0.705	0.13	0.000243811	NA	NA	NA	NA
CELSR3	NA	NA	NA	NA	0.0692887	0.614	0.13	0.284286	0.111089	0.75	0.353	1
CEMP1	0.329985	0.548	0.233	1	0.46597	0.795	0.185	8.47612e-08	0.433967	0.788	0.176	6.51944e-05
CENPA	0.13939	0.986	1	0.0397671	NA	NA	NA	NA	NA	NA	NA	NA
CENPE	-0.1001	1	1	1	NA	NA	NA	NA	-0.16131	1	1	0.021752
CENPF	-0.158946	1	1	0.000946714	-0.11041	1	1	0.459584	-0.188744	1	1	1.40382e-05
CENPH	0.172699	0.932	0.9	0.103459	NA	NA	NA	NA	NA	NA	NA	NA
CENPI	NA	NA	NA	NA	-0.187809	0.705	0.815	1	NA	NA	NA	NA
CENPJ	NA	NA	NA	NA	-0.152856	0.977	0.981	1	-0.122424	1	1	1
CENPK	NA	NA	NA	NA	-0.0577136	1	1	1	NA	NA	NA	NA
CENPM	NA	NA	NA	NA	NA	NA	NA	NA	0.170416	1	1	0.00214883
CENPN	0.354957	1	0.967	3.37764e-10	0.234556	1	0.981	2.49581e-06	0.276391	0.981	1	1.55346e-07
CENPO	NA	NA	NA	NA	-0.123629	0.977	1	1	-0.12754	0.962	1	1
CENPP	-0.173601	0.795	0.967	1	NA	NA	NA	NA	NA	NA	NA	NA
CENPQ	0.520643	0.877	0.467	2.60503e-05	0.5023	0.955	0.593	2.18293e-08	0.486104	0.923	0.618	2.59298e-06
CENPT	0.191885	0.986	0.967	0.00639949	NA	NA	NA	NA	0.0818567	0.981	1	1
CENPV	NA	NA	NA	NA	NA	NA	NA	NA	0.228325	0.981	0.853	1
CENPW	0.200554	1	1	2.00996e-08	0.150945	1	1	3.51253e-07	0.142913	1	1	0.000216156
CEP120	-0.279445	0.685	0.933	0.0270487	-0.342069	0.773	0.944	4.77699e-06	-0.164931	0.692	0.794	1
CEP164	0.294924	1	0.833	0.00603464	NA	NA	NA	NA	NA	NA	NA	NA
CEP170	-0.334327	0.753	0.867	0.0131859	-0.294312	0.955	0.926	0.0534554	-0.241533	0.962	0.882	0.0939341
CEP19	-0.362776	0.315	0.967	2.46791e-05	-0.517702	0.318	1	3.53995e-11	-0.281889	0.481	1	0.0538928
CEP192	-0.183611	0.959	1	0.121204	-0.236479	0.977	0.981	0.0743138	-0.222224	0.981	1	0.00260402
CEP250	NA	NA	NA	NA	0.149377	0.818	0.352	1	NA	NA	NA	NA
CEP290	-0.227589	0.822	0.933	0.45565	NA	NA	NA	NA	NA	NA	NA	NA
CEP350	-0.197905	1	1	0.00731229	-0.31063	0.977	1	9.65019e-09	-0.218776	1	0.941	0.00300486
CEP55	-0.265278	0.658	1	0.295979	-0.182779	0.955	0.981	0.00186535	-0.145176	0.808	0.971	1
CEP57	0.0755064	1	1	1	NA	NA	NA	NA	NA	NA	NA	NA
CEP57L1	NA	NA	NA	NA	-0.206531	0.841	0.889	0.144738	NA	NA	NA	NA
CEP68	-0.318575	0.658	1	0.000791722	-0.219423	0.864	1	0.205624	-0.332881	0.788	1	1.5072e-05
CEP70	-0.257093	0.466	0.867	1	NA	NA	NA	NA	-0.338708	0.538	0.941	0.0330921
CEP76	NA	NA	NA	NA	0.18008	1	0.889	1	NA	NA	NA	NA
CEP85	NA	NA	NA	NA	0.295712	1	0.889	4.11157e-05	-0.109344	1	1	0.620521
CEP95	NA	NA	NA	NA	NA	NA	NA	NA	0.126773	1	1	1
CEP97	-0.251355	0.644	0.933	0.214203	NA	NA	NA	NA	-0.191912	0.808	1	1
CEPT1	0.166961	1	1	0.236994	0.116067	1	1	1	0.335945	0.981	0.882	1.94949e-05
CER1	-0.0443477	0	0.233	0.362836	NA	NA	NA	NA	NA	NA	NA	NA
CERCAM	-0.220576	0.123	0.567	0.0363808	NA	NA	NA	NA	NA	NA	NA	NA
CERK	-0.501888	0.055	1	6.71993e-17	-0.54164	0.068	0.963	2.71815e-12	-0.546988	0.038	1	6.16895e-14
CERKL	-0.178901	0.096	0.333	1	NA	NA	NA	NA	NA	NA	NA	NA
CERS2	-0.151449	0.945	1	0.0298326	-0.132763	0.977	1	0.0063667	NA	NA	NA	NA
CERS4	0.379196	0.548	0.067	0.0896306	0.382361	0.75	0.315	0.00037649	0.591879	0.885	0.353	1.84065e-06
CERS5	0.105494	0.986	1	1	NA	NA	NA	NA	0.226989	0.962	0.971	1.95508e-05
CERS6	NA	NA	NA	NA	NA	NA	NA	NA	-0.324578	0.462	0.706	1
CES2	0.262169	0.904	0.567	1	0.417324	0.909	0.352	2.65827e-06	0.454006	0.942	0.353	1.1239e-06
CETN3	0.155321	0.986	0.967	0.323535	NA	NA	NA	NA	NA	NA	NA	NA
CFD	0.32314	0.425	0.033	1	0.261764	0.455	0.037	0.00802452	0.423773	0.635	0.029	0.000608815
CFDP1	NA	NA	NA	NA	-0.0586775	1	1	1	NA	NA	NA	NA
CFL1	0.209985	1	1	2.35254e-08	0.191527	1	1	1.47052e-10	0.194835	1	1	5.74043e-09
CFL2	-0.143255	0.932	1	1	NA	NA	NA	NA	NA	NA	NA	NA
CFLAR	0.229749	1	1	2.37619e-05	NA	NA	NA	NA	NA	NA	NA	NA
CFLAR-AS1	0.184276	0.575	0	0.00467097	0.0730931	0.295	0.019	1	0.134048	0.404	0	0.484593
CFTR	NA	NA	NA	NA	0.0668779	0.273	0.019	1	NA	NA	NA	NA
CGA	NA	NA	NA	NA	1.12182	0.864	0.037	5.38741e-12	0.692982	0.577	0.029	0.00491503
CGGBP1	NA	NA	NA	NA	-0.238733	0.977	1	5.40586e-09	-0.126882	1	1	0.00668307
CGN	-0.189439	0.973	1	0.0240218	-0.253086	0.977	1	1.88307e-06	-0.208379	0.962	1	8.42182e-05
CGNL1	-0.149265	0.589	0.933	1	NA	NA	NA	NA	NA	NA	NA	NA
CGREF1	NA	NA	NA	NA	0.142337	0.364	0.019	0.1452	NA	NA	NA	NA
CHAC1	NA	NA	NA	NA	0.525291	0.795	0.259	0.00012534	0.592201	0.808	0.265	0.000125721
CHAF1B	NA	NA	NA	NA	0.14547	0.955	0.926	1	0.118734	0.904	0.971	1
CHCHD1	0.133571	1	1	0.000555747	0.139724	1	1	5.85847e-08	0.161562	1	1	6.45488e-05
CHCHD2	NA	NA	NA	NA	0.0956863	1	1	0.000441555	NA	NA	NA	NA
CHCHD3	0.0986136	1	1	1	0.0748118	1	1	0.26727	0.108063	1	1	0.012134
CHCHD4	0.155457	1	1	0.00366028	0.170646	1	0.926	0.138627	0.0642514	1	1	1
CHCHD5	0.391227	0.973	0.967	1.31728e-08	0.372215	0.977	0.815	5.20473e-09	0.486542	0.923	0.765	2.56543e-06
CHCHD6	NA	NA	NA	NA	0.305563	0.864	0.667	0.299991	NA	NA	NA	NA
CHCHD7	NA	NA	NA	NA	NA	NA	NA	NA	0.0592554	1	1	1
CHD1	-0.143273	0.986	1	0.0509738	-0.109416	1	1	0.689057	-0.151675	1	1	0.00177106
CHD1L	0.124854	0.973	0.967	1	NA	NA	NA	NA	NA	NA	NA	NA
CHD2	-0.291017	0.973	1	4.50003e-07	-0.275663	1	1	1.13956e-09	-0.202449	1	1	6.04905e-06
CHD4	NA	NA	NA	NA	-0.065261	1	1	1	-0.115925	1	1	0.111381
CHD6	NA	NA	NA	NA	-0.205112	0.955	1	0.00120943	-0.0673484	0.981	0.912	1
CHD7	-0.242564	0.945	1	0.0748755	-0.106314	1	1	1	NA	NA	NA	NA
CHD9	-0.274833	0.548	0.9	0.190853	-0.504898	0.773	0.944	2.27702e-09	-0.316762	0.769	0.912	0.0690834
CHDH	-0.611216	0.712	1	7.65482e-10	-0.465535	0.773	1	6.05567e-10	-0.581659	0.596	1	2.73347e-10
CHEK1	-0.0811419	0.986	1	1	-0.185827	0.977	1	6.37572e-05	-0.146401	1	1	0.000294321
CHEK2	0.13652	0.89	0.933	1	0.291125	1	0.87	1.34214e-06	0.187759	0.981	0.941	0.011074
CHERP	-0.184723	0.986	1	1.44306e-05	-0.146468	0.977	1	0.000779327	-0.155676	1	1	0.000807413
CHGA	0.326115	0.616	0.333	1	0.370436	0.568	0	5.22403e-06	0.303647	0.481	0	0.0481913
CHGB	NA	NA	NA	NA	NA	NA	NA	NA	-0.022627	0	0.147	1
CHI3L2	0.880816	0.945	0.133	1.30454e-09	0.533221	0.818	0.185	5.06778e-08	0.666843	0.788	0.059	1.58029e-06
CHIC2	0.211249	0.877	0.933	1	NA	NA	NA	NA	NA	NA	NA	NA
CHID1	0.442106	0.986	0.967	3.95121e-09	0.328945	1	0.944	3.72423e-09	0.426959	0.981	0.853	4.82977e-09
CHKA	NA	NA	NA	NA	NA	NA	NA	NA	0.209485	0.808	0.618	1
CHL1	-0.211166	0.014	0.267	0.529561	-0.246266	0	0.333	0.471873	-0.118288	0	0.176	1
CHM	-0.283181	0.74	0.933	0.0933158	-0.174972	0.818	0.963	1	NA	NA	NA	NA
CHML	NA	NA	NA	NA	0.207721	0.932	0.426	0.492146	NA	NA	NA	NA
CHMP1A	0.356019	0.986	1	6.95569e-09	0.358927	1	1	5.58926e-13	0.447967	1	1	9.86999e-11
CHMP1B	NA	NA	NA	NA	0.0940981	1	1	1	0.0734375	1	1	1
CHMP4A	0.143838	0.986	1	0.0223363	0.196416	0.977	0.963	0.000102205	0.195703	1	1	0.00248218
CHMP4B	-0.254926	0.644	1	0.00485688	-0.204416	0.727	0.926	1	-0.411485	0.673	1	2.59298e-06
CHMP4C	0.367207	0.507	0.133	1	0.547654	0.773	0.111	3.16909e-08	0.643763	0.865	0.176	2.67021e-07
CHMP5	NA	NA	NA	NA	-0.0797216	1	1	1	NA	NA	NA	NA
CHMP6	0.185891	0.877	0.967	0.342306	NA	NA	NA	NA	NA	NA	NA	NA
CHMP7	NA	NA	NA	NA	0.0932523	0.977	0.981	1	NA	NA	NA	NA
CHN1	-0.276824	0.082	0.533	0.00222166	NA	NA	NA	NA	-0.251739	0.538	0.853	1
CHN2	0.15563	0.384	0	1	0.246519	0.523	0.019	0.000142554	0.211405	0.538	0	0.00747781
CHODL	0.227163	0.425	0	0.533682	NA	NA	NA	NA	NA	NA	NA	NA
CHORDC1	-0.106456	1	1	0.0651764	-0.0578434	1	1	1	-0.103187	1	1	0.00881488
CHP2	-0.0511168	0	0.133	1	-0.0608545	0	0.167	1	NA	NA	NA	NA
CHPF	-0.165799	0.562	0.967	1	NA	NA	NA	NA	0.162676	0.904	0.882	1
CHPF2	0.186257	0.603	0.333	1	0.216566	0.773	0.296	0.205826	0.235955	0.712	0.235	0.411966
CHPT1	0.188118	0.877	0.967	1	0.287262	0.909	0.852	0.00576239	0.163982	1	0.912	1
CHRAC1	0.096344	0.986	1	1	NA	NA	NA	NA	NA	NA	NA	NA
CHRDL1	-0.08325	0	0.333	0.00427134	-0.0907612	0.023	0.519	0.00201488	-0.410762	0	0.676	2.05207e-07
CHRM3	0.124736	0.205	0	1	0.0978805	0.318	0.019	1	0.0989581	0.288	0.029	1
CHRM5	-0.25333	0.027	0.4	0.00678094	NA	NA	NA	NA	-0.173016	0.096	0.324	1
CHRNA10	NA	NA	NA	NA	0.258519	0.477	0	0.000281589	0.172891	0.346	0	1
CHRNA5	NA	NA	NA	NA	0.307934	0.705	0.13	3.14084e-05	NA	NA	NA	NA
CHRNA6	-0.0568187	0	0.133	1	NA	NA	NA	NA	NA	NA	NA	NA
CHRNA9	-0.0360927	0.014	0.133	1	NA	NA	NA	NA	NA	NA	NA	NA
CHRNE	-0.239173	0.219	0.633	0.121974	-0.332943	0.273	0.833	2.98401e-05	-0.336483	0.25	0.882	0.000325538
CHRNG	NA	NA	NA	NA	0.0470699	0.182	0	1	NA	NA	NA	NA
CHST1	-0.316716	0.137	0.9	3.30637e-09	-0.308958	0.114	0.907	6.85658e-09	-0.303107	0.192	0.941	5.91107e-08
CHST10	NA	NA	NA	NA	-0.191385	0.159	0.389	1	-0.121985	0.231	0.529	1
CHST11	NA	NA	NA	NA	-0.448089	0.614	0.889	7.01311e-06	NA	NA	NA	NA
CHST12	0.506932	1	0.933	5.72868e-11	0.36846	0.932	0.722	5.83279e-05	0.478486	1	0.824	1.32367e-09
CHST15	-0.262504	0.712	0.867	1	NA	NA	NA	NA	NA	NA	NA	NA
CHST2	0.84325	0.986	0.233	7.08012e-11	0.501368	0.932	0.093	5.55395e-11	0.189531	1	0.941	1
CHST3	NA	NA	NA	NA	-0.297412	0.477	0.796	0.166283	-0.113299	0.038	0.324	1
CHST4	NA	NA	NA	NA	NA	NA	NA	NA	0.243247	0.423	0.059	1
CHST5	NA	NA	NA	NA	-0.127461	0.182	0.593	0.213423	-0.0250946	0.019	0.176	1
CHST7	0.444083	0.562	0	0.00747398	0.336691	0.659	0	7.05484e-08	0.430431	0.712	0.029	2.77784e-05
CHST9	0.259962	0.301	0	1	0.158383	0.364	0.019	0.216415	0.160069	0.269	0	1
CHTF18	0.187203	0.863	0.867	1	NA	NA	NA	NA	NA	NA	NA	NA
CHTF8	0.100731	0.918	0.967	1	0.27534	1	0.907	1.06323e-06	0.192841	1	1	0.0352919
CHTOP	0.0699378	1	1	1	NA	NA	NA	NA	NA	NA	NA	NA
CHURC1	NA	NA	NA	NA	-0.106842	1	1	0.276037	NA	NA	NA	NA
CHURC1-FNTB	-0.694501	0	0.967	5.92666e-18	-0.590843	0	0.87	2.73011e-11	-0.697792	0	1	1.54829e-14
CIAO1	NA	NA	NA	NA	0.0861027	1	1	1	0.0958851	1	1	0.552918
CIAPIN1	NA	NA	NA	NA	0.0813028	1	1	1	NA	NA	NA	NA
CIB1	0.197832	1	1	2.83212e-06	0.209805	1	1	1.63063e-05	0.271967	1	1	1.52781e-09
CIB2	NA	NA	NA	NA	0.269	0.795	0.537	1	NA	NA	NA	NA
CIC	-0.149897	0.918	1	1	-0.258168	0.886	1	0.00045906	-0.145955	0.962	1	1
CIDEB	-0.142043	0	0.333	0.00427134	-0.347934	0	0.519	0.000574816	-0.152566	0	0.382	0.0283204
CIITA	-0.0510462	0.041	0.3	1	-0.0956607	0.045	0.444	0.0784317	-0.0476262	0	0.235	1
CINP	0.231953	0.973	1	4.72773e-07	0.219978	1	0.981	3.95168e-05	0.200237	1	1	3.4182e-06
CIRBP	NA	NA	NA	NA	-0.0865331	0.977	1	1	-0.0924505	1	1	1
CIRH1A	0.0989241	1	1	0.244942	0.178564	1	1	1.55908e-06	0.101907	1	1	0.126126
CISD2	-0.183554	0.959	0.967	0.167014	-0.376404	1	1	3.34746e-11	-0.210488	1	1	0.000128441
CISD3	0.226044	0.863	0.7	1	0.226316	0.977	0.741	0.536919	0.217482	0.904	0.735	0.657219
CISH	NA	NA	NA	NA	0.264076	0.773	0.426	1	0.324225	0.577	0.176	1
CIT	-0.21498	0.932	1	0.0199907	-0.307611	0.864	0.944	0.000130246	-0.248123	0.923	1	0.00637198
CITED2	-0.433201	0.726	1	1.50446e-05	-0.212984	0.932	0.981	0.0311111	-0.330752	0.788	1	0.000640413
CIZ1	0.21468	0.89	0.733	1	0.186192	1	0.87	1	0.383973	0.846	0.294	0.000455929
CKAP5	NA	NA	NA	NA	-0.0549389	1	1	1	-0.0491137	1	1	1
CKB	NA	NA	NA	NA	0.0764094	1	1	1	0.102348	1	1	1
CKLF	-0.348389	0.712	1	1.5383e-06	-0.362676	0.682	0.944	2.20713e-05	-0.215445	0.904	0.971	0.0221512
CKM	NA	NA	NA	NA	NA	NA	NA	NA	-0.125803	0.096	0.324	1
CKMT1B	-0.815068	0.342	1	8.70493e-13	-0.680835	0.523	0.981	1.78655e-11	-0.444025	0.692	1	4.00612e-07
CKMT2	0.262366	0.397	0.033	1	0.182082	0.455	0.019	0.00309118	0.32908	0.519	0.029	0.0385977
CKS1B	NA	NA	NA	NA	-0.0466772	1	1	1	NA	NA	NA	NA
CKS2	0.199775	1	1	2.34178e-06	0.269193	1	1	1.4034e-11	0.189055	1	1	5.75645e-08
CLASP2	-0.262567	0.918	1	0.00324757	-0.201858	0.955	0.981	0.0154563	-0.228201	1	1	0.000541212
CLASRP	0.348211	0.89	0.567	0.00338171	0.379858	0.909	0.556	1.44258e-06	0.373713	0.885	0.559	3.39126e-05
CLC	-0.457302	0.041	0.833	1.30666e-11	-0.249171	0	0.389	0.0715704	NA	NA	NA	NA
CLCA1	-0.215699	0.041	0.367	0.110326	-0.805691	0.068	0.926	1.59638e-11	-0.180508	0	0.676	2.05207e-07
CLCC1	-0.261666	0.685	1	0.0465053	-0.167516	0.909	1	1	-0.130855	0.923	1	1
CLCF1	NA	NA	NA	NA	NA	NA	NA	NA	-0.0278168	0	0.176	1
CLCN3	NA	NA	NA	NA	-0.160621	1	0.963	0.00404185	-0.14412	0.962	1	1
CLCN5	-0.36951	0.836	1	1.5338e-05	-0.58346	0.795	1	1.14842e-11	-0.269831	0.885	1	0.00037785
CLCN7	-0.240008	0.671	1	0.378078	-0.170425	0.705	0.889	1	NA	NA	NA	NA
CLDN1	NA	NA	NA	NA	0.0788897	0.227	0.019	1	NA	NA	NA	NA
CLDN10	0.781546	0.918	0.167	5.6466e-08	0.475628	0.705	0.13	4.95205e-06	0.531216	0.75	0.294	0.004687
CLDN11	0.242359	0.877	0.5	0.0180952	0.251609	0.977	0.685	3.93088e-06	NA	NA	NA	NA
CLDN12	NA	NA	NA	NA	-0.211417	0.886	0.981	0.0741372	NA	NA	NA	NA
CLDN15	-0.65446	0.493	1	2.27726e-11	-0.478615	0.773	1	1.27875e-11	-0.603974	0.481	1	1.00396e-10
CLDN19	0.837383	0.973	0.5	1.58032e-09	0.527285	0.932	0.519	2.889e-08	NA	NA	NA	NA
CLDN20	NA	NA	NA	NA	0.08916	0.182	0	1	NA	NA	NA	NA
CLDN22	-0.757659	0	0.967	5.92666e-18	-0.931934	0	1	9.71219e-15	-0.687812	0	0.971	8.16483e-14
CLDN24	NA	NA	NA	NA	-0.0617553	0.023	0.259	1	NA	NA	NA	NA
CLDN3	-0.119898	0.288	0.633	1	0.353383	0.818	0.667	0.0325579	0.542626	0.712	0.294	0.00655979
CLDN4	NA	NA	NA	NA	0.572664	0.977	0.889	4.41112e-11	0.570143	0.981	0.912	6.95542e-06
CLDN6	NA	NA	NA	NA	0.0973054	1	1	1	0.117572	1	1	1
CLDN7	0.665202	1	0.933	3.19808e-11	0.627992	1	0.944	5.25328e-13	0.749537	0.981	0.735	7.20002e-10
CLDN9	NA	NA	NA	NA	NA	NA	NA	NA	0.142334	0.212	0	1
CLDND1	NA	NA	NA	NA	NA	NA	NA	NA	0.166235	1	0.971	0.00236586
CLDND2	NA	NA	NA	NA	NA	NA	NA	NA	0.152271	0.288	0	1
CLEC11A	NA	NA	NA	NA	NA	NA	NA	NA	0.329057	0.615	0.206	0.278343
CLEC12A	0.150787	0.205	0	1	0.223327	0.5	0.13	1	0.17706	0.308	0.029	1
CLEC1A	NA	NA	NA	NA	0.501392	0.682	0	2.28061e-08	0.139452	0.269	0.029	1
CLEC1B	NA	NA	NA	NA	0.13304	0.227	0.019	1	NA	NA	NA	NA
CLEC2B	-0.0671558	0	0.1	1	NA	NA	NA	NA	NA	NA	NA	NA
CLEC2D	0.148885	0.89	0.1	2.40012e-06	0.211432	0.932	0.056	1.31488e-11	0.225135	0.923	0.029	1.72456e-09
CLEC4C	-0.257034	0.027	0.467	0.000817081	-0.273514	0.068	0.574	0.00221138	-0.824405	0.077	1	2.67861e-13
CLEC4D	0.309808	0.521	0.2	1	NA	NA	NA	NA	NA	NA	NA	NA
CLEC4E	0.355843	0.411	0.067	1	NA	NA	NA	NA	0.138386	0.212	0	1
CLEC4G	-0.0442663	0	0.133	1	NA	NA	NA	NA	NA	NA	NA	NA
CLEC6A	0.469096	0.616	0	0.00108278	0.0998348	0.136	0	1	0.140869	0.25	0	1
CLEC7A	NA	NA	NA	NA	0.238362	0.523	0.056	0.00275713	NA	NA	NA	NA
CLEC9A	-0.247935	0.027	0.467	0.000871695	NA	NA	NA	NA	NA	NA	NA	NA
CLGN	-0.133048	0.11	0.333	1	NA	NA	NA	NA	NA	NA	NA	NA
CLIC1	0.0948885	0.986	1	1	-0.129176	1	1	1.63063e-05	NA	NA	NA	NA
CLIC2	0.130655	0.288	0.033	1	0.0394344	0.159	0	1	0.099684	0.212	0	1
CLIC3	NA	NA	NA	NA	0.466709	0.705	0.241	6.49541e-05	0.378869	0.519	0.147	1
CLIC4	0.34255	1	0.9	1.19547e-06	0.164275	1	0.926	1	0.154824	1	1	0.0543642
CLIC5	NA	NA	NA	NA	-0.206804	0.068	0.315	1	NA	NA	NA	NA
CLINT1	NA	NA	NA	NA	-0.0739245	1	1	1	-0.0550883	1	1	1
CLIP1	0.166467	1	0.967	1	-0.0863983	1	1	1	NA	NA	NA	NA
CLK2	-0.220232	0.89	1	0.000574997	-0.326102	0.886	1	4.84532e-09	-0.254921	0.923	1	9.45957e-07
CLK3	0.213128	0.959	0.933	0.00651368	0.114417	0.977	0.963	1	0.120318	0.942	1	1
CLK4	-0.176789	0.726	1	1	NA	NA	NA	NA	-0.148443	0.846	0.971	1
CLMN	NA	NA	NA	NA	-0.421709	0.227	0.685	0.000528315	-0.274642	0.385	0.735	0.72985
CLMP	-0.0523443	0.068	0.4	1	0.342369	0.636	0.37	0.657208	NA	NA	NA	NA
CLN3	NA	NA	NA	NA	0.181302	0.977	0.981	0.0046179	0.217228	1	1	2.30733e-05
CLN5	0.124936	0.904	0.733	1	NA	NA	NA	NA	NA	NA	NA	NA
CLN6	0.138964	0.945	1	0.200697	0.155281	0.932	0.981	0.398462	0.111237	1	1	1
CLN8	NA	NA	NA	NA	NA	NA	NA	NA	0.36609	0.981	0.735	1.48067e-05
CLOCK	-0.238948	0.863	0.9	0.431627	-0.262198	0.909	0.87	0.141341	-0.305514	0.788	0.912	0.00115188
CLP1	NA	NA	NA	NA	0.133195	1	1	0.0247066	0.0647279	1	1	1
CLPB	NA	NA	NA	NA	0.123638	0.955	0.981	1	NA	NA	NA	NA
CLPP	0.279638	1	1	1.36034e-10	0.265994	1	1	5.16854e-12	0.261913	1	1	1.21731e-10
CLPS	NA	NA	NA	NA	NA	NA	NA	NA	-0.0967845	0.192	0.647	1
CLPTM1L	NA	NA	NA	NA	0.0695148	1	1	1	NA	NA	NA	NA
CLPX	-0.131	1	1	0.054696	NA	NA	NA	NA	-0.0570589	1	1	1
CLSPN	0.103326	1	1	1	NA	NA	NA	NA	NA	NA	NA	NA
CLSTN1	-0.173784	0.986	1	0.00850873	-0.277568	0.955	1	6.24307e-10	-0.192563	1	1	6.80882e-05
CLSTN3	NA	NA	NA	NA	0.15946	0.409	0	0.00462989	0.1508	0.5	0.206	1
CLTA	NA	NA	NA	NA	0.104423	1	1	0.0043623	0.0593117	1	1	1
CLTB	0.174999	0.945	1	0.425618	0.194162	1	1	0.000406811	NA	NA	NA	NA
CLTC	-0.113299	1	1	0.00411247	-0.185243	1	1	5.69972e-09	-0.149093	1	1	1.51769e-06
CLTCL1	NA	NA	NA	NA	NA	NA	NA	NA	0.139989	0.519	0.235	1
CLU	NA	NA	NA	NA	0.300777	0.614	0.074	0.000167154	NA	NA	NA	NA
CLVS1	-0.114329	0.014	0.267	0.529561	-0.121108	0.045	0.352	1	-0.115166	0.019	0.294	1
CLVS2	NA	NA	NA	NA	0.501237	0.727	0.037	6.76297e-08	NA	NA	NA	NA
CMBL	-0.497779	0.438	0.967	2.17213e-07	NA	NA	NA	NA	-0.586938	0.808	1	9.40528e-11
CMC1	0.169335	0.986	1	0.00045175	0.1412	1	1	1	NA	NA	NA	NA
CMIP	-0.376041	0.795	1	2.93822e-05	-0.484447	0.932	1	1.47358e-12	-0.391742	0.962	0.971	1.43019e-06
CMPK1	-0.089838	1	1	1	NA	NA	NA	NA	NA	NA	NA	NA
CMPK2	-0.125081	0.014	0.2	1	NA	NA	NA	NA	NA	NA	NA	NA
CMTM3	-0.266669	0.342	0.767	0.603219	-0.39514	0.727	0.963	4.09034e-05	-0.445295	0.462	0.941	4.46883e-06
CMTM4	-0.179809	0.877	0.933	1	NA	NA	NA	NA	-0.318791	0.942	1	3.6408e-07
CMTM6	0.0874978	1	1	1	NA	NA	NA	NA	NA	NA	NA	NA
CMTM7	NA	NA	NA	NA	0.255309	0.977	0.852	3.72969e-05	0.123951	0.865	0.912	1
CMTM8	NA	NA	NA	NA	0.253017	0.614	0.222	1	NA	NA	NA	NA
CMYA5	NA	NA	NA	NA	0.021016	0.318	0.037	1	0.0888422	0.308	0.029	1
CNBD1	NA	NA	NA	NA	NA	NA	NA	NA	-0.031237	0	0.147	1
CNBP	0.0948402	1	1	0.0607718	0.0946788	1	1	0.0659178	0.0976808	1	1	0.346226
CNDP1	-0.330137	0.055	0.567	6.01511e-05	-0.502966	0.045	0.741	3.33547e-07	NA	NA	NA	NA
CNDP2	-0.21517	1	1	6.90886e-06	-0.160295	0.977	1	0.00470681	-0.161778	1	1	8.02398e-06
CNGA1	NA	NA	NA	NA	NA	NA	NA	NA	0.179783	0.558	0.176	1
CNGA3	-0.110453	0	0.233	0.362836	NA	NA	NA	NA	-0.0960649	0.038	0.235	1
CNGB1	-0.0404675	0.014	0.167	1	NA	NA	NA	NA	NA	NA	NA	NA
CNGB3	-0.132742	0.014	0.333	0.0260654	NA	NA	NA	NA	-0.480999	0	0.912	2.03527e-12
CNIH2	NA	NA	NA	NA	0.0931112	0.364	0.056	1	0.0927585	0.269	0.029	1
CNIH3	0.386358	0.438	0	0.359947	0.515188	0.659	0.037	8.90049e-07	0.31974	0.423	0	0.277027
CNIH4	0.388072	1	1	1.02103e-10	0.197281	1	1	1.54344e-08	0.344434	1	1	9.86999e-11
CNKSR2	0.0275668	0.26	0	1	NA	NA	NA	NA	NA	NA	NA	NA
CNKSR3	-0.66288	0.466	1	2.22713e-09	-0.619353	0.523	1	1.69187e-12	-0.716833	0.25	1	1.29596e-11
CNN2	NA	NA	NA	NA	0.309494	1	0.981	4.72448e-11	0.260308	1	1	3.76903e-05
CNN3	0.126098	1	1	0.386649	NA	NA	NA	NA	NA	NA	NA	NA
CNNM1	-0.189584	0.178	0.867	2.94952e-05	-0.286414	0.182	1	2.17114e-10	-0.292418	0.077	0.971	4.57378e-11
CNNM2	-0.355747	0.452	0.833	0.013902	NA	NA	NA	NA	-0.239244	0.538	0.853	1
CNNM3	0.207038	0.959	0.967	0.313023	0.202692	0.932	0.833	1	0.168766	1	0.882	1
CNNM4	0.380932	0.945	0.867	0.000766658	0.24879	0.841	0.722	0.251113	0.425887	0.981	0.706	5.29649e-07
CNOT1	-0.280236	1	1	1.01079e-08	-0.282533	1	1	2.17772e-10	-0.21793	1	1	3.17614e-09
CNOT10	0.128972	0.973	0.967	0.585438	0.101245	1	1	1	NA	NA	NA	NA
CNOT2	NA	NA	NA	NA	-0.0933925	0.977	1	0.459584	NA	NA	NA	NA
CNOT3	0.29126	0.918	0.7	0.0192761	0.21566	0.955	0.852	1	0.246876	0.942	0.971	0.0194391
CNOT4	NA	NA	NA	NA	NA	NA	NA	NA	-0.110381	0.981	1	1
CNOT6	NA	NA	NA	NA	-0.0753702	1	1	1	NA	NA	NA	NA
CNOT6L	-0.379887	0.932	1	3.01904e-07	-0.376473	1	0.963	1.12681e-07	-0.556488	0.865	1	9.39996e-10
CNOT7	0.144481	1	1	0.000251187	0.0863382	1	1	0.537574	0.0892586	1	1	0.012697
CNP	0.501287	0.863	0.233	1.58384e-05	0.348702	0.977	0.611	0.00181503	0.354403	0.981	0.618	0.000899552
CNPY1	NA	NA	NA	NA	NA	NA	NA	NA	-0.272981	0	0.441	0.00323047
CNPY2	0.318124	1	1	8.5902e-11	0.334217	1	1	3.64106e-13	0.269453	1	1	1.98042e-10
CNPY3	0.208356	0.973	1	0.000804267	0.378643	1	0.87	5.35399e-09	0.322638	1	0.971	5.54837e-10
CNR1	0.134191	0.26	0.033	1	0.0572056	0.25	0	1	NA	NA	NA	NA
CNR2	-0.224338	0.301	0.8	1	NA	NA	NA	NA	NA	NA	NA	NA
CNRIP1	NA	NA	NA	NA	NA	NA	NA	NA	-0.419509	0	0.559	3.17099e-05
CNST	-0.409173	0.849	1	4.31907e-10	-0.224582	0.909	1	0.000498625	-0.301478	0.923	1	2.55712e-06
CNTD1	-0.418831	0.438	1	2.0827e-08	-0.314485	0.523	0.963	8.50952e-05	-0.442979	0.365	1	2.80173e-09
[truncated: 9,094 more rows]

## Sheet: genes_Cross_species_trajectory
	status	family	pval	qval	gene_short_name	num_cells_expressed
ACE	OK	negbinomial.size	2.84044e-18	2.54343e-16	ACE	139
ADAM19	OK	negbinomial.size	4.40254e-28	1.09999e-25	ADAM19	191
ADAMTS1	OK	negbinomial.size	4.75765e-19	4.81704e-17	ADAMTS1	149
ADD2	OK	negbinomial.size	5.6219e-16	3.6287e-14	ADD2	97
ALOX5	OK	negbinomial.size	1.35062e-17	1.06747e-15	ALOX5	122
AMOTL1	OK	negbinomial.size	7.65955e-19	7.50975e-17	AMOTL1	182
ANG	OK	negbinomial.size	5.05018e-31	1.9201e-28	ANG	113
ANXA1	OK	negbinomial.size	8.67024e-38	5.37242e-35	ANXA1	134
APOA1	OK	negbinomial.size	1.8351e-94	2.84275e-90	APOA1	207
APOC3	OK	negbinomial.size	7.25804e-22	1.05079e-19	APOC3	117
AQP3	OK	negbinomial.size	4.65283e-14	2.24539e-12	AQP3	243
ARGFX	OK	negbinomial.size	2.40754e-38	1.55397e-35	ARGFX	200
ATP12A	OK	negbinomial.size	7.72395e-18	6.39849e-16	ATP12A	187
ATP6V0D2	OK	negbinomial.size	1.31341e-15	7.91616e-14	ATP6V0D2	211
BEND4	OK	negbinomial.size	1.10254e-18	1.04782e-16	BEND4	123
BMP2	OK	negbinomial.size	6.89987e-34	3.1437e-31	BMP2	239
BMP6	OK	negbinomial.size	1.79738e-48	2.32027e-45	BMP6	178
C1orf21	OK	negbinomial.size	1.5201e-19	1.67006e-17	C1orf21	153
C1orf64	OK	negbinomial.size	2.64795e-22	3.94417e-20	C1orf64	32
C1S	OK	negbinomial.size	1.2651e-11	4.28832e-10	C1S	116
C10orf99	OK	negbinomial.size	1.48243e-13	6.54255e-12	C10orf99	85
CBR3	OK	negbinomial.size	2.49744e-17	1.92477e-15	CBR3	108
CCL26	OK	negbinomial.size	9.61084e-27	2.03947e-24	CCL26	67
CCR8	OK	negbinomial.size	8.2026e-25	1.46053e-22	CCR8	145
CD200	OK	negbinomial.size	1.04356e-14	5.67221e-13	CD200	158
CD70	OK	negbinomial.size	2.35538e-10	6.53892e-09	CD70	134
CDCA7L	OK	negbinomial.size	5.68002e-16	3.651e-14	CDCA7L	196
CDH11	OK	negbinomial.size	3.07376e-21	4.21378e-19	CDH11	117
CDH2	OK	negbinomial.size	8.07387e-53	1.5634e-49	CDH2	197
CDH3	OK	negbinomial.size	1.70874e-16	1.19234e-14	CDH3	209
CECR2	OK	negbinomial.size	2.90625e-13	1.23683e-11	CECR2	219
CGA	OK	negbinomial.size	4.14847e-57	1.07107e-53	CGA	76
CHI3L2	OK	negbinomial.size	1.55246e-09	3.75767e-08	CHI3L2	162
CHST3	OK	negbinomial.size	1.71644e-28	4.66481e-26	CHST3	89
CLCA1	OK	negbinomial.size	2.76859e-27	6.1269e-25	CLCA1	90
CLDN19	OK	negbinomial.size	1.73756e-22	2.665e-20	CLDN19	193
CLEC6A	OK	negbinomial.size	9.04061e-14	4.13121e-12	CLEC6A	64
CNR2	OK	negbinomial.size	4.93952e-36	2.5506e-33	CNR2	153
CNTNAP2	OK	negbinomial.size	1.53095e-20	1.8243e-18	CNTNAP2	102
COL18A1	OK	negbinomial.size	3.17761e-21	4.31793e-19	COL18A1	150
COL23A1	OK	negbinomial.size	3.45729e-34	1.62294e-31	COL23A1	116
COL4A1	OK	negbinomial.size	9.19657e-68	4.7488e-64	COL4A1	204
COL4A2	OK	negbinomial.size	4.84034e-64	1.87454e-60	COL4A2	181
COLEC12	OK	negbinomial.size	1.52433e-17	1.19865e-15	COLEC12	233
CREB3L1	OK	negbinomial.size	1.54992e-26	3.20131e-24	CREB3L1	72
CREB3L2	OK	negbinomial.size	1.31842e-15	7.91616e-14	CREB3L2	217
CTSE	OK	negbinomial.size	1.4236e-29	4.50061e-27	CTSE	178
CXCL12	OK	negbinomial.size	1.65918e-26	3.3819e-24	CXCL12	206
CXorf65	OK	negbinomial.size	1.29668e-13	5.7721e-12	CXorf65	98
DDIT4L	OK	negbinomial.size	3.20376e-11	1.01285e-09	DDIT4L	202
DENND2C	OK	negbinomial.size	7.89854e-23	1.26141e-20	DENND2C	201
DEPDC7	OK	negbinomial.size	8.52308e-19	8.25194e-17	DEPDC7	192
ENO2	OK	negbinomial.size	1.05821e-07	1.79156e-06	ENO2	206
ENPP1	OK	negbinomial.size	9.18803e-16	5.69327e-14	ENPP1	245
EPHX3	OK	negbinomial.size	1.82939e-11	6.08133e-10	EPHX3	179
ESRRB	OK	negbinomial.size	8.74304e-17	6.29946e-15	ESRRB	231
ESRRG	OK	negbinomial.size	1.04736e-15	6.41289e-14	ESRRG	153
ETV1	OK	negbinomial.size	2.1617e-28	5.67574e-26	ETV1	205
FAM101B	OK	negbinomial.size	5.77802e-13	2.36792e-11	FAM101B	205
FAM162B	OK	negbinomial.size	5.78489e-19	5.78153e-17	FAM162B	136
FAM65B	OK	negbinomial.size	1.15009e-17	9.23114e-16	FAM65B	157
FAM89A	OK	negbinomial.size	2.70374e-13	1.15701e-11	FAM89A	171
FGF4	OK	negbinomial.size	1.40905e-27	3.20994e-25	FGF4	149
FLRT3	OK	negbinomial.size	1.5315e-58	4.74489e-55	FLRT3	121
FN1	OK	negbinomial.size	1.43496e-50	2.46989e-47	FN1	227
FOXA2	OK	negbinomial.size	1.9565e-42	1.51541e-39	FOXA2	180
FOXR1	OK	negbinomial.size	5.34247e-10	1.39343e-08	FOXR1	278
FST	OK	negbinomial.size	2.08928e-16	1.43845e-14	FST	116
FXYD4	OK	negbinomial.size	1.21097e-09	2.95886e-08	FXYD4	173
FXYD5	OK	negbinomial.size	1.11787e-26	2.34013e-24	FXYD5	181
GABRB3	OK	negbinomial.size	1.21849e-14	6.53135e-13	GABRB3	187
GAL3ST1	OK	negbinomial.size	2.18653e-18	1.99245e-16	GAL3ST1	99
GATA4	OK	negbinomial.size	2.31534e-46	2.24168e-43	GATA4	207
GBX2	OK	negbinomial.size	2.17536e-15	1.28131e-13	GBX2	192
GCNT2	OK	negbinomial.size	3.78775e-14	1.86866e-12	GCNT2	219
GDF3	OK	negbinomial.size	9.72993e-29	2.69154e-26	GDF3	242
GDPD2	OK	negbinomial.size	7.61391e-20	8.54689e-18	GDPD2	179
GLYCTK	OK	negbinomial.size	4.29589e-14	2.09269e-12	GLYCTK	183
GPR19	OK	negbinomial.size	6.67434e-16	4.22009e-14	GPR19	111
GSC	OK	negbinomial.size	1.86661e-35	9.32761e-33	GSC	141
GUCA1A	OK	negbinomial.size	6.88181e-21	8.66716e-19	GUCA1A	101
GYLTL1B	OK	negbinomial.size	4.23565e-09	9.25451e-08	GYLTL1B	227
HNF1B	OK	negbinomial.size	3.223e-53	7.13251e-50	HNF1B	182
HRASLS5	OK	negbinomial.size	1.74391e-09	4.17541e-08	HRASLS5	107
HSPB8	OK	negbinomial.size	4.01883e-19	4.15038e-17	HSPB8	198
ID2	OK	negbinomial.size	7.08749e-15	3.92116e-13	ID2	247
IFI16	OK	negbinomial.size	3.48428e-15	1.98438e-13	IFI16	162
IGF1	OK	negbinomial.size	6.98907e-46	6.36868e-43	IGF1	199
IGFBP2	OK	negbinomial.size	3.47032e-17	2.59704e-15	IGFBP2	251
IHH	OK	negbinomial.size	6.33822e-33	2.8053e-30	IHH	60
IL1B	OK	negbinomial.size	2.70252e-26	5.29934e-24	IL1B	81
IL23A	OK	negbinomial.size	7.65453e-12	2.70722e-10	IL23A	135
INA	OK	negbinomial.size	1.15101e-09	2.82125e-08	INA	202
ITGA5	OK	negbinomial.size	2.0461e-22	3.0773e-20	ITGA5	161
ITIH5	OK	negbinomial.size	5.80201e-47	5.99193e-44	ITIH5	135
ITLN2	OK	negbinomial.size	2.54429e-08	4.79484e-07	ITLN2	114
JAZF1	OK	negbinomial.size	7.62157e-15	4.18673e-13	JAZF1	141
KAL1	OK	negbinomial.size	1.46365e-22	2.29025e-20	KAL1	67
KCNJ13	OK	negbinomial.size	1.13464e-30	4.08762e-28	KCNJ13	113
KDELC2	OK	negbinomial.size	3.01547e-20	3.51223e-18	KDELC2	190
KHDC3L	OK	negbinomial.size	1.00401e-30	3.70314e-28	KHDC3L	234
KIAA0922	OK	negbinomial.size	3.86393e-17	2.8777e-15	KIAA0922	196
KLB	OK	negbinomial.size	1.3052e-25	2.46572e-23	KLB	137
KLF17	OK	negbinomial.size	3.3761e-15	1.93701e-13	KLF17	208
KLF8	OK	negbinomial.size	1.69451e-15	1.00573e-13	KLF8	226
KLK4	OK	negbinomial.size	1.04997e-17	8.51576e-16	KLK4	83
KLK6	OK	negbinomial.size	2.49189e-14	1.25739e-12	KLK6	52
KRBOX1	OK	negbinomial.size	2.52506e-24	4.44496e-22	KRBOX1	176
LAMA4	OK	negbinomial.size	4.4529e-17	3.28475e-15	LAMA4	172
LAMB2	OK	negbinomial.size	9.78349e-12	3.36044e-10	LAMB2	126
LEFTY1	OK	negbinomial.size	4.48906e-17	3.29574e-15	LEFTY1	219
LEFTY2	OK	negbinomial.size	4.36841e-49	6.15192e-46	LEFTY2	118
LEPREL1	OK	negbinomial.size	1.16605e-36	6.22869e-34	LEPREL1	105
LGALS2	OK	negbinomial.size	2.86199e-29	8.69315e-27	LGALS2	211
LIFR	OK	negbinomial.size	1.20442e-21	1.69911e-19	LIFR	213
LIPG	OK	negbinomial.size	6.10664e-18	5.08591e-16	LIPG	127
LIX1L	OK	negbinomial.size	3.60131e-11	1.12476e-09	LIX1L	126
PHACTR2	OK	negbinomial.size	4.64171e-12	1.68002e-10	PHACTR2	277
STK31	OK	negbinomial.size	5.21739e-18	4.39253e-16	STK31	72
BIN2	OK	negbinomial.size	1.54856e-17	1.21155e-15	BIN2	232
ASS1	OK	negbinomial.size	9.66525e-09	1.97265e-07	ASS1	216
MMP2	OK	negbinomial.size	1.0799e-10	3.14181e-09	MMP2	146
NEFL	OK	negbinomial.size	6.84585e-11	2.06321e-09	NEFL	229
ALDH1A1	OK	negbinomial.size	4.53496e-41	3.19323e-38	ALDH1A1	168
MEIS2	OK	negbinomial.size	1.00771e-17	8.25951e-16	MEIS2	145
DTX4	OK	negbinomial.size	3.78695e-15	2.14101e-13	DTX4	223
DACT1	OK	negbinomial.size	9.73276e-10	2.42007e-08	DACT1	205
GPM6B	OK	negbinomial.size	1.38228e-12	5.36666e-11	GPM6B	123
FEZ1	OK	negbinomial.size	1.32366e-11	4.47703e-10	FEZ1	92
CAMK2D	OK	negbinomial.size	8.96222e-19	8.62321e-17	CAMK2D	233
FRZB	OK	negbinomial.size	1.96596e-48	2.34267e-45	FRZB	93
EPHA4	OK	negbinomial.size	6.65488e-13	2.69166e-11	EPHA4	218
MEG3	OK	negbinomial.size	2.69767e-20	3.16588e-18	MEG3	246
PLCD1	OK	negbinomial.size	4.81341e-09	1.03995e-07	PLCD1	233
CALD1	OK	negbinomial.size	5.97089e-18	4.99973e-16	CALD1	266
BCAR3	OK	negbinomial.size	8.69526e-14	3.99698e-12	BCAR3	188
PLP1	OK	negbinomial.size	1.02857e-31	4.19303e-29	PLP1	102
FGF13	OK	negbinomial.size	2.63391e-18	2.38607e-16	FGF13	164
CALB1	OK	negbinomial.size	4.62203e-09	1.0028e-07	CALB1	128
CAMKV	OK	negbinomial.size	8.98241e-29	2.52994e-26	CAMKV	142
SMARCA2	OK	negbinomial.size	1.89592e-08	3.67121e-07	SMARCA2	204
PLCXD3	OK	negbinomial.size	2.26821e-26	4.50472e-24	PLCXD3	74
SOX17	OK	negbinomial.size	1.32725e-43	1.08213e-40	SOX17	189
P4HA1	OK	negbinomial.size	4.15428e-18	3.55547e-16	P4HA1	257
PTRF	OK	negbinomial.size	2.55418e-13	1.09908e-11	PTRF	190
REC8	OK	negbinomial.size	3.29372e-11	1.03917e-09	REC8	160
SLCO2A1	OK	negbinomial.size	7.87916e-17	5.70355e-15	SLCO2A1	136
HERC5	OK	negbinomial.size	8.9469e-10	2.23904e-08	HERC5	205
DUSP6	OK	negbinomial.size	1.3623e-11	4.59767e-10	DUSP6	246
AKR1B10	OK	negbinomial.size	2.3153e-29	7.17326e-27	AKR1B10	109
CYP26A1	OK	negbinomial.size	3.34369e-11	1.05065e-09	CYP26A1	141
CYP2E1	OK	negbinomial.size	5.05849e-12	1.8266e-10	CYP2E1	130
LPHN2	OK	negbinomial.size	1.23523e-16	8.69772e-15	LPHN2	204
LRIG1	OK	negbinomial.size	2.28648e-14	1.16897e-12	LRIG1	209
LRP4	OK	negbinomial.size	7.53495e-23	1.21587e-20	LRP4	210
LRRN1	OK	negbinomial.size	1.64672e-27	3.697e-25	LRRN1	106
LYZ	OK	negbinomial.size	7.79151e-19	7.59109e-17	LYZ	136
MAP4K1	OK	negbinomial.size	3.30769e-16	2.1804e-14	MAP4K1	126
MARCKS	OK	negbinomial.size	6.116e-21	7.76581e-19	MARCKS	284
ME1	OK	negbinomial.size	3.29569e-17	2.51496e-15	ME1	122
MGLL	OK	negbinomial.size	5.70722e-16	3.65333e-14	MGLL	165
MMP9	OK	negbinomial.size	4.963e-23	8.17891e-21	MMP9	140
MOGAT2	OK	negbinomial.size	3.07926e-37	1.76669e-34	MOGAT2	95
MPEG1	OK	negbinomial.size	7.18803e-25	1.31e-22	MPEG1	111
MS4A15	OK	negbinomial.size	2.97062e-09	6.72776e-08	MS4A15	115
MTTP	OK	negbinomial.size	5.08192e-31	1.9201e-28	MTTP	145
MUC21	OK	negbinomial.size	2.01722e-22	3.0636e-20	MUC21	56
MYB	OK	negbinomial.size	2.55279e-16	1.70454e-14	MYB	95
MYL4	OK	negbinomial.size	1.79359e-23	3.08717e-21	MYL4	78
MYL5	OK	negbinomial.size	1.99749e-17	1.54716e-15	MYL5	115
MYLIP	OK	negbinomial.size	2.56589e-08	4.82381e-07	MYLIP	221
NAV1	OK	negbinomial.size	1.31245e-10	3.77903e-09	NAV1	238
NID1	OK	negbinomial.size	4.25358e-15	2.3874e-13	NID1	281
NID2	OK	negbinomial.size	3.634e-49	5.62943e-46	NID2	211
NIPAL1	OK	negbinomial.size	1.23241e-12	4.85781e-11	NIPAL1	214
NODAL	OK	negbinomial.size	1.19488e-31	4.74613e-29	NODAL	220
NR2F2	OK	negbinomial.size	2.89616e-23	4.87657e-21	NR2F2	164
NRG1	OK	negbinomial.size	8.7984e-16	5.47373e-14	NRG1	154
NRGN	OK	negbinomial.size	6.31405e-08	1.10646e-06	NRGN	166
NRIP3	OK	negbinomial.size	1.89802e-10	5.36537e-09	NRIP3	235
OLFML2B	OK	negbinomial.size	2.69389e-39	1.81439e-36	OLFML2B	70
PAGE1	OK	negbinomial.size	8.35154e-11	2.47368e-09	PAGE1	110
PAGE2B	OK	negbinomial.size	9.55458e-11	2.81388e-09	PAGE2B	189
PDGFRA	OK	negbinomial.size	1.16422e-37	6.93651e-35	PDGFRA	246
PHOSPHO1	OK	negbinomial.size	4.38697e-07	6.55973e-06	PHOSPHO1	269
PI16	OK	negbinomial.size	4.75355e-18	4.02389e-16	PI16	106
PITX2	OK	negbinomial.size	4.4875e-44	3.86199e-41	PITX2	198
PLEK2	OK	negbinomial.size	2.29289e-16	1.55786e-14	PLEK2	138
PMEPA1	OK	negbinomial.size	1.50134e-20	1.80288e-18	PMEPA1	144
PNMA5	OK	negbinomial.size	1.76407e-28	4.7116e-26	PNMA5	37
PRAP1	OK	negbinomial.size	4.99387e-08	8.91245e-07	PRAP1	165
PRDM14	OK	negbinomial.size	1.16677e-32	5.02067e-30	PRDM14	236
PREX1	OK	negbinomial.size	2.72162e-13	1.16145e-11	PREX1	188
PSEN2	OK	negbinomial.size	6.4784e-25	1.19473e-22	PSEN2	148
PTK2B	OK	negbinomial.size	6.96505e-29	2.07491e-26	PTK2B	141
PTPN5	OK	negbinomial.size	7.14704e-19	7.0519e-17	PTPN5	154
PTPRZ1	OK	negbinomial.size	8.25767e-16	5.15804e-14	PTPRZ1	179
PXDN	OK	negbinomial.size	1.03122e-12	4.13851e-11	PXDN	219
RASSF10	OK	negbinomial.size	3.88587e-37	2.14986e-34	RASSF10	61
RAVER2	OK	negbinomial.size	1.39647e-20	1.69005e-18	RAVER2	100
RGAG1	OK	negbinomial.size	2.42592e-41	1.78952e-38	RGAG1	66
RNASE4	OK	negbinomial.size	2.15682e-26	4.33914e-24	RNASE4	95
ROR2	OK	negbinomial.size	1.44974e-30	4.99063e-28	ROR2	80
RPRM	OK	negbinomial.size	9.70182e-16	5.96393e-14	RPRM	71
RRAS	OK	negbinomial.size	7.15672e-16	4.48845e-14	RRAS	119
RSPO3	OK	negbinomial.size	1.51056e-68	1.17e-64	RSPO3	189
RUNDC3B	OK	negbinomial.size	1.26032e-20	1.53729e-18	RUNDC3B	87
SALL2	OK	negbinomial.size	3.98224e-13	1.66303e-11	SALL2	80
SASH1	OK	negbinomial.size	1.77325e-14	9.21793e-13	SASH1	235
SEMA4D	OK	negbinomial.size	5.70506e-14	2.74163e-12	SEMA4D	189
2006-09-01	OK	negbinomial.size	1.13331e-29	3.65753e-27	2006-09-01	130
SERPINE2	OK	negbinomial.size	5.63022e-13	2.31788e-11	SERPINE2	261
SERPINF1	OK	negbinomial.size	7.94578e-11	2.36254e-09	SERPINF1	129
SETD7	OK	negbinomial.size	9.98675e-24	1.73826e-21	SETD7	166
SIX4	OK	negbinomial.size	2.24599e-16	1.53272e-14	SIX4	132
SLC24A2	OK	negbinomial.size	3.07762e-27	6.71485e-25	SLC24A2	76
SLC25A12	OK	negbinomial.size	1.39096e-27	3.20994e-25	SLC25A12	220
SLC36A4	OK	negbinomial.size	3.53095e-14	1.75314e-12	SLC36A4	184
SLC40A1	OK	negbinomial.size	3.37959e-17	2.55382e-15	SLC40A1	171
SOX2	OK	negbinomial.size	6.16379e-27	1.32616e-24	SOX2	249
SP8	OK	negbinomial.size	4.03176e-20	4.6609e-18	SP8	242
SPIC	OK	negbinomial.size	2.96301e-48	3.27857e-45	SPIC	205
SPP1	OK	negbinomial.size	3.44159e-17	2.58804e-15	SPP1	174
ST6GALNAC1	OK	negbinomial.size	4.45032e-10	1.17645e-08	ST6GALNAC1	147
SUSD3	OK	negbinomial.size	1.34207e-30	4.725e-28	SUSD3	163
TBC1D30	OK	negbinomial.size	5.38065e-19	5.41245e-17	TBC1D30	88
TEX11	OK	negbinomial.size	2.35132e-13	1.01744e-11	TEX11	164
TFPI	OK	negbinomial.size	5.83431e-21	7.46936e-19	TFPI	235
TFPI2	OK	negbinomial.size	7.17077e-22	1.04795e-19	TFPI2	64
TGFB3	OK	negbinomial.size	2.17107e-10	6.05984e-09	TGFB3	151
THY1	OK	negbinomial.size	2.35228e-21	3.2535e-19	THY1	88
TKTL1	OK	negbinomial.size	1.08541e-18	1.03791e-16	TKTL1	145
TMEM176B	OK	negbinomial.size	5.84295e-26	1.13142e-23	TMEM176B	53
TMEM45B	OK	negbinomial.size	1.49266e-12	5.72348e-11	TMEM45B	145
TMEM88	OK	negbinomial.size	6.87162e-28	1.66325e-25	TMEM88	131
TMEM98	OK	negbinomial.size	1.20876e-17	9.65203e-16	TMEM98	108
TNFAIP8	OK	negbinomial.size	7.96379e-14	3.71588e-12	TNFAIP8	226
TNFRSF8	OK	negbinomial.size	2.72133e-19	2.94798e-17	TNFRSF8	88
TNIP3	OK	negbinomial.size	7.88514e-29	2.26201e-26	TNIP3	107
TPK1	OK	negbinomial.size	1.52303e-14	8.02492e-13	TPK1	185
TRIB2	OK	negbinomial.size	1.08368e-15	6.60916e-14	TRIB2	88
TRIP6	OK	negbinomial.size	1.09626e-17	8.84486e-16	TRIP6	148
UBE2J1	OK	negbinomial.size	6.22226e-16	3.95037e-14	UBE2J1	218
UCHL1	OK	negbinomial.size	5.57302e-28	1.37034e-25	UCHL1	158
UNC5B	OK	negbinomial.size	3.85271e-32	1.61304e-29	UNC5B	221
UTF1	OK	negbinomial.size	3.25984e-16	2.15804e-14	UTF1	167
VASH2	OK	negbinomial.size	6.06485e-16	3.86628e-14	VASH2	131
VRTN	OK	negbinomial.size	3.11033e-15	1.80458e-13	VRTN	162
VSNL1	OK	negbinomial.size	3.19464e-28	8.11281e-26	VSNL1	101
VWA5A	OK	negbinomial.size	7.28252e-13	2.93785e-11	VWA5A	185
WNT5B	OK	negbinomial.size	9.94625e-14	4.49205e-12	WNT5B	177
ZIC2	OK	negbinomial.size	3.06116e-11	9.73725e-10	ZIC2	160
ZNF462	OK	negbinomial.size	2.54029e-11	8.23256e-10	ZNF462	202
ZSCAN10	OK	negbinomial.size	3.9658e-25	7.40172e-23	ZSCAN10	191

## Sheet: human_Macaque_EPI_DEG
p_val	avg_logFC	pct.Hu_EPI	pct.Cy_EPI	p_val_adj	cluster	gene
9.43621e-19	1.22381	1	0	1.54829e-14	Cy	RPL21
9.43621e-19	1.13773	1	0	1.54829e-14	Cy	GPD1
9.43621e-19	1.05457	1	0	1.54829e-14	Cy	CD300LG
9.43621e-19	1.02114	1	0	1.54829e-14	Cy	BCL2L2-PABPN1
9.43621e-19	0.9761	1	0	1.54829e-14	Cy	TMX2-CTNND1
9.43621e-19	0.969779	1	0	1.54829e-14	Cy	OPN1SW
9.43621e-19	0.797665	1	0	1.54829e-14	Cy	COMMD3-BMI1
9.43621e-19	0.783218	1	0	1.54829e-14	Cy	C8orf44-SGK3
9.43621e-19	0.78263	1	0	1.54829e-14	Cy	POM121L2
9.43621e-19	0.765485	1	0	1.54829e-14	Cy	ARHGAP19-SLIT1
9.43621e-19	0.757562	1	0	1.54829e-14	Cy	ISY1-RAB43
9.43621e-19	0.724515	1	0	1.54829e-14	Cy	TNFAIP8L2-SCNM1
9.43621e-19	0.715625	1	0	1.54829e-14	Cy	IL17F
9.43621e-19	0.714444	1	0	1.54829e-14	Cy	HNRNPUL2-BSCL2
9.43621e-19	0.707628	1	0	1.54829e-14	Cy	KTI12
9.43621e-19	0.697829	1	0	1.54829e-14	Cy	TMEM110-MUSTN1
9.43621e-19	0.697792	1	0	1.54829e-14	Cy	CHURC1-FNTB
9.43621e-19	0.689571	1	0	1.54829e-14	Cy	MSRB3
9.43621e-19	0.665567	1	0	1.54829e-14	Cy	ERAP2
9.43621e-19	0.572833	1	0	1.54829e-14	Cy	C19orf33
9.43621e-19	0.56793	1	0	1.54829e-14	Cy	LILRB5
9.43621e-19	0.53398	1	0	1.54829e-14	Cy	CXorf21
9.43621e-19	0.532101	1	0	1.54829e-14	Cy	VSIG1
9.43621e-19	0.530023	1	0	1.54829e-14	Cy	MAGEB10
9.43621e-19	0.496539	1	0	1.54829e-14	Cy	IL10
9.43621e-19	0.478977	1	0	1.54829e-14	Cy	B3GNT3
9.43621e-19	0.4789	1	0	1.54829e-14	Cy	HOGA1
9.43621e-19	0.471376	1	0	1.54829e-14	Cy	SCN2B
9.43621e-19	0.457766	1	0	1.54829e-14	Cy	NR1I2
9.43621e-19	0.416777	1	0	1.54829e-14	Cy	GBP6
9.43621e-19	0.362925	1	0	1.54829e-14	Cy	UTS2R
1.7639e-18	0.89499	1	0.019	2.89421e-14	Cy	PLEK
1.7639e-18	0.862238	1	0.019	2.89421e-14	Cy	BEST1
1.7639e-18	0.708984	1	0.019	2.89421e-14	Cy	PCDH11X
1.7639e-18	0.706212	1	0.019	2.89421e-14	Cy	KCNA7
1.7639e-18	0.584905	1	0.019	2.89421e-14	Cy	SHROOM4
1.7639e-18	0.51443	1	0.019	2.89421e-14	Cy	CD247
1.7639e-18	0.491134	1	0.019	2.89421e-14	Cy	VWA2
1.7639e-18	0.437106	1	0.019	2.89421e-14	Cy	LOC284950
1.7639e-18	0.41826	1	0.019	2.89421e-14	Cy	TMEM95
1.7639e-18	0.341786	1	0.019	2.89421e-14	Cy	TMEM119
1.7639e-18	0.306686	1	0.019	2.89421e-14	Cy	CD84
2.10372e-18	0.566885	1	0.019	3.45179e-14	Cy	IDO2
2.73806e-18	0.368137	1	0.019	4.49261e-14	Cy	KCNJ11
3.16062e-18	0.616292	1	0.038	5.18595e-14	Cy	ADAMTS17
3.16062e-18	0.615796	1	0.038	5.18595e-14	Cy	RHBDL3
3.16062e-18	0.523551	1	0.038	5.18595e-14	Cy	CEACAM8
3.16062e-18	0.395399	1	0.038	5.18595e-14	Cy	ATP1A2
3.75972e-18	0.546988	1	0.038	6.16895e-14	Cy	CERK
3.75972e-18	0.491119	1	0.038	6.16895e-14	Cy	AIPL1
4.97613e-18	0.765915	0.971	0	8.16483e-14	Cy	UBE2F-SCLY
4.97613e-18	0.687812	0.971	0	8.16483e-14	Cy	CLDN22
4.97613e-18	0.664001	0.971	0	8.16483e-14	Cy	PHOSPHO2-KLHL23
4.97613e-18	0.640392	0.971	0	8.16483e-14	Cy	PRR5-ARHGAP8
4.97613e-18	0.571808	0.971	0	8.16483e-14	Cy	TMEM189-UBE2V1
4.97613e-18	0.371154	0.971	0	8.16483e-14	Cy	RAET1L
4.97613e-18	0.340628	0.971	0	8.16483e-14	Cy	TNFSF15
4.97613e-18	0.32081	0.971	0	8.16483e-14	Cy	ATP1B4
4.97613e-18	0.309559	0.971	0	8.16483e-14	Cy	OR2AT4
4.97613e-18	0.3021	0.971	0	8.16483e-14	Cy	SIRPB2
4.97613e-18	0.276927	0.971	0	8.16483e-14	Cy	OR51E2
5.44676e-18	0.981878	1	0.058	8.93705e-14	Cy	LOC100132146
5.44676e-18	0.386217	1	0.058	8.93705e-14	Cy	KIAA1210
5.93366e-18	0.704253	1	0.058	9.73595e-14	Cy	LENG9
6.54951e-18	0.712308	1	0.019	1.07464e-13	Cy	APOBEC3H
9.05455e-18	0.755763	1	0.077	1.48567e-13	Cy	RIMKLA
9.78914e-18	0.776045	0.971	0.019	1.6062e-13	Cy	CRLF1
9.78914e-18	0.568871	0.971	0.019	1.6062e-13	Cy	QRFPR
9.78914e-18	0.35226	0.971	0.019	1.6062e-13	Cy	GP2
9.78914e-18	0.278792	0.971	0.019	1.6062e-13	Cy	SLC1A6
1.0678e-17	0.603649	0.971	0.019	1.75205e-13	Cy	APOL5
1.3067e-17	0.515599	1	0.019	2.14404e-13	Cy	MPP4
1.45586e-17	1.06613	1	0.096	2.38878e-13	Cy	KDELR3
1.45586e-17	0.858896	1	0.096	2.38878e-13	Cy	GLT8D2
1.45586e-17	0.504759	1	0.096	2.38878e-13	Cy	ZNF20
1.50109e-17	0.516348	1	0.077	2.46298e-13	Cy	TMEM170B
1.58253e-17	0.762426	1	0.096	2.59661e-13	Cy	PBLD
1.58253e-17	0.590885	1	0.096	2.59661e-13	Cy	XKRX
1.58253e-17	0.476014	1	0.096	2.59661e-13	Cy	SLC25A34
1.6325e-17	0.824405	1	0.077	2.67861e-13	Cy	CLEC4C
1.64658e-17	0.616649	0.971	0.019	2.70171e-13	Cy	EPHB6
2.11914e-17	0.65258	1	0.058	3.47708e-13	Cy	SYNC
2.2696e-17	0.484747	1	0.115	3.72395e-13	Cy	SGSM1
2.46461e-17	0.836189	1	0.115	4.04393e-13	Cy	ZHX2
2.52948e-17	0.550557	0.941	0	4.15037e-13	Cy	ABHD14A-ACY1
2.52948e-17	0.439733	0.941	0	4.15037e-13	Cy	INHBA
2.52948e-17	0.392857	0.941	0	4.15037e-13	Cy	C11orf85
2.67614e-17	0.500816	1	0.115	4.39101e-13	Cy	PAG1
3.07139e-17	0.409905	0.971	0.038	5.03953e-13	Cy	EMX2
3.07139e-17	0.373424	0.971	0.038	5.03953e-13	Cy	FAM114A1
3.18704e-17	0.447582	1	0.038	5.2293e-13	Cy	LUZP2
3.3242e-17	0.797342	0.971	0.058	5.45435e-13	Cy	PLSCR3
3.3242e-17	0.303456	0.971	0.058	5.45435e-13	Cy	MYLK4
3.34363e-17	0.344248	1	0.019	5.48622e-13	Cy	CRTAM
3.43793e-17	0.910866	1	0.135	5.64095e-13	Cy	VWF
3.71668e-17	0.76317	1	0.115	6.09833e-13	Cy	ZIM2
3.72987e-17	0.871694	1	0.135	6.11997e-13	Cy	RRAGD
4.04624e-17	0.72045	1	0.135	6.63908e-13	Cy	HES4
4.1023e-17	0.43564	1	0.038	6.73105e-13	Cy	RNF222
4.27823e-17	0.545375	0.971	0.058	7.01972e-13	Cy	SLC26A4
5.07018e-17	0.966413	1	0.154	8.31915e-13	Cy	PIH1D2
5.16288e-17	0.433934	1	0.135	8.47126e-13	Cy	LDB3
5.22874e-17	0.621493	0.941	0.019	8.57932e-13	Cy	ZNF442
5.22874e-17	0.320185	0.941	0.019	8.57932e-13	Cy	HPCAL4
5.59879e-17	0.697837	1	0.135	9.18649e-13	Cy	CA14
6.27793e-17	0.283355	1	0.058	1.03008e-12	Cy	P2RX7
7.04794e-17	0.400219	0.971	0.019	1.15643e-12	Cy	RBMS3
7.06797e-17	0.696601	0.971	0.058	1.15971e-12	Cy	RBMXL2
7.29303e-17	0.709377	1	0.173	1.19664e-12	Cy	ABHD1
7.58123e-17	0.860088	1	0.154	1.24393e-12	Cy	TBC1D30
7.58123e-17	0.607945	1	0.154	1.24393e-12	Cy	ZNF662
7.89907e-17	0.883666	1	0.173	1.29608e-12	Cy	BEX1
7.89907e-17	0.754407	1	0.173	1.29608e-12	Cy	DSCR9
8.8993e-17	0.419411	1	0.154	1.4602e-12	Cy	NDST3
9.84953e-17	0.73453	1	0.135	1.61611e-12	Cy	FEZ1
1.02485e-16	0.69467	1	0.192	1.68157e-12	Cy	DSC3
1.03072e-16	0.382041	0.941	0.038	1.69121e-12	Cy	MDFIC
1.24041e-16	0.720963	0.912	0	2.03527e-12	Cy	KRT33A
1.24041e-16	0.480999	0.912	0	2.03527e-12	Cy	CNGB3
1.24041e-16	0.376754	0.912	0	2.03527e-12	Cy	MPEG1
1.24041e-16	0.351226	0.912	0	2.03527e-12	Cy	HECW1
1.24041e-16	0.318654	0.912	0	2.03527e-12	Cy	P2RY4
1.27286e-16	0.77849	1	0.173	2.08852e-12	Cy	HDGFL1
1.47053e-16	0.729921	1	0.135	2.41285e-12	Cy	TIGD3
1.49119e-16	0.491797	0.971	0.058	2.44674e-12	Cy	APOBEC3A
1.68375e-16	0.691466	1	0.154	2.7627e-12	Cy	TMEM92
1.93855e-16	0.53784	1	0.077	3.18077e-12	Cy	ZNF556
2.25013e-16	0.705856	0.971	0.058	3.69202e-12	Cy	IFI27L2
2.25188e-16	0.596697	1	0.212	3.69488e-12	Cy	GREB1
2.25188e-16	0.529539	1	0.212	3.69488e-12	Cy	GNG4
2.35796e-16	0.455369	1	0.096	3.86895e-12	Cy	TNFAIP8L3
2.38845e-16	0.513161	1	0.115	3.91897e-12	Cy	D2HGDH
2.40836e-16	0.400021	0.941	0.019	3.95163e-12	Cy	LRRC25
2.50807e-16	0.863209	1	0.25	4.11524e-12	Cy	DNAH7
2.58829e-16	0.448757	1	0.173	4.24686e-12	Cy	ITGB8
2.69027e-16	0.539247	0.912	0.019	4.41419e-12	Cy	KMO
2.70612e-16	0.655025	1	0.154	4.44021e-12	Cy	TMEM17
3.02753e-16	0.534266	1	0.173	4.96757e-12	Cy	LDHAL6A
3.07577e-16	0.525945	1	0.192	5.04672e-12	Cy	AKAP5
3.19228e-16	0.350227	0.971	0.038	5.2379e-12	Cy	PIGR
3.25482e-16	0.719235	1	0.269	5.34051e-12	Cy	TYMP
3.28473e-16	0.416134	1	0.115	5.38959e-12	Cy	CUBN
3.80377e-16	0.320005	0.971	0.077	6.24122e-12	Cy	ANKS4B
3.97752e-16	0.695725	1	0.25	6.52631e-12	Cy	SLC26A2
4.4709e-16	0.497808	0.971	0.115	7.33586e-12	Cy	DSC1
5.21411e-16	0.784123	1	0.308	8.55531e-12	Cy	RILP
5.49576e-16	0.795059	0.971	0.135	9.01745e-12	Cy	AP3B2
5.69199e-16	0.37511	0.971	0.077	9.33941e-12	Cy	EBF1
5.87284e-16	0.788034	0.882	0	9.63615e-12	Cy	GSTM5
5.87284e-16	0.62241	0.882	0	9.63615e-12	Cy	CCL20
6.03283e-16	0.575886	1	0.231	9.89866e-12	Cy	PPIL6
6.44865e-16	0.85128	1	0.327	1.05809e-11	Cy	TMEM183A
6.45917e-16	0.405636	1	0.269	1.05982e-11	Cy	AGMAT
7.23119e-16	0.437104	0.941	0.058	1.18649e-11	Cy	DPP7
7.86255e-16	0.86918	1	0.346	1.29009e-11	Cy	DDX39B
7.89832e-16	0.716833	1	0.25	1.29596e-11	Cy	CNKSR3
8.18863e-16	0.661523	1	0.308	1.34359e-11	Cy	RFFL
9.70033e-16	0.723576	1	0.173	1.59163e-11	Cy	SLC16A14
9.91241e-16	0.757831	1	0.25	1.62643e-11	Cy	WASF3
1.09263e-15	0.587716	0.912	0.058	1.79279e-11	Cy	OSBPL5
1.10732e-15	0.917949	1	0.288	1.81689e-11	Cy	IGFBP6
1.12336e-15	0.767752	1	0.385	1.84321e-11	Cy	FAM45A
1.13391e-15	0.628122	1	0.212	1.86051e-11	Cy	ACAD11
1.13391e-15	0.565934	1	0.212	1.86051e-11	Cy	TTC39C
1.16563e-15	0.539348	0.912	0.038	1.91257e-11	Cy	IZUMO2
1.17368e-15	0.372888	0.971	0.096	1.92578e-11	Cy	ACBD4
1.23445e-15	0.421717	0.941	0.038	2.02549e-11	Cy	SLC2A10
1.23733e-15	0.311995	0.971	0.173	2.03021e-11	Cy	B3GNT6
1.31825e-15	0.886324	1	0.404	2.16298e-11	Cy	RNF5
1.33444e-15	0.328231	0.882	0.019	2.18955e-11	Cy	STC1
1.33444e-15	0.269139	0.882	0.019	2.18955e-11	Cy	FCAR
1.45041e-15	0.29131	0.882	0.019	2.37983e-11	Cy	KLHL30
1.49023e-15	0.642594	0.912	0.038	2.44518e-11	Cy	CPE
1.49313e-15	0.603178	1	0.288	2.44992e-11	Cy	DTX3L
1.51214e-15	0.73118	0.912	0.058	2.48113e-11	Cy	TSPAN7
1.52939e-15	0.791021	1	0.423	2.50943e-11	Cy	DNAH11
1.57465e-15	0.258398	0.941	0.038	2.58369e-11	Cy	HSD17B13
1.70725e-15	0.70219	1	0.365	2.80126e-11	Cy	ANKDD1A
1.78699e-15	0.662705	1	0.212	2.9321e-11	Cy	CYP2C8
1.84643e-15	0.490055	1	0.115	3.02962e-11	Cy	CPN1
1.90351e-15	0.31628	0.912	0.038	3.12328e-11	Cy	HOXC11
1.99405e-15	0.64659	1	0.462	3.27184e-11	Cy	PPT2-EGFL8
1.99509e-15	0.383726	1	0.115	3.27354e-11	Cy	MFSD4
2.26304e-15	0.616458	1	0.192	3.7132e-11	Cy	DPYSL5
2.30477e-15	0.691796	1	0.462	3.78167e-11	Cy	STON1
2.44072e-15	0.442244	1	0.192	4.00473e-11	Cy	ZNF197
2.50092e-15	0.765287	1	0.5	4.10351e-11	Cy	STXBP5L
2.50092e-15	0.752514	1	0.5	4.10351e-11	Cy	PPL
2.50092e-15	0.698556	1	0.5	4.10351e-11	Cy	RNF207
2.68669e-15	0.67628	0.853	0	4.40833e-11	Cy	EVX1
2.68669e-15	0.575594	0.853	0	4.40833e-11	Cy	HK3
2.68669e-15	0.40775	0.853	0	4.40833e-11	Cy	CORO7-PAM16
2.68669e-15	0.401006	0.853	0	4.40833e-11	Cy	MRO
2.68669e-15	0.325444	0.853	0	4.40833e-11	Cy	DSG4
2.78753e-15	0.292418	0.971	0.077	4.57378e-11	Cy	CNNM1
2.88253e-15	0.619542	0.912	0.058	4.72965e-11	Cy	DGKE
3.02927e-15	0.980077	1	0.538	4.97042e-11	Cy	NME1-NME2
3.10261e-15	0.690358	1	0.5	5.09077e-11	Cy	TNIK
3.13022e-15	0.696281	1	0.385	5.13607e-11	Cy	SH3BGRL
3.13414e-15	0.624451	1	0.288	5.14251e-11	Cy	CYP27B1
3.16336e-15	0.611761	1	0.423	5.19043e-11	Cy	PRPF40B
3.18983e-15	0.711515	1	0.519	5.23387e-11	Cy	PRRG1
3.29442e-15	0.753599	1	0.558	5.40548e-11	Cy	RAB43
3.29442e-15	0.741505	1	0.558	5.40548e-11	Cy	PARP4
3.81261e-15	0.730552	1	0.596	6.25573e-11	Cy	PRICKLE4
3.89319e-15	0.65615	0.971	0.173	6.38794e-11	Cy	BBS5
4.00664e-15	0.512438	1	0.096	6.57409e-11	Cy	OTUD6A
4.06039e-15	0.721931	1	0.615	6.66229e-11	Cy	LGALS8
4.67825e-15	0.63519	1	0.615	7.67607e-11	Cy	ARL4C
4.73198e-15	0.685306	1	0.673	7.76423e-11	Cy	C11orf48
4.73198e-15	0.652581	1	0.673	7.76423e-11	Cy	GLB1L3
4.92634e-15	0.78618	1	0.692	8.08313e-11	Cy	EML6
5.10401e-15	0.807144	1	0.712	8.37465e-11	Cy	PTCD1
5.20751e-15	0.588314	1	0.654	8.54449e-11	Cy	MANEA
5.40716e-15	0.76828	1	0.75	8.87206e-11	Cy	AP3S2
5.64768e-15	0.624793	1	0.731	9.26671e-11	Cy	LOC642846
5.73213e-15	0.586938	1	0.808	9.40528e-11	Cy	CMBL
5.83079e-15	0.695213	1	0.596	9.56717e-11	Cy	GRIP2
5.83079e-15	0.618913	1	0.596	9.56717e-11	Cy	TSPAN12
5.9542e-15	0.575808	1	0.885	9.76966e-11	Cy	ZNF676
5.9542e-15	0.567519	1	0.885	9.76966e-11	Cy	C18orf32
5.9542e-15	0.535806	1	0.885	9.76966e-11	Cy	MXD3
5.99782e-15	0.659056	1	0.923	9.84122e-11	Cy	MYCBP
5.99782e-15	0.508594	1	0.923	9.84122e-11	Cy	SNX18
6.00833e-15	0.661021	1	0.942	9.85847e-11	Cy	PSMC1
6.01535e-15	0.774571	1	0.981	9.86999e-11	Cy	DHFR
6.01535e-15	0.762188	1	1	9.86999e-11	Cy	RPL7
6.01535e-15	0.567947	1	1	9.86999e-11	Cy	LOC100129034
6.01535e-15	0.478209	1	1	9.86999e-11	Cy	H3F3A
6.01535e-15	0.472478	1	1	9.86999e-11	Cy	BAG6
6.01535e-15	0.470623	1	1	9.86999e-11	Cy	HNRNPA3
6.01535e-15	0.465209	1	1	9.86999e-11	Cy	EHMT2
6.01535e-15	0.461126	1	1	9.86999e-11	Cy	ANAPC1
6.01535e-15	0.370472	1	0.981	9.86999e-11	Cy	PAM16
6.01535e-15	0.353225	1	1	9.86999e-11	Cy	LAMA5
6.01535e-15	0.328777	1	1	9.86999e-11	Cy	RPL41
6.01535e-15	0.320541	1	1	9.86999e-11	Cy	RPL22
6.01535e-15	0.298734	1	1	9.86999e-11	Cy	FABP5
6.11875e-15	0.603974	1	0.481	1.00396e-10	Cy	CLDN15
6.25691e-15	0.667734	1	0.596	1.02663e-10	Cy	NUDT3
6.38648e-15	0.58767	0.853	0.019	1.04789e-10	Cy	GABRG3
6.45142e-15	0.472684	1	1	1.05855e-10	Cy	RPS3A
6.45142e-15	0.435676	1	1	1.05855e-10	Cy	MTRF1L
6.74515e-15	0.335512	0.941	0.077	1.10674e-10	Cy	WDR38
6.91857e-15	0.305577	1	1	1.1352e-10	Cy	HMGB1
7.01705e-15	0.702488	1	0.288	1.15136e-10	Cy	TMEM150C
7.20316e-15	0.642859	1	0.596	1.18189e-10	Cy	SLCO1A2
7.34406e-15	0.371928	1	0.885	1.20501e-10	Cy	OOEP
7.37608e-15	0.60335	1	0.904	1.21027e-10	Cy	AIDA
7.37608e-15	0.415471	1	0.904	1.21027e-10	Cy	GNS
7.3975e-15	0.599882	1	0.923	1.21378e-10	Cy	STRN
7.76387e-15	0.570009	1	0.846	1.2739e-10	Cy	ELL2
7.82708e-15	0.519137	1	0.865	1.28427e-10	Cy	FKBP5
7.90907e-15	0.549206	1	0.904	1.29772e-10	Cy	MDC1
7.90907e-15	0.457321	1	0.904	1.29772e-10	Cy	PKP4
7.95266e-15	0.412953	1	0.962	1.30487e-10	Cy	TFDP2
8.50443e-15	0.60486	1	0.923	1.39541e-10	Cy	FAM21C
8.52902e-15	0.3903	1	1	1.39944e-10	Cy	FLOT1
8.53966e-15	0.441199	1	0.115	1.40119e-10	Cy	HIST1H2BE
8.7827e-15	0.523149	1	0.538	1.44106e-10	Cy	GPR155
8.8329e-15	0.572053	1	0.827	1.4493e-10	Cy	MGAT4A
9.03347e-15	0.588488	0.971	0.212	1.48221e-10	Cy	NUDT17
9.31703e-15	0.554976	1	0.635	1.52874e-10	Cy	BOP1
9.80213e-15	0.599266	1	0.981	1.60833e-10	Cy	PHC1
1.00316e-14	0.354862	0.941	0.135	1.64598e-10	Cy	TMOD2
1.01514e-14	0.470408	1	0.827	1.66564e-10	Cy	SH3BGRL2
1.03397e-14	0.529338	1	0.865	1.69653e-10	Cy	LRP1
1.05943e-14	0.536308	1	0.731	1.73831e-10	Cy	SLC12A6
1.08668e-14	0.440411	1	0.192	1.78302e-10	Cy	BLNK
1.11186e-14	0.25621	0.912	0.058	1.82434e-10	Cy	CCL22
1.11459e-14	0.424989	0.882	0.058	1.82881e-10	Cy	SLC3A1
1.11459e-14	0.57516	0.971	0.173	1.82882e-10	Cy	CAMK1
1.15624e-14	0.641771	0.971	0.25	1.89717e-10	Cy	EHHADH
1.18855e-14	0.504049	0.824	0	1.95017e-10	Cy	IGFBP4
1.18855e-14	0.250284	0.824	0	1.95017e-10	Cy	FAM19A1
1.20361e-14	0.636353	0.971	0.096	1.97488e-10	Cy	GPHA2
1.20699e-14	0.429972	1	1	1.98042e-10	Cy	TRIM26
1.20699e-14	0.341461	1	1	1.98042e-10	Cy	NANOG
1.23761e-14	0.524505	1	0.212	2.03067e-10	Cy	CPM
1.24525e-14	0.721508	0.941	0.154	2.0432e-10	Cy	SALL2
1.29007e-14	0.509968	1	0.231	2.11674e-10	Cy	BEND7
1.29312e-14	0.36973	1	0.962	2.12175e-10	Cy	TRIM24
1.29349e-14	0.318848	1	1	2.12236e-10	Cy	DYNC1H1
1.33913e-14	0.547615	1	0.75	2.19725e-10	Cy	GK5
1.34674e-14	0.668251	1	0.288	2.20973e-10	Cy	TUBA3C
1.35277e-14	0.442548	0.882	0.077	2.21962e-10	Cy	ANKS1B
1.35546e-14	0.41196	1	0.192	2.22403e-10	Cy	DGKH
1.35818e-14	0.610431	0.971	0.115	2.2285e-10	Cy	HAPLN3
1.38569e-14	0.507617	1	0.962	2.27365e-10	Cy	UBE2V1
1.38609e-14	0.424606	1	1	2.27429e-10	Cy	OTUD4
1.43385e-14	0.456324	0.853	0.038	2.35266e-10	Cy	CD302
1.45883e-14	0.417497	1	0.192	2.39365e-10	Cy	PAPLN
1.4768e-14	0.428256	1	0.904	2.42314e-10	Cy	CCDC142
1.4852e-14	0.339697	1	1	2.43691e-10	Cy	QKI
1.4852e-14	0.326669	1	1	2.43691e-10	Cy	ENAH
1.51862e-14	0.4489	1	0.808	2.49175e-10	Cy	ODF2L
1.60583e-14	0.568957	1	0.731	2.63484e-10	Cy	ERGIC1
1.66594e-14	0.581659	1	0.596	2.73347e-10	Cy	CHDH
1.67124e-14	0.668009	1	0.577	2.74217e-10	Cy	NDRG1
1.67806e-14	0.425909	1	0.865	2.75335e-10	Cy	LPHN2
1.68352e-14	0.278951	0.853	0.038	2.76233e-10	Cy	TMPRSS11B
1.81602e-14	0.452025	1	0.904	2.97972e-10	Cy	TRIOBP
1.84385e-14	0.484978	0.941	0.077	3.02539e-10	Cy	ACSM3
1.87364e-14	0.582866	0.971	0.173	3.07428e-10	Cy	NAP1L3
1.89135e-14	0.50463	1	0.827	3.10333e-10	Cy	SH3TC1
1.9453e-14	0.495229	1	0.904	3.19185e-10	Cy	VARS2
1.97497e-14	0.554733	1	0.731	3.24052e-10	Cy	MLH3
1.9993e-14	0.64731	0.971	0.288	3.28046e-10	Cy	PPARA
2.00051e-14	0.448206	1	0.808	3.28244e-10	Cy	XPNPEP1
2.03205e-14	0.594721	1	0.538	3.33419e-10	Cy	PTGR2
2.07812e-14	0.623434	0.941	0.096	3.40978e-10	Cy	DNAJC12
2.08815e-14	0.620753	1	0.462	3.42624e-10	Cy	LFNG
2.09534e-14	0.274198	1	1	3.43803e-10	Cy	EIF1AX
2.11566e-14	0.45042	1	0.731	3.47138e-10	Cy	PTCD2
2.14279e-14	0.508037	1	0.808	3.51589e-10	Cy	C6orf120
2.17048e-14	0.52364	1	0.75	3.56133e-10	Cy	SLC35E2B
2.22665e-14	0.649563	1	0.269	3.65348e-10	Cy	CSRP1
2.24413e-14	0.316715	1	1	3.68216e-10	Cy	RBBP4
2.25995e-14	0.544667	1	0.788	3.70812e-10	Cy	AGBL5
2.26621e-14	0.478361	1	0.731	3.71839e-10	Cy	TSC22D4
2.3631e-14	0.54124	1	0.577	3.87737e-10	Cy	FKBP9
2.40263e-14	0.315268	1	0.962	3.94223e-10	Cy	STK24
2.419e-14	0.57631	0.941	0.096	3.9691e-10	Cy	B3GNT9
2.53374e-14	0.45483	1	0.865	4.15736e-10	Cy	ME2
2.54584e-14	0.559645	0.971	0.154	4.17721e-10	Cy	OLFM2
2.57356e-14	0.296191	1	1	4.2227e-10	Cy	ASXL2
2.6378e-14	0.511649	1	0.519	4.3281e-10	Cy	MARK4
2.66762e-14	0.466802	1	0.423	4.37702e-10	Cy	POU2F3
2.75568e-14	0.271253	1	1	4.52152e-10	Cy	RBM4
2.94229e-14	0.52524	1	0.923	4.82771e-10	Cy	FOXO3
2.95046e-14	0.360762	1	1	4.84111e-10	Cy	TERF1
2.95046e-14	0.251435	1	1	4.84111e-10	Cy	EIF4B
2.96214e-14	0.647919	1	0.654	4.86028e-10	Cy	DENND1C
3.07124e-14	0.566135	1	0.615	5.03928e-10	Cy	IKBIP
3.11021e-14	0.617968	1	0.865	5.10323e-10	Cy	PTPRZ1
3.11021e-14	0.440583	1	0.865	5.10323e-10	Cy	WBSCR16
3.12436e-14	0.506464	1	0.769	5.12645e-10	Cy	HEATR3
3.15526e-14	0.368816	1	0.942	5.17716e-10	Cy	2009-09-01
3.17662e-14	0.576394	0.971	0.154	5.2122e-10	Cy	C10orf90
3.29746e-14	0.532339	1	0.538	5.41047e-10	Cy	FAM129B
3.3815e-14	0.418109	1	0.981	5.54837e-10	Cy	IPMK
3.39624e-14	0.378145	0.941	0.077	5.57255e-10	Cy	LPAR3
3.53691e-14	0.658205	1	0.846	5.80336e-10	Cy	NUDT4
3.5643e-14	0.372252	1	0.865	5.8483e-10	Cy	EFR3A
3.61968e-14	0.326816	1	1	5.93917e-10	Cy	GCSH
3.61968e-14	0.30359	1	1	5.93917e-10	Cy	EEF1A1
3.75182e-14	0.589582	1	0.75	6.15599e-10	Cy	FAM173B
3.795e-14	0.560154	1	0.673	6.22684e-10	Cy	RHOQ
3.86371e-14	0.349847	1	0.923	6.33958e-10	Cy	PIK3R2
3.86371e-14	0.344243	1	0.923	6.33958e-10	Cy	PAWR
3.87433e-14	0.333615	1	1	6.35701e-10	Cy	AGFG1
4.078e-14	0.628253	1	0.173	6.69118e-10	Cy	ENDOU
4.19248e-14	0.58037	1	0.731	6.87902e-10	Cy	FN1
4.29862e-14	0.475551	1	0.75	7.05318e-10	Cy	SUCLG2
4.35063e-14	0.628688	1	0.327	7.13851e-10	Cy	N6AMT2
4.35063e-14	0.516837	1	0.327	7.13851e-10	Cy	BBS10
4.36653e-14	0.611566	1	0.404	7.16461e-10	Cy	SLC30A1
4.43763e-14	0.453288	1	1	7.28126e-10	Cy	AHCTF1
4.43763e-14	0.359191	1	0.981	7.28126e-10	Cy	VARS
4.6487e-14	0.472327	1	0.538	7.62759e-10	Cy	MTRNR2L5
4.67283e-14	0.617244	0.941	0.231	7.66718e-10	Cy	KIAA1324L
4.69996e-14	0.46264	1	0.769	7.71169e-10	Cy	RAB22A
4.74873e-14	0.390025	1	1	7.79172e-10	Cy	PPM1A
4.74873e-14	0.388978	1	0.981	7.79172e-10	Cy	DIDO1
4.95642e-14	0.512846	1	0.615	8.13249e-10	Cy	SSBP4
5.02887e-14	0.518481	1	0.577	8.25137e-10	Cy	ANKRD46
5.05713e-14	0.276082	0.912	0.077	8.29774e-10	Cy	MTTP
5.07574e-14	0.365525	1	0.942	8.32827e-10	Cy	ATP6V1C2
5.07574e-14	0.343291	1	0.942	8.32827e-10	Cy	RBM33
5.08126e-14	0.34559	1	1	8.33733e-10	Cy	GNL1
5.08843e-14	0.536263	0.794	0	8.3491e-10	Cy	RNASE9
5.08843e-14	0.494693	0.794	0	8.3491e-10	Cy	CRYL1
5.08843e-14	0.31517	0.794	0	8.3491e-10	Cy	PTP4A3
5.08843e-14	0.252428	0.794	0	8.3491e-10	Cy	TMEM213
5.30784e-14	0.480424	1	0.135	8.7091e-10	Cy	SLC12A8
5.34336e-14	0.489266	1	0.423	8.76739e-10	Cy	TRIM58
5.38524e-14	0.502885	1	0.885	8.8361e-10	Cy	NMT2
5.42286e-14	0.800118	0.971	0.288	8.89783e-10	Cy	DPRX
5.43666e-14	0.325282	1	1	8.92046e-10	Cy	KIAA1731
5.67873e-14	0.590243	1	0.615	9.31766e-10	Cy	SPIRE1
5.72889e-14	0.556488	1	0.865	9.39996e-10	Cy	CNOT6L
5.8556e-14	0.360189	0.971	0.192	9.60786e-10	Cy	MYEF2
6.08233e-14	0.564518	1	0.365	9.97989e-10	Cy	FBXO10
6.22232e-14	0.323555	1	1	1.02096e-09	Cy	TUBA1A
6.22232e-14	0.310687	1	1	1.02096e-09	Cy	SETX
6.36604e-14	0.468094	1	0.808	1.04454e-09	Cy	SCLT1
6.51684e-14	0.557877	0.971	0.25	1.06928e-09	Cy	NYNRIN
6.6542e-14	0.33271	1	0.962	1.09182e-09	Cy	TYMS
6.70279e-14	0.635883	0.882	0.115	1.09979e-09	Cy	AADACL3
6.75236e-14	0.524163	1	0.231	1.10793e-09	Cy	BMP7
6.76933e-14	0.344836	1	0.462	1.11071e-09	Cy	ANGPT2
7.11934e-14	0.333234	1	1	1.16814e-09	Cy	MRPS24
7.11934e-14	0.327843	1	1	1.16814e-09	Cy	SMAD4
7.20576e-14	0.489107	1	0.731	1.18232e-09	Cy	AGPAT9
7.47962e-14	0.487694	1	0.673	1.22726e-09	Cy	FAM133B
7.90638e-14	0.528221	1	0.519	1.29728e-09	Cy	TC2N
8.14099e-14	0.3526	1	0.962	1.33577e-09	Cy	HLTF
8.14317e-14	0.330134	1	1	1.33613e-09	Cy	ZNF451
8.28418e-14	0.491192	1	0.5	1.35927e-09	Cy	ZNF772
8.53534e-14	0.313457	0.941	0.154	1.40048e-09	Cy	ECT2L
8.59779e-14	0.584442	0.971	0.385	1.41072e-09	Cy	SPDYA
8.68482e-14	0.333843	1	0.923	1.425e-09	Cy	PJA2
8.70804e-14	0.40385	1	1	1.42881e-09	Cy	POU5F1
9.11966e-14	0.499284	1	0.615	1.49635e-09	Cy	SAMD11
9.26189e-14	0.343056	1	0.904	1.51969e-09	Cy	SNAP29
9.31138e-14	0.366254	1	1	1.52781e-09	Cy	NAA30
9.87371e-14	0.600444	1	0.481	1.62008e-09	Cy	TMEM86A
9.95576e-14	0.37176	1	0.981	1.63354e-09	Cy	MYCBP2
9.95576e-14	0.324219	1	1	1.63354e-09	Cy	TWF1
9.95576e-14	0.273574	1	1	1.63354e-09	Cy	MKRN1
1.04869e-13	0.444786	1	0.865	1.7207e-09	Cy	TMX4
1.04869e-13	0.380568	1	0.865	1.7207e-09	Cy	PPP1R13L
1.06326e-13	0.37628	1	0.942	1.7446e-09	Cy	MTMR12
1.06439e-13	0.392452	1	1	1.74645e-09	Cy	NUS1
1.11835e-13	0.554965	1	0.442	1.835e-09	Cy	DDI2
1.13241e-13	0.543213	1	0.365	1.85806e-09	Cy	GNE
1.13757e-13	0.289385	1	0.962	1.86653e-09	Cy	UBP1
1.13788e-13	0.304708	1	1	1.86703e-09	Cy	AGPS
1.14674e-13	0.448163	0.853	0.058	1.88156e-09	Cy	KCNH1
1.19652e-13	0.467941	0.824	0.038	1.96325e-09	Cy	TMEM163
1.21634e-13	0.309907	1	1	1.99577e-09	Cy	ACTR2
1.26243e-13	0.516763	1	0.75	2.0714e-09	Cy	PCGF2
1.31211e-13	0.549152	1	0.385	2.15291e-09	Cy	LANCL1
1.33116e-13	0.560481	1	0.5	2.18416e-09	Cy	IMMP2L
1.34639e-13	0.414804	1	0.827	2.20915e-09	Cy	BBIP1
1.36286e-13	0.731667	0.941	0.346	2.23618e-09	Cy	PAQR8
1.39921e-13	0.360832	0.824	0.038	2.29582e-09	Cy	LDLRAD2
1.40167e-13	0.434586	1	0.788	2.29986e-09	Cy	TRIM5
1.45244e-13	0.505681	0.912	0.077	2.38316e-09	Cy	METTL7B
1.48348e-13	0.334925	1	0.942	2.43409e-09	Cy	CUL3
1.48464e-13	0.316013	1	0.962	2.436e-09	Cy	MRE11A
1.48469e-13	0.345968	1	0.173	2.43608e-09	Cy	AICDA
1.53377e-13	0.636037	0.971	0.596	2.51662e-09	Cy	ASB14
1.53853e-13	0.404086	0.971	0.173	2.52442e-09	Cy	LEPREL4
1.58653e-13	0.35417	1	0.962	2.60319e-09	Cy	PPP2R1B
1.59387e-13	0.386771	1	0.173	2.61522e-09	Cy	GPR37L1
1.63837e-13	0.580608	1	0.462	2.68824e-09	Cy	C1orf115
1.69573e-13	0.279397	1	1	2.78235e-09	Cy	TRIM27
1.69605e-13	0.672027	1	0.481	2.78288e-09	Cy	LOXL2
1.70754e-13	0.461506	1	0.365	2.80173e-09	Cy	IDS
1.70754e-13	0.442979	1	0.365	2.80173e-09	Cy	CNTD1
1.77409e-13	0.667801	0.912	0.212	2.91093e-09	Cy	KAL1
1.78738e-13	0.523345	1	0.712	2.93273e-09	Cy	FYN
1.81183e-13	0.294399	1	1	2.97285e-09	Cy	RBFA
1.81183e-13	0.28811	1	1	2.97285e-09	Cy	H2AFV
1.87381e-13	0.502388	1	0.635	3.07455e-09	Cy	DPP4
1.93573e-13	0.285003	1	1	3.17614e-09	Cy	PAPD5
1.96305e-13	0.361323	0.794	0.019	3.22097e-09	Cy	GAL3ST2
1.97389e-13	0.560458	1	0.404	3.23875e-09	Cy	BCKDHB
1.9813e-13	0.455888	1	0.808	3.25091e-09	Cy	MIB1
2.03815e-13	0.429582	1	0.865	3.34419e-09	Cy	AGK
2.06794e-13	0.320416	1	1	3.39308e-09	Cy	IGF2BP3
2.0755e-13	0.552122	0.824	0.058	3.40548e-09	Cy	C17orf67
2.0867e-13	0.427208	1	0.788	3.42386e-09	Cy	COG8
2.17257e-13	0.51492	1	0.519	3.56475e-09	Cy	POLR3GL
2.20673e-13	0.348281	1	0.942	3.6208e-09	Cy	TAX1BP3
2.20844e-13	0.428073	1	0.962	3.62361e-09	Cy	AGAP1
2.3257e-13	0.40841	1	0.865	3.816e-09	Cy	UBE2S
2.35892e-13	0.312705	1	0.962	3.87052e-09	Cy	NUPL1
2.35953e-13	0.375565	1	1	3.87152e-09	Cy	BRWD3
2.38121e-13	0.452071	1	0.788	3.90709e-09	Cy	RTKN2
2.41525e-13	0.398637	1	0.808	3.96295e-09	Cy	E2F6
2.42486e-13	0.538955	1	0.25	3.9787e-09	Cy	TMEM86B
2.49362e-13	0.55941	1	0.212	4.09153e-09	Cy	THEG
2.50718e-13	0.412347	1	0.904	4.11378e-09	Cy	BRCA2
2.51333e-13	0.545261	1	0.596	4.12387e-09	Cy	CUL7
2.61116e-13	0.348714	0.941	0.096	4.28439e-09	Cy	CD80
2.61272e-13	0.383724	1	0.173	4.28696e-09	Cy	HES2
2.63159e-13	0.282296	0.912	0.077	4.31792e-09	Cy	ACVRL1
2.63398e-13	0.363088	1	0.846	4.32184e-09	Cy	MTMR6
2.73105e-13	0.418296	1	0.731	4.4811e-09	Cy	RNF130
2.75266e-13	0.50956	1	0.692	4.51657e-09	Cy	RING1
2.84849e-13	0.393573	1	0.885	4.67381e-09	Cy	METTL21A
2.8734e-13	0.410593	1	0.962	4.71467e-09	Cy	HERC2
2.87413e-13	0.351407	1	1	4.71588e-09	Cy	ZNF532
3.06903e-13	0.288738	1	1	5.03566e-09	Cy	SMG1
3.08973e-13	0.253065	0.853	0.058	5.06962e-09	Cy	XDH
3.19532e-13	0.505064	1	0.25	5.24288e-09	Cy	HABP4
3.27355e-13	0.313018	1	0.942	5.37124e-09	Cy	MGST2
3.27689e-13	0.267772	1	1	5.37671e-09	Cy	NUCKS1
3.45328e-13	0.490206	0.853	0.096	5.66614e-09	Cy	ARVCF
3.49855e-13	0.346435	1	1	5.74043e-09	Cy	CCPG1
3.51204e-13	0.694114	0.971	0.519	5.76256e-09	Cy	EML5
3.5464e-13	0.335438	0.824	0.038	5.81893e-09	Cy	PRR23C
3.55658e-13	0.571064	1	0.308	5.83564e-09	Cy	C1orf198
3.58124e-13	0.521185	1	0.423	5.87609e-09	Cy	NID2
3.71884e-13	0.48203	0.853	0.096	6.10187e-09	Cy	TLE6
3.72547e-13	0.344154	1	0.923	6.11276e-09	Cy	TRAK2
3.73493e-13	0.357493	1	1	6.12827e-09	Cy	CTDSP2
3.73493e-13	0.266156	1	1	6.12827e-09	Cy	RPS7
3.73493e-13	0.261529	1	1	6.12827e-09	Cy	SEPHS1
3.98464e-13	0.381455	0.971	0.115	6.53799e-09	Cy	KCNH6
3.98697e-13	0.335705	1	1	6.54182e-09	Cy	PI4KA
3.98697e-13	0.309674	1	1	6.54182e-09	Cy	LAMP1
4.05e-13	0.619291	1	0.346	6.64524e-09	Cy	OGDHL
4.17699e-13	0.282844	0.853	0.058	6.8536e-09	Cy	PRKCE
4.2557e-13	0.26694	1	0.981	6.98275e-09	Cy	MCMBP
4.36441e-13	0.273503	0.794	0.038	7.16113e-09	Cy	GSDMA
4.36606e-13	0.515846	0.971	0.788	7.16382e-09	Cy	TRIM39
4.44001e-13	0.367983	0.971	0.173	7.28516e-09	Cy	SLC25A45
4.51937e-13	0.307417	1	0.904	7.41538e-09	Cy	PKIG
4.77986e-13	0.372697	1	0.865	7.8428e-09	Cy	KIAA0930
4.84758e-13	0.296143	1	1	7.95392e-09	Cy	BPTF
4.84758e-13	0.263339	1	1	7.95392e-09	Cy	KPNA4
5.14727e-13	0.376826	1	0.904	8.44563e-09	Cy	INCENP
5.16794e-13	0.353378	1	0.942	8.47956e-09	Cy	PRSS12
5.17312e-13	0.343036	1	0.981	8.48806e-09	Cy	DNAJC21
5.17312e-13	0.313032	1	0.981	8.48806e-09	Cy	RRAS2
5.17312e-13	0.285564	1	0.981	8.48806e-09	Cy	SEC16A
5.65218e-13	0.42535	1	0.808	9.2741e-09	Cy	PRKACA
5.8606e-13	0.400619	1	0.904	9.61607e-09	Cy	TGFBR1
5.87523e-13	0.352808	1	0.923	9.64008e-09	Cy	KIF2A
5.88843e-13	0.334124	1	0.962	9.66174e-09	Cy	POLG
5.8899e-13	0.350447	1	0.981	9.66415e-09	Cy	FRA10AC1
5.89508e-13	0.455019	0.912	0.096	9.67264e-09	Cy	PIWIL2
5.97976e-13	0.510494	1	0.442	9.8116e-09	Cy	SLC41A2
6.00492e-13	0.333916	0.882	0.077	9.85287e-09	Cy	RGS7
6.16024e-13	0.404964	0.765	0.019	1.01077e-08	Cy	SRL
6.37695e-13	0.309201	0.794	0.019	1.04633e-08	Cy	KLHL10
6.61139e-13	0.381658	1	0.865	1.0848e-08	Cy	ZFYVE26
6.70393e-13	0.264227	1	1	1.09998e-08	Cy	MTDH
6.7464e-13	0.474415	0.971	0.173	1.10695e-08	Cy	B3GALNT1
6.90698e-13	0.394578	0.971	0.942	1.1333e-08	Cy	ASB3
7.09167e-13	0.518008	1	0.462	1.1636e-08	Cy	CTNNBIP1
7.14962e-13	0.338586	1	0.962	1.17311e-08	Cy	ADD3
7.724e-13	0.51259	1	0.577	1.26735e-08	Cy	MAMDC4
8.11602e-13	0.352745	1	0.923	1.33168e-08	Cy	FAM3C
8.25949e-13	0.469976	0.971	0.346	1.35522e-08	Cy	PARVB
8.30395e-13	0.478428	0.971	0.269	1.36251e-08	Cy	RAB37
8.47905e-13	0.394192	0.735	0	1.39124e-08	Cy	RHCE
8.47905e-13	0.367538	0.735	0	1.39124e-08	Cy	LGALS14
8.54948e-13	0.28758	0.971	0.096	1.4028e-08	Cy	NMUR1
8.6146e-13	0.516252	1	0.385	1.41348e-08	Cy	FRRS1
8.65579e-13	0.400788	1	0.923	1.42024e-08	Cy	DOCK7
8.67708e-13	0.338804	1	0.981	1.42374e-08	Cy	RWDD4
8.82415e-13	0.509188	1	0.731	1.44787e-08	Cy	ZNF678
8.9849e-13	0.417584	1	0.827	1.47424e-08	Cy	ZNF506
9.25114e-13	0.294054	1	0.962	1.51793e-08	Cy	PPP1R11
9.25114e-13	0.29109	1	0.962	1.51793e-08	Cy	TRIM61
9.32546e-13	0.262679	0.824	0.096	1.53012e-08	Cy	CXCR5
9.62424e-13	0.473334	1	0.75	1.57914e-08	Cy	AP1S2
9.99258e-13	0.556485	0.971	0.442	1.63958e-08	Cy	SLC25A30
1.02445e-12	0.498693	0.882	0.135	1.68092e-08	Cy	C9orf116
1.04698e-12	0.506163	0.971	0.923	1.71788e-08	Cy	PBX2
1.04954e-12	0.283373	1	0.923	1.72208e-08	Cy	CSRP2BP
1.0505e-12	0.547396	1	0.462	1.72367e-08	Cy	ZNF623
1.05184e-12	0.365526	1	0.962	1.72587e-08	Cy	ZNF652
1.07297e-12	0.389573	1	0.654	1.76053e-08	Cy	RHOF
1.07983e-12	0.339861	0.853	0.077	1.77179e-08	Cy	GSTM2
1.0802e-12	0.588221	1	0.442	1.77239e-08	Cy	AES
1.09478e-12	0.285611	0.941	0.115	1.79631e-08	Cy	TCTN1
1.12172e-12	0.28972	1	1	1.84052e-08	Cy	POGZ
1.12172e-12	0.273748	1	0.981	1.84052e-08	Cy	BAZ2A
1.12172e-12	0.262971	1	1	1.84052e-08	Cy	CELF1
1.13355e-12	0.408151	1	0.788	1.85993e-08	Cy	PPAN
1.2748e-12	0.281974	1	1	2.09169e-08	Cy	SLC44A1
1.30567e-12	0.378728	1	0.808	2.14235e-08	Cy	RHOT1
1.35884e-12	0.291017	1	1	2.22959e-08	Cy	SUZ12
1.35884e-12	0.273355	1	1	2.22959e-08	Cy	USP9X
1.36017e-12	0.431158	0.882	0.135	2.23177e-08	Cy	ADCY6
1.40199e-12	0.329456	0.971	0.462	2.30039e-08	Cy	ACTA1
1.42254e-12	0.681842	0.971	0.269	2.33411e-08	Cy	EIF1AY
1.43615e-12	0.351553	1	0.885	2.35644e-08	Cy	TMEM194A
1.44376e-12	0.40254	0.794	0.058	2.36893e-08	Cy	SLC25A21
1.44832e-12	0.318693	1	1	2.3764e-08	Cy	KCMF1
1.48775e-12	0.641544	0.912	0.192	2.4411e-08	Cy	FZD7
1.52783e-12	0.525271	0.941	0.462	2.50686e-08	Cy	RALGAPA1
1.54276e-12	0.397747	0.971	0.173	2.53136e-08	Cy	CAPN3
1.54357e-12	0.320752	1	0.981	2.53269e-08	Cy	VPS52
1.54357e-12	0.292727	1	0.981	2.53269e-08	Cy	CALD1
1.54357e-12	0.28472	1	1	2.53269e-08	Cy	RASSF3
1.59366e-12	0.536352	0.912	0.192	2.61488e-08	Cy	RBKS
1.60794e-12	0.468796	0.971	0.404	2.6383e-08	Cy	GPLD1
1.63218e-12	0.387631	0.971	0.827	2.67808e-08	Cy	C9orf40
1.64496e-12	0.322366	1	1	2.69905e-08	Cy	ZMYM2
1.64496e-12	0.264412	1	1	2.69905e-08	Cy	TAOK1
1.6519e-12	0.330655	0.971	0.173	2.71044e-08	Cy	TLR7
1.6843e-12	0.50402	0.971	0.442	2.7636e-08	Cy	RFXAP
1.84292e-12	0.422674	1	0.865	3.02386e-08	Cy	SPG11
1.86772e-12	0.265705	1	1	3.06455e-08	Cy	HIPK3
1.95052e-12	0.336613	1	0.846	3.20041e-08	Cy	DONSON
1.97343e-12	0.3652	1	0.885	3.238e-08	Cy	TCF7L1
1.98805e-12	0.332904	1	0.942	3.26199e-08	Cy	WWP1
2.03611e-12	0.504764	0.971	0.577	3.34085e-08	Cy	SIX4
2.03843e-12	0.418134	1	0.808	3.34465e-08	Cy	ZNF12
2.09895e-12	0.447491	0.765	0.038	3.44395e-08	Cy	DPEP3
2.16409e-12	0.487536	1	0.538	3.55083e-08	Cy	FAM109B
2.17634e-12	0.282765	0.824	0.038	3.57094e-08	Cy	GLB1L2
2.18252e-12	0.579827	0.971	0.442	3.58107e-08	Cy	MLF1
2.24771e-12	0.37048	1	0.904	3.68804e-08	Cy	ERLIN2
2.25304e-12	0.28031	1	0.923	3.69678e-08	Cy	CPNE3
2.25838e-12	0.31914	1	0.981	3.70555e-08	Cy	HLA-E
2.25838e-12	0.301857	1	0.981	3.70555e-08	Cy	PARG
2.25838e-12	0.252769	1	1	3.70555e-08	Cy	PHIP
2.37398e-12	0.327968	1	0.865	3.89522e-08	Cy	ECHDC1
2.40171e-12	0.474339	0.853	0.077	3.94073e-08	Cy	BLVRA
2.40504e-12	0.349318	1	0.962	3.9462e-08	Cy	ANKS1A
2.40561e-12	0.306601	1	1	3.94713e-08	Cy	MACF1
2.40561e-12	0.26	1	1	3.94713e-08	Cy	IPO7
2.46916e-12	0.37639	0.941	0.135	4.05139e-08	Cy	ELOVL7
2.54339e-12	0.376075	0.971	0.827	4.1732e-08	Cy	GCLC
2.56225e-12	0.267608	1	1	4.20414e-08	Cy	B4GALT5
2.6208e-12	0.462862	1	0.538	4.30021e-08	Cy	PGPEP1
2.85304e-12	0.463265	1	0.442	4.68127e-08	Cy	EFCAB10
2.8993e-12	0.351837	1	0.923	4.75718e-08	Cy	PCSK7
2.90611e-12	0.320589	1	1	4.76835e-08	Cy	PPT2
2.90611e-12	0.298648	1	1	4.76835e-08	Cy	BMPR1A
3.0939e-12	0.363581	1	0.962	5.07647e-08	Cy	N4BP1
3.28743e-12	0.340232	1	0.923	5.39402e-08	Cy	ZNF695
3.29204e-12	0.308295	1	0.942	5.40158e-08	Cy	AGPAT1
3.29434e-12	0.374668	1	0.962	5.40536e-08	Cy	TCF20
3.30441e-12	0.477554	1	0.5	5.42188e-08	Cy	VWA5A
3.30523e-12	0.468771	0.706	0	5.42321e-08	Cy	GAGE13
3.3725e-12	0.431711	1	0.25	5.5336e-08	Cy	TRAF5
3.3855e-12	0.294242	1	0.365	5.55492e-08	Cy	IGF1
3.44034e-12	0.420578	1	0.846	5.64491e-08	Cy	SAP30L
3.50016e-12	0.322046	1	0.923	5.74307e-08	Cy	ALDH9A1
3.50832e-12	0.355097	1	1	5.75645e-08	Cy	MPRIP
3.60256e-12	0.303107	0.941	0.192	5.91107e-08	Cy	CHST1
3.67037e-12	0.436697	0.824	0.077	6.02235e-08	Cy	GPR137B
3.7206e-12	0.359071	1	0.769	6.10477e-08	Cy	ZNF253
3.73504e-12	0.268083	1	1	6.12845e-08	Cy	GTF2H5
3.867e-12	0.379188	1	0.827	6.34497e-08	Cy	TBC1D14
3.96925e-12	0.440311	0.853	0.077	6.51275e-08	Cy	CCL27
3.97611e-12	0.317137	1	1	6.52399e-08	Cy	KIF1B
3.99021e-12	0.458263	1	0.615	6.54714e-08	Cy	NLGN2
4.07006e-12	0.588178	0.941	0.385	6.67815e-08	Cy	NOSTRIN
4.07386e-12	0.427251	1	0.808	6.6844e-08	Cy	MYO5C
4.22264e-12	0.367681	1	0.923	6.9285e-08	Cy	GTF2A1
4.23725e-12	0.430552	0.794	0.038	6.95248e-08	Cy	NLRX1
4.50073e-12	0.282553	1	0.942	7.3848e-08	Cy	RBM26
4.50488e-12	0.313626	1	1	7.39161e-08	Cy	INO80D
4.78352e-12	0.344986	1	0.923	7.8488e-08	Cy	PREPL
4.79453e-12	0.303701	1	0.981	7.86687e-08	Cy	MYO10
4.91352e-12	0.473496	0.765	0.058	8.06211e-08	Cy	IL1R2
5.16266e-12	0.397225	1	0.788	8.4709e-08	Cy	FSTL1
5.36052e-12	0.348156	1	0.865	8.79554e-08	Cy	PPTC7
5.42841e-12	0.308182	1	0.962	8.90694e-08	Cy	YAP1
5.76427e-12	0.325185	1	0.923	9.45802e-08	Cy	DYRK1A
5.77612e-12	0.314549	1	0.962	9.47746e-08	Cy	TNS3
5.89288e-12	0.512621	1	0.596	9.66904e-08	Cy	SFMBT1
6.20423e-12	0.454305	0.735	0.038	1.01799e-07	Cy	WBP2NL
6.27256e-12	0.450379	1	0.596	1.0292e-07	Cy	KLF9
6.27549e-12	0.457	0.912	0.385	1.02968e-07	Cy	TPTE2
6.40792e-12	0.421122	1	0.212	1.05141e-07	Cy	CDH26
6.45711e-12	0.332087	1	0.865	1.05948e-07	Cy	OSTM1
6.53828e-12	0.259546	1	0.962	1.0728e-07	Cy	UCHL5
6.53976e-12	0.264525	1	1	1.07304e-07	Cy	ITGA6
6.53976e-12	0.252615	1	1	1.07304e-07	Cy	PPP4R2
6.74676e-12	0.444481	1	0.692	1.10701e-07	Cy	AK3
6.74676e-12	0.36215	1	0.692	1.10701e-07	Cy	MIR497HG
6.95705e-12	0.409634	1	1	1.14151e-07	Cy	KLF13
6.95705e-12	0.292761	1	1	1.14151e-07	Cy	RAD23B
6.95705e-12	0.275952	1	0.981	1.14151e-07	Cy	CAB39
7.35307e-12	0.477303	0.971	0.827	1.20649e-07	Cy	NEDD4L
7.39372e-12	0.366995	0.941	0.981	1.21316e-07	Cy	C6orf136
7.40041e-12	0.28025	1	1	1.21426e-07	Cy	RCOR3
7.40041e-12	0.276323	1	0.981	1.21426e-07	Cy	ALDH7A1
7.53462e-12	0.316322	0.735	0.019	1.23628e-07	Cy	NKX6-2
7.77259e-12	0.269027	0.735	0.038	1.27533e-07	Cy	RNF180
7.96712e-12	0.432089	1	0.788	1.30725e-07	Cy	ZNF395
8.14316e-12	0.458141	0.971	0.25	1.33613e-07	Cy	MAP6D1
8.37175e-12	0.26192	1	0.981	1.37364e-07	Cy	BRD7
8.37738e-12	0.511768	0.971	0.596	1.37456e-07	Cy	DMXL2
8.47396e-12	0.384627	0.971	0.808	1.39041e-07	Cy	RNF141
8.57945e-12	0.379168	1	0.808	1.40772e-07	Cy	IKBKG
8.68946e-12	0.319742	0.971	0.25	1.42577e-07	Cy	IRF4
8.86338e-12	0.329631	1	0.904	1.4543e-07	Cy	PNRC1
8.89523e-12	0.301312	1	0.942	1.45953e-07	Cy	PRKRIR
8.90321e-12	0.258409	1	0.981	1.46084e-07	Cy	WDR26
8.91461e-12	0.441973	1	0.673	1.46271e-07	Cy	CREB3L2
8.91461e-12	0.383353	1	0.673	1.46271e-07	Cy	CSAD
9.01235e-12	0.375569	1	0.788	1.47875e-07	Cy	C9orf41
9.0276e-12	0.345638	0.735	0.038	1.48125e-07	Cy	FCGR2A
9.4576e-12	0.277288	0.735	0.019	1.5518e-07	Cy	IGFBP7
9.48205e-12	0.450569	1	0.673	1.55581e-07	Cy	ZNF780B
9.51615e-12	0.505242	0.765	0.058	1.56141e-07	Cy	SDPR
9.64082e-12	0.417706	0.706	0.019	1.58187e-07	Cy	CD6
9.64082e-12	0.357901	0.706	0.019	1.58187e-07	Cy	ARRDC5
1.03175e-11	0.43088	1	0.808	1.69289e-07	Cy	ZNF561
1.03175e-11	0.398739	1	0.808	1.69289e-07	Cy	ZNF559
1.04074e-11	0.374584	0.706	0.019	1.70765e-07	Cy	STRC
1.06208e-11	0.364194	1	0.885	1.74266e-07	Cy	TBC1D8
1.06871e-11	0.467365	0.971	0.673	1.75353e-07	Cy	RTTN
1.06943e-11	0.349305	1	0.942	1.75472e-07	Cy	ANKRD26
1.10805e-11	0.370545	1	0.827	1.81809e-07	Cy	FAM8A1
1.12896e-11	0.287498	1	0.192	1.8524e-07	Cy	FUT2
1.13047e-11	0.520064	1	0.346	1.85488e-07	Cy	COX8C
1.16616e-11	0.523276	0.941	0.635	1.91344e-07	Cy	C1orf21
1.1762e-11	0.507742	0.941	0.462	1.92991e-07	Cy	ANKS6
1.18221e-11	0.500983	1	0.538	1.93977e-07	Cy	PRSS16
1.24997e-11	0.348959	1	0.519	2.05094e-07	Cy	MFI2
1.25065e-11	0.410762	0.676	0	2.05207e-07	Cy	CHRDL1
1.25065e-11	0.384921	0.676	0	2.05207e-07	Cy	C10orf99
1.25065e-11	0.320176	0.676	0	2.05207e-07	Cy	NAALADL1
1.28569e-11	0.318925	1	0.962	2.10956e-07	Cy	EP400
1.31405e-11	0.454815	1	0.731	2.15609e-07	Cy	DCAF4L2
1.40247e-11	0.483142	1	0.596	2.30118e-07	Cy	ZNF528
1.41171e-11	0.295713	0.706	0.019	2.31634e-07	Cy	IAPP
1.41369e-11	0.512557	0.971	0.404	2.31957e-07	Cy	OCRL
1.45276e-11	0.303967	1	0.981	2.38369e-07	Cy	ROCK2
1.45276e-11	0.268228	1	1	2.38369e-07	Cy	MDN1
1.51575e-11	0.273786	1	0.846	2.48704e-07	Cy	TP53BP2
1.54392e-11	0.309902	1	0.981	2.53327e-07	Cy	MLLT4
1.54392e-11	0.289505	1	0.981	2.53327e-07	Cy	RAP1A
1.54392e-11	0.268122	1	0.981	2.53327e-07	Cy	XPNPEP3
1.55264e-11	0.480974	0.941	0.423	2.54757e-07	Cy	FKTN
1.6145e-11	0.332559	0.794	0.058	2.64906e-07	Cy	P2RX6
1.63544e-11	0.301941	0.735	0.038	2.68343e-07	Cy	ZNF846
1.643e-11	0.481485	0.706	0.019	2.69584e-07	Cy	EN2
1.71103e-11	0.492708	1	0.558	2.80746e-07	Cy	SULF2
1.71763e-11	0.316174	1	0.462	2.81829e-07	Cy	ZHX3
1.74185e-11	0.435728	1	0.712	2.85803e-07	Cy	SRSF8
1.74337e-11	0.276689	1	0.981	2.86051e-07	Cy	ARHGAP11A
1.79173e-11	0.442393	0.971	0.615	2.93987e-07	Cy	TBC1D12
1.82697e-11	0.31886	0.765	0.058	2.9977e-07	Cy	LDHC
1.90384e-11	0.530795	0.882	0.192	3.12382e-07	Cy	THBS4
1.95945e-11	0.477499	1	0.904	3.21507e-07	Cy	SESN3
2.01135e-11	0.438343	0.882	0.231	3.30022e-07	Cy	GPR63
2.07489e-11	0.332384	1	0.885	3.40449e-07	Cy	MINK1
2.10815e-11	0.423058	0.971	0.596	3.45905e-07	Cy	FAM184B
2.1177e-11	0.418204	1	0.788	3.47473e-07	Cy	ENTPD4
2.13381e-11	0.519668	0.941	0.481	3.50115e-07	Cy	ATP9A
2.19416e-11	0.4164	1	0.865	3.60017e-07	Cy	FGD1
2.21605e-11	0.349491	1	0.923	3.63609e-07	Cy	MT2A
2.21605e-11	0.314629	1	0.923	3.63609e-07	Cy	ARHGAP29
2.21892e-11	0.318791	1	0.942	3.6408e-07	Cy	CMTM4
2.22083e-11	0.297878	1	0.981	3.64395e-07	Cy	ZDHHC20
2.22229e-11	0.522211	0.706	0.019	3.64634e-07	Cy	ACOX2
2.29874e-11	0.460495	1	0.827	3.77178e-07	Cy	PTPRD
2.32149e-11	0.414497	1	0.308	3.8091e-07	Cy	DNAJC18
2.35386e-11	0.263509	1	0.923	3.86221e-07	Cy	ETNK1
2.39587e-11	0.400931	0.706	0.019	3.93114e-07	Cy	SIT1
2.41321e-11	0.473413	0.971	0.462	3.9596e-07	Cy	OSBPL1A
2.43452e-11	0.336783	0.765	0.058	3.99455e-07	Cy	C20orf195
2.44156e-11	0.444025	1	0.692	4.00612e-07	Cy	CKMT1B
2.44166e-11	0.322693	1	0.827	4.00628e-07	Cy	SLC38A10
2.45755e-11	0.439271	0.853	0.077	4.03234e-07	Cy	FBXO2
2.48685e-11	0.395558	0.971	0.75	4.08042e-07	Cy	KIAA1432
2.50542e-11	0.272276	1	0.981	4.1109e-07	Cy	TTC37
2.51852e-11	0.421555	1	0.673	4.13239e-07	Cy	C1orf56
2.58122e-11	0.451999	1	0.596	4.23527e-07	Cy	MAN1A1
2.59666e-11	0.542561	0.706	0.038	4.26059e-07	Cy	OR2H2
2.62107e-11	0.516153	0.971	0.635	4.30066e-07	Cy	SOHLH2
2.62909e-11	0.32594	1	0.865	4.31381e-07	Cy	AKR1B1
2.66024e-11	0.275953	1	0.962	4.36492e-07	Cy	AGGF1
2.66024e-11	0.255583	1	0.962	4.36492e-07	Cy	NUP155
2.67002e-11	0.480438	0.941	0.269	4.38097e-07	Cy	GPX8
2.78667e-11	0.490455	0.971	0.577	4.57237e-07	Cy	SSFA2
2.84167e-11	0.470502	0.941	0.712	4.66261e-07	Cy	ZBTB8A
2.89076e-11	0.515171	0.853	0.269	4.74316e-07	Cy	COL1A1
2.89666e-11	0.359182	1	0.808	4.75284e-07	Cy	TERF2IP
2.91838e-11	0.437143	1	0.5	4.78848e-07	Cy	USP35
2.99456e-11	0.36117	0.853	0.115	4.91348e-07	Cy	GRAMD1B
2.99784e-11	0.381736	1	0.942	4.91886e-07	Cy	IGF1R
3.00212e-11	0.433978	0.971	0.731	4.92587e-07	Cy	SZT2
3.12938e-11	0.357998	1	0.846	5.13469e-07	Cy	EFCAB2
3.18575e-11	0.332274	1	0.981	5.22718e-07	Cy	C1orf106
3.27788e-11	0.483714	0.971	0.462	5.37835e-07	Cy	ZNF710
3.37962e-11	0.343602	1	0.769	5.54528e-07	Cy	C1orf112
3.61053e-11	0.409385	0.971	0.712	5.92417e-07	Cy	GALNT7
3.70732e-11	0.474839	0.794	0.115	6.08297e-07	Cy	RFESD
3.94611e-11	0.373082	1	0.365	6.47478e-07	Cy	SLC36A2
4.23951e-11	0.463536	1	0.519	6.9562e-07	Cy	NICN1
4.29056e-11	0.335898	1	0.942	7.03995e-07	Cy	KIAA0430
4.46216e-11	0.478471	0.794	0.096	7.3215e-07	Cy	DDX4
4.52411e-11	0.296353	1	0.885	7.42315e-07	Cy	ACBD6
4.59704e-11	0.438014	0.647	0	7.54283e-07	Cy	VAX1
4.59704e-11	0.40578	0.647	0	7.54283e-07	Cy	STARD13
4.59704e-11	0.374505	0.647	0	7.54283e-07	Cy	NFIB
4.71397e-11	0.468222	0.941	0.635	7.73469e-07	Cy	ATR
4.71397e-11	0.436075	1	0.596	7.73469e-07	Cy	TRNP1
4.75225e-11	0.363664	0.941	0.885	7.7975e-07	Cy	VPS13D
4.79416e-11	0.364038	0.824	0.154	7.86626e-07	Cy	CABP7
4.83211e-11	0.378202	1	0.635	7.92853e-07	Cy	B3GNTL1
4.95284e-11	0.354422	1	0.731	8.12661e-07	Cy	NME7
4.95556e-11	0.388405	0.853	0.135	8.13108e-07	Cy	BHLHB9
4.97486e-11	0.374083	0.971	0.269	8.16275e-07	Cy	ENPP4
5.06872e-11	0.451016	0.941	0.327	8.31676e-07	Cy	PARP8
5.11061e-11	0.367579	1	0.904	8.38549e-07	Cy	MAP3K1
5.1169e-11	0.362823	0.794	0.096	8.39581e-07	Cy	SCN1B
5.44407e-11	0.279813	1	0.962	8.93262e-07	Cy	POLA1
5.7016e-11	0.431271	1	0.577	9.35519e-07	Cy	CDON
5.76522e-11	0.254921	1	0.923	9.45957e-07	Cy	CLK2
5.77596e-11	0.372787	1	0.962	9.4772e-07	Cy	RAPH1
5.77716e-11	0.262162	1	1	9.47916e-07	Cy	SPAST
5.96219e-11	0.494341	0.794	0.115	9.78276e-07	Cy	PPP1R1A
5.99295e-11	0.420469	0.971	0.442	9.83324e-07	Cy	FZD4
6.0147e-11	0.451845	1	0.385	9.86891e-07	Cy	PARP12
6.11626e-11	0.294844	1	0.923	1.00356e-06	Cy	MEN1
6.37864e-11	0.458394	0.912	0.308	1.04661e-06	Cy	RFX3
6.45487e-11	0.292861	1	0.885	1.05912e-06	Cy	JOSD1
6.89586e-11	0.314911	0.676	0.019	1.13147e-06	Cy	HSPB2-C11orf52
6.89633e-11	0.251318	1	0.981	1.13155e-06	Cy	CREB1
7.15253e-11	0.430359	1	0.654	1.17359e-06	Cy	MAPRE2
7.19803e-11	0.49731	0.853	0.212	1.18105e-06	Cy	MPP3
7.30854e-11	0.307276	1	0.942	1.19919e-06	Cy	CXCL12
7.33579e-11	0.351818	1	0.712	1.20366e-06	Cy	USP4
7.54465e-11	0.451155	0.735	0.077	1.23793e-06	Cy	HSPA12A
7.6255e-11	0.315314	1	0.846	1.25119e-06	Cy	ZBTB9
7.679e-11	0.384073	0.912	0.308	1.25997e-06	Cy	AGPAT3
7.74167e-11	0.258267	1	0.923	1.27025e-06	Cy	UBE2E3
7.97492e-11	0.400758	0.971	0.558	1.30853e-06	Cy	TAB1
8.07466e-11	0.381139	0.706	0.058	1.32489e-06	Cy	B4GALNT4
8.08989e-11	0.467804	0.735	0.077	1.32739e-06	Cy	RASEF
8.13334e-11	0.288775	1	0.865	1.33452e-06	Cy	SNX9
8.21995e-11	0.318445	1	0.942	1.34873e-06	Cy	SLC35A3
8.38693e-11	0.484257	0.971	0.404	1.37613e-06	Cy	SRSF12
8.59021e-11	0.410263	1	0.75	1.40948e-06	Cy	AHSA2
8.69896e-11	0.431977	0.824	0.135	1.42733e-06	Cy	ENPP5
8.71644e-11	0.391742	0.971	0.962	1.43019e-06	Cy	CMIP
8.71644e-11	0.277858	1	0.942	1.43019e-06	Cy	CCNYL1
8.72175e-11	0.287919	1	0.962	1.43106e-06	Cy	ANKRD28
8.94228e-11	0.384667	1	0.731	1.46725e-06	Cy	ZNF560
9.2422e-11	0.350366	1	0.942	1.51646e-06	Cy	MEX3D
9.24969e-11	0.306752	1	0.981	1.51769e-06	Cy	APITD1
9.61202e-11	0.405171	0.971	0.615	1.57714e-06	Cy	BRIP1
9.73775e-11	0.324432	1	0.885	1.59777e-06	Cy	ATG2A
1.02417e-10	0.294988	1	0.269	1.68045e-06	Cy	SSTR2
1.0355e-10	0.341651	0.971	0.923	1.69904e-06	Cy	ALS2
1.03759e-10	0.26967	1	0.923	1.70247e-06	Cy	PIK3CB
1.03759e-10	0.250633	1	0.923	1.70247e-06	Cy	KLC1
1.06605e-10	0.411641	1	0.731	1.74917e-06	Cy	ACP6
1.0795e-10	0.473968	0.824	0.25	1.77125e-06	Cy	EMB
1.0898e-10	0.273753	1	0.865	1.78814e-06	Cy	MICU1
1.09041e-10	0.420557	0.765	0.135	1.78914e-06	Cy	IGSF10
1.10125e-10	0.337288	1	0.942	1.80693e-06	Cy	RASSF8
1.13019e-10	0.397768	1	0.731	1.85442e-06	Cy	PDK1
1.14502e-10	0.388174	1	0.692	1.87876e-06	Cy	PTPLB
1.15987e-10	0.53065	0.882	0.192	1.90312e-06	Cy	COL1A2
1.16548e-10	0.429511	0.794	0.115	1.91231e-06	Cy	CORO6
1.16548e-10	0.375191	0.794	0.115	1.91231e-06	Cy	CRYBG3
1.16825e-10	0.285548	1	0.981	1.91687e-06	Cy	EPN2
1.19803e-10	0.397024	1	0.808	1.96572e-06	Cy	SPRED1
1.19811e-10	0.381079	1	0.731	1.96586e-06	Cy	CDKN1B
1.23577e-10	0.280656	1	0.923	2.02766e-06	Cy	RPS6KC1
1.23577e-10	0.279819	1	0.923	2.02766e-06	Cy	NT5DC1
1.23726e-10	0.31185	1	0.942	2.03009e-06	Cy	AHNAK
1.24346e-10	0.428125	1	0.635	2.04026e-06	Cy	IDH2
1.2693e-10	0.330268	1	0.288	2.08267e-06	Cy	GLB1L
1.28697e-10	0.462989	1	0.481	2.11167e-06	Cy	BOK
1.29776e-10	0.330194	1	0.865	2.12936e-06	Cy	CCBL2
1.31724e-10	0.438382	0.941	0.577	2.16134e-06	Cy	POLI
1.3677e-10	0.361354	1	0.846	2.24412e-06	Cy	NHLRC2
1.39321e-10	0.482621	0.971	0.577	2.28597e-06	Cy	PXK
1.44159e-10	0.410049	0.647	0.019	2.36537e-06	Cy	TNFRSF11A
1.47765e-10	0.506532	0.853	0.231	2.42453e-06	Cy	CTPS2
1.49113e-10	0.424113	1	0.673	2.44665e-06	Cy	TRIM22
1.50784e-10	0.375357	0.794	0.096	2.47407e-06	Cy	HPN
1.55077e-10	0.310282	1	0.885	2.54451e-06	Cy	LMTK2
1.55846e-10	0.301478	1	0.923	2.55712e-06	Cy	CNST
1.56053e-10	0.497709	1	0.442	2.56052e-06	Cy	IFT46
1.58032e-10	0.411485	1	0.673	2.59298e-06	Cy	CHMP4B
1.61587e-10	0.382713	0.735	0.077	2.65132e-06	Cy	TNFRSF10D
1.61886e-10	0.411999	0.971	0.404	2.65622e-06	Cy	HSD17B8
1.62341e-10	0.502761	0.765	0.135	2.66369e-06	Cy	XG
1.63629e-10	0.353141	0.971	0.885	2.68483e-06	Cy	TNKS
1.65414e-10	0.267232	1	0.962	2.71411e-06	Cy	NLN
1.67138e-10	0.408861	0.971	0.712	2.7424e-06	Cy	WDR37
1.74799e-10	0.38251	0.971	0.635	2.8681e-06	Cy	SCYL3
1.75279e-10	0.287202	1	1	2.87597e-06	Cy	MYO5A
1.75564e-10	0.45617	0.971	0.462	2.88066e-06	Cy	TMEM98
1.76182e-10	0.387285	1	0.712	2.89079e-06	Cy	UNC119B
1.76182e-10	0.386718	1	0.712	2.89079e-06	Cy	DCAF10
1.76491e-10	0.401017	1	0.538	2.89586e-06	Cy	ZFP30
1.76879e-10	0.366867	1	0.269	2.90223e-06	Cy	GPR1
1.78504e-10	0.40046	0.824	0.135	2.92889e-06	Cy	CBX7
1.8511e-10	0.405709	1	0.577	3.03729e-06	Cy	MIF4GD
1.85535e-10	0.281819	1	0.942	3.04426e-06	Cy	PTPN23
1.8568e-10	0.252959	1	1	3.04665e-06	Cy	MTMR9
1.95993e-10	0.452726	1	0.404	3.21586e-06	Cy	PIGV
1.96646e-10	0.286043	1	0.962	3.22657e-06	Cy	PGRMC2
1.99214e-10	0.406995	0.971	0.692	3.26871e-06	Cy	IL17RA
2.05508e-10	0.379091	0.971	0.769	3.37198e-06	Cy	RXRB
2.07488e-10	0.423111	0.912	0.404	3.40447e-06	Cy	STAT5B
2.07884e-10	0.382283	0.971	0.423	3.41095e-06	Cy	KIFC2
2.08163e-10	0.28121	1	0.942	3.41554e-06	Cy	ITPR3
2.13659e-10	0.316472	1	0.808	3.50572e-06	Cy	ZNF595
2.14757e-10	0.356134	0.971	0.788	3.52373e-06	Cy	2008-09-01
2.1706e-10	0.39427	1	0.846	3.56152e-06	Cy	ALMS1
2.19008e-10	0.396487	0.882	0.269	3.59348e-06	Cy	ADCY5
2.33158e-10	0.36812	0.941	0.269	3.82566e-06	Cy	HSPA12B
2.33158e-10	0.315441	1	0.231	3.82566e-06	Cy	TMED6
2.33991e-10	0.482544	0.971	0.481	3.83932e-06	Cy	LRRN1
2.4083e-10	0.475066	0.765	0.135	3.95153e-06	Cy	GATM
2.45762e-10	0.340219	1	0.885	4.03247e-06	Cy	ASPH
2.46954e-10	0.27798	1	0.923	4.05203e-06	Cy	BOD1
2.47433e-10	0.250723	1	1	4.05987e-06	Cy	LGR4
2.54121e-10	0.538481	0.971	0.942	4.16962e-06	Cy	HSPA1A
2.58574e-10	0.299017	1	0.75	4.24269e-06	Cy	AGRN
2.5918e-10	0.332434	1	0.865	4.25263e-06	Cy	ZNF708
2.72357e-10	0.445295	0.941	0.462	4.46883e-06	Cy	CMTM3
2.75534e-10	0.338912	1	0.885	4.52097e-06	Cy	KANK2
2.93623e-10	0.269561	1	0.962	4.81777e-06	Cy	KDM3B
2.95502e-10	0.435706	0.912	0.462	4.8486e-06	Cy	ZNF516
2.97279e-10	0.407511	0.853	0.192	4.87776e-06	Cy	SLC16A13
3.01616e-10	0.400101	1	0.731	4.94892e-06	Cy	PAN2
3.04594e-10	0.316617	1	0.346	4.99778e-06	Cy	MEGF9
3.09154e-10	0.406275	1	0.481	5.0726e-06	Cy	ABHD15
3.10894e-10	0.262915	1	1	5.10115e-06	Cy	IL6ST
3.28842e-10	0.323326	1	0.942	5.39564e-06	Cy	HS2ST1
3.47007e-10	0.279111	1	0.904	5.6937e-06	Cy	ZNF268
3.47669e-10	0.328693	1	0.923	5.70455e-06	Cy	FNBP1
3.58503e-10	0.355114	0.676	0.058	5.88231e-06	Cy	RAI1
3.68665e-10	0.275879	1	0.981	6.04905e-06	Cy	GGA3
3.79513e-10	0.468172	0.941	0.423	6.22704e-06	Cy	CPNE8
3.79813e-10	0.426291	0.765	0.135	6.23198e-06	Cy	EPHX2
3.8537e-10	0.343326	1	0.75	6.32315e-06	Cy	DHX32
3.85987e-10	0.509271	0.882	0.5	6.33327e-06	Cy	FBLIM1
3.85987e-10	0.434773	0.941	0.462	6.33327e-06	Cy	B4GALT6
3.89656e-10	0.456732	0.853	0.288	6.39347e-06	Cy	ZSCAN18
3.90156e-10	0.334316	1	0.981	6.40168e-06	Cy	TLK2
4.05757e-10	0.411122	0.941	0.5	6.65766e-06	Cy	MTMR1
4.12414e-10	0.461229	1	0.481	6.76688e-06	Cy	PYGO1
4.34001e-10	0.334465	1	0.885	7.12109e-06	Cy	DYRK2
4.41797e-10	0.303198	0.676	0.058	7.24901e-06	Cy	SLC11A1
4.44232e-10	0.434732	0.941	0.577	7.28895e-06	Cy	SORL1
4.61885e-10	0.274816	0.971	0.962	7.57861e-06	Cy	SMCHD1
4.70042e-10	0.43259	1	0.519	7.71245e-06	Cy	AGA
4.81034e-10	0.448135	0.971	0.519	7.8928e-06	Cy	RDH14
4.86268e-10	0.360061	0.941	0.385	7.97869e-06	Cy	CELF4
4.96486e-10	0.353173	1	0.788	8.14634e-06	Cy	MBTD1
4.97372e-10	0.462457	0.765	0.173	8.16089e-06	Cy	ERAP1
5.09797e-10	0.326651	1	0.692	8.36475e-06	Cy	PIK3C2B
5.11957e-10	0.361236	0.971	0.885	8.4002e-06	Cy	TACC2
5.16374e-10	0.261474	1	0.923	8.47267e-06	Cy	BAIAP2
5.30041e-10	0.349326	0.971	0.269	8.69692e-06	Cy	ZNF713
5.33065e-10	0.385962	0.618	0.019	8.74653e-06	Cy	FAM111A
5.51732e-10	0.497147	0.824	0.212	9.05282e-06	Cy	GFRA3
5.7103e-10	0.327421	0.588	0	9.36947e-06	Cy	RFPL1
5.7103e-10	0.325888	0.588	0	9.36947e-06	Cy	URGCP-MRPS24
5.78732e-10	0.257334	1	0.962	9.49584e-06	Cy	DDX43
5.96089e-10	0.373478	0.765	0.135	9.78063e-06	Cy	PMCH
6.10067e-10	0.384455	0.971	0.385	1.001e-05	Cy	PLEKHG5
6.17287e-10	0.414811	1	0.712	1.01284e-05	Cy	GBX2
6.42605e-10	0.41468	0.765	0.154	1.05439e-05	Cy	TTC30A
6.45068e-10	0.269607	1	0.904	1.05843e-05	Cy	S100P
6.69978e-10	0.285317	0.912	0.346	1.0993e-05	Cy	RASGRP1
6.84171e-10	0.270356	1	0.942	1.12259e-05	Cy	RGL2
6.90542e-10	0.376366	0.971	0.731	1.13304e-05	Cy	DSTYK
7.02351e-10	0.386244	1	0.808	1.15242e-05	Cy	BAG2
7.22653e-10	0.270499	1	0.923	1.18573e-05	Cy	UNKL
7.36654e-10	0.354358	0.971	0.692	1.2087e-05	Cy	EPG5
7.48837e-10	0.3224	1	0.827	1.22869e-05	Cy	DYNLL2
7.60594e-10	0.279251	1	0.885	1.24798e-05	Cy	SEC14L1
7.65484e-10	0.272344	1	1	1.25601e-05	Cy	NAV1
7.67848e-10	0.446683	0.912	0.423	1.25988e-05	Cy	DOPEY1
7.67848e-10	0.401813	0.971	0.385	1.25988e-05	Cy	NR4A1
7.90531e-10	0.491037	0.912	0.288	1.2971e-05	Cy	PLP2
8.06094e-10	0.363399	1	0.596	1.32264e-05	Cy	PHF10
8.18589e-10	0.384584	0.735	0.115	1.34314e-05	Cy	NUP210
8.51909e-10	0.397453	0.941	0.5	1.39781e-05	Cy	DZIP1
8.54947e-10	0.312132	1	0.942	1.4028e-05	Cy	ZNF462
8.55414e-10	0.266827	1	0.962	1.40356e-05	Cy	HPS4
8.64463e-10	0.386426	0.971	0.5	1.41841e-05	Cy	ZNF250
8.6894e-10	0.321321	1	0.788	1.42576e-05	Cy	RAB2B
8.77688e-10	0.32219	1	0.808	1.44011e-05	Cy	RBAK
8.91098e-10	0.443663	0.824	0.231	1.46211e-05	Cy	LSM11
8.9526e-10	0.34326	1	0.865	1.46894e-05	Cy	NR2C2
9.01133e-10	0.304409	1	0.904	1.47858e-05	Cy	CYTH3
9.03754e-10	0.298725	0.971	0.962	1.48288e-05	Cy	ZFP91
9.15266e-10	0.39214	0.676	0.077	1.50177e-05	Cy	CASC1
9.18577e-10	0.332881	1	0.788	1.5072e-05	Cy	CEP68
9.27232e-10	0.434744	0.912	0.519	1.5214e-05	Cy	MAML3
9.48878e-10	0.434846	0.882	0.365	1.55692e-05	Cy	SORD
9.52511e-10	0.378014	1	0.904	1.56288e-05	Cy	INTS6
9.55793e-10	0.274535	1	0.962	1.56827e-05	Cy	SLC35E1
9.69444e-10	0.367074	0.735	0.096	1.59066e-05	Cy	C3
9.83736e-10	0.42578	0.853	0.25	1.61411e-05	Cy	IQCD
1.00856e-09	0.281719	1	0.923	1.65485e-05	Cy	BTBD7
1.02178e-09	0.280056	1	0.365	1.67654e-05	Cy	SENP3
1.02919e-09	0.430347	0.912	0.712	1.6887e-05	Cy	ZNF605
1.03959e-09	0.376518	1	0.731	1.70577e-05	Cy	LLGL1
1.04498e-09	0.38886	0.971	0.846	1.7146e-05	Cy	KIAA1109
1.06398e-09	0.281069	1	0.904	1.74578e-05	Cy	TBC1D5
1.06535e-09	0.395669	0.794	0.173	1.74803e-05	Cy	DNAJB5
1.06879e-09	0.379428	0.971	0.75	1.75366e-05	Cy	TRAF3IP1
1.08866e-09	0.423603	0.912	0.385	1.78627e-05	Cy	ZNF219
1.09878e-09	0.395441	0.941	0.769	1.80287e-05	Cy	FAT1
1.10225e-09	0.330544	0.618	0.019	1.80858e-05	Cy	C15orf43
1.14635e-09	0.442534	0.912	0.75	1.88093e-05	Cy	MKL2
1.1598e-09	0.40143	0.941	0.558	1.90299e-05	Cy	HLCS
1.20882e-09	0.452571	1	0.423	1.98343e-05	Cy	CXXC5
1.21534e-09	0.326638	1	0.673	1.99412e-05	Cy	TTC7A
1.22328e-09	0.332473	1	0.808	2.00715e-05	Cy	LNX2
1.28023e-09	0.347484	0.676	0.077	2.1006e-05	Cy	SNED1
1.30294e-09	0.334277	1	0.827	2.13787e-05	Cy	HDGFRP2
1.32283e-09	0.297769	1	0.885	2.1705e-05	Cy	ANKRD13A
1.39231e-09	0.325176	1	0.865	2.28451e-05	Cy	DNAJC13
1.39253e-09	0.35363	1	0.75	2.28486e-05	Cy	TUBGCP5
1.40622e-09	0.258317	1	0.981	2.30733e-05	Cy	UBN2
1.41257e-09	0.35644	0.941	0.5	2.31774e-05	Cy	TIAM2
1.43198e-09	0.35811	0.676	0.038	2.34959e-05	Cy	ZNF699
1.48285e-09	0.32216	1	0.923	2.43307e-05	Cy	PTPN14
1.48863e-09	0.270724	0.971	0.173	2.44254e-05	Cy	TMEM38A
1.51307e-09	0.408384	1	0.423	2.48265e-05	Cy	FBXO17
1.53323e-09	0.419276	0.647	0.058	2.51573e-05	Cy	KIAA1045
1.57051e-09	0.417748	0.971	0.615	2.5769e-05	Cy	PLP1
1.57179e-09	0.34011	0.971	0.75	2.57899e-05	Cy	FCHO2
1.61948e-09	0.384414	0.971	0.788	2.65724e-05	Cy	FGF4
1.64124e-09	0.524725	0.794	0.231	2.69295e-05	Cy	SMO
1.64709e-09	0.331814	1	0.885	2.70254e-05	Cy	PPP3CB
1.73397e-09	0.305448	1	0.75	2.84509e-05	Cy	SLC2A14
1.75027e-09	0.26615	0.971	1	2.87184e-05	Cy	CECR2
1.78391e-09	0.396677	0.706	0.096	2.92704e-05	Cy	IL18
1.79064e-09	0.27058	0.765	0.077	2.93808e-05	Cy	HCST
1.90794e-09	0.352617	0.676	0.077	3.13055e-05	Cy	ZNF679
1.91512e-09	0.348608	0.588	0.019	3.14233e-05	Cy	C9orf171
1.93259e-09	0.419509	0.559	0	3.17099e-05	Cy	CNRIP1
1.93375e-09	0.355477	0.618	0.038	3.17289e-05	Cy	COL22A1
1.99264e-09	0.370849	1	0.673	3.26953e-05	Cy	ABCC1
2.03021e-09	0.307221	0.735	0.077	3.33117e-05	Cy	TMCC2
2.03874e-09	0.419701	0.971	0.404	3.34516e-05	Cy	PPM1J
2.05404e-09	0.358079	0.676	0.096	3.37026e-05	Cy	PRKCB
2.06085e-09	0.256363	1	1	3.38144e-05	Cy	LCLAT1
2.09423e-09	0.378211	1	0.788	3.43621e-05	Cy	SP8
2.14552e-09	0.30284	1	0.346	3.52036e-05	Cy	COL4A1
2.16548e-09	0.434856	0.706	0.096	3.55313e-05	Cy	THBS2
2.17584e-09	0.27481	1	0.981	3.57011e-05	Cy	ZNF534
2.21738e-09	0.346965	1	0.635	3.63828e-05	Cy	ZNF256
2.23628e-09	0.395458	1	0.558	3.66928e-05	Cy	FAM117A
2.31195e-09	0.404151	0.706	0.115	3.79345e-05	Cy	HNF4G
2.32349e-09	0.382504	1	0.712	3.81239e-05	Cy	GLT1D1
2.37695e-09	0.276297	0.588	0.019	3.90009e-05	Cy	GAL3ST1
2.41453e-09	0.350887	0.618	0.019	3.96175e-05	Cy	VWA3A
2.43479e-09	0.413296	1	0.596	3.995e-05	Cy	ZNF700
2.50727e-09	0.316112	0.971	0.846	4.11393e-05	Cy	KIAA0355
2.52286e-09	0.340546	1	0.846	4.13951e-05	Cy	MALT1
2.53005e-09	0.342274	1	0.25	4.15131e-05	Cy	LRRC3
2.54015e-09	0.326314	0.647	0.038	4.16789e-05	Cy	GALR1
2.55459e-09	0.269664	0.618	0.038	4.19157e-05	Cy	SIM2
2.55519e-09	0.273372	1	0.923	4.19256e-05	Cy	SIN3B
2.55915e-09	0.255877	1	0.962	4.19905e-05	Cy	CCNT2
2.58058e-09	0.351953	0.706	0.135	4.23422e-05	Cy	H6PD
2.69234e-09	0.260209	1	0.904	4.41759e-05	Cy	TEC
2.74936e-09	0.458329	0.941	0.308	4.51116e-05	Cy	ZNF239
2.85124e-09	0.252981	1	1	4.67832e-05	Cy	TRRAP
2.86335e-09	0.39424	0.971	0.423	4.69818e-05	Cy	DHRS11
2.8855e-09	0.360537	1	0.712	4.73453e-05	Cy	LSM14B
2.90954e-09	0.461172	0.971	0.654	4.77398e-05	Cy	DPYSL3
2.9164e-09	0.444415	0.912	0.404	4.78523e-05	Cy	C6orf52
2.97233e-09	0.360836	1	0.615	4.87699e-05	Cy	LOC93622
2.98409e-09	0.344044	0.971	0.769	4.89629e-05	Cy	USP12
3.13012e-09	0.284203	1	0.846	5.13591e-05	Cy	CSNK2A2
3.17516e-09	0.27104	1	0.981	5.2098e-05	Cy	LPHN1
3.28278e-09	0.317093	1	0.827	5.38639e-05	Cy	PHLPP2
3.28664e-09	0.390277	0.941	0.462	5.39272e-05	Cy	NRM
3.39116e-09	0.47423	0.676	0.115	5.56422e-05	Cy	FLT1
3.43748e-09	0.372379	1	0.808	5.64022e-05	Cy	POT1
3.52288e-09	0.291782	1	0.904	5.78034e-05	Cy	2010-09-01
3.64834e-09	0.283642	0.588	0.019	5.9862e-05	Cy	C15orf48
3.69417e-09	0.290018	0.941	0.904	6.06139e-05	Cy	ZBTB24
3.7292e-09	0.251067	1	0.981	6.11887e-05	Cy	CAMSAP1
3.92328e-09	0.424624	0.676	0.096	6.43732e-05	Cy	FAM19A4
4.03367e-09	0.33422	0.971	0.942	6.61844e-05	Cy	WDFY3
4.25119e-09	0.375837	0.971	0.673	6.97535e-05	Cy	CABLES1
4.25779e-09	0.322613	1	0.808	6.98617e-05	Cy	ADO
4.40211e-09	0.410909	0.853	0.269	7.22299e-05	Cy	TRIM25
4.40662e-09	0.489041	0.824	0.308	7.23038e-05	Cy	COL17A1
4.48539e-09	0.260456	0.735	0.096	7.35964e-05	Cy	C11orf16
4.53117e-09	0.351265	0.647	0.077	7.43474e-05	Cy	MYO18B
4.6568e-09	0.349013	0.706	0.096	7.64089e-05	Cy	MGAT5B
4.6867e-09	0.431739	0.912	0.481	7.68994e-05	Cy	DIXDC1
4.69962e-09	0.317984	0.971	0.269	7.71114e-05	Cy	CRAT
4.93144e-09	0.395735	0.824	0.231	8.09151e-05	Cy	ULBP1
5.01988e-09	0.329466	1	0.731	8.23662e-05	Cy	GAS2L1
5.20237e-09	0.354707	0.912	0.769	8.53605e-05	Cy	TTC3
5.31645e-09	0.35443	0.912	0.615	8.72323e-05	Cy	ZNF415
5.50395e-09	0.325347	0.941	0.827	9.03088e-05	Cy	CCHCR1
5.63296e-09	0.30259	0.794	0.288	9.24255e-05	Cy	HIPK2
5.69728e-09	0.358226	0.971	0.596	9.3481e-05	Cy	ZNF740
5.70725e-09	0.27562	1	0.981	9.36446e-05	Cy	USP24
5.71732e-09	0.409603	0.912	0.519	9.38097e-05	Cy	AMOTL1
5.77513e-09	0.330063	0.588	0.038	9.47583e-05	Cy	DUXA
5.88628e-09	0.338931	1	0.731	9.65821e-05	Cy	SNX7
5.9349e-09	0.383644	0.971	0.5	9.73799e-05	Cy	SCCPDH
6.00714e-09	0.289994	1	0.923	9.85651e-05	Cy	ZNF507
6.01305e-09	0.252336	1	0.942	9.86622e-05	Cy	SMURF2
6.10359e-09	0.327586	0.941	0.481	0.000100148	Cy	IRS1
6.37246e-09	0.324608	0.529	0	0.000104559	Cy	KLK15
6.37246e-09	0.289043	0.529	0	0.000104559	Cy	KLK4
6.37246e-09	0.257655	0.529	0	0.000104559	Cy	MST1R
6.42369e-09	0.285376	0.971	0.865	0.0001054	Cy	TET3
6.55659e-09	0.289332	1	0.827	0.000107581	Cy	PHLDB1
6.68975e-09	0.443685	0.559	0.019	0.000109765	Cy	HTR3A
6.68975e-09	0.350058	0.559	0.019	0.000109765	Cy	MAMLD1
6.68975e-09	0.312424	0.559	0.019	0.000109765	Cy	COL25A1
6.84238e-09	0.395825	0.971	0.442	0.00011227	Cy	PON2
6.85378e-09	0.298178	1	0.673	0.000112457	Cy	RTEL1
7.18245e-09	0.280063	0.559	0.019	0.00011785	Cy	CD300LB
7.51792e-09	0.316991	0.941	0.635	0.000123354	Cy	CASKIN2
7.54248e-09	0.39276	0.706	0.154	0.000123757	Cy	PKD2L2
7.60526e-09	0.403784	0.706	0.115	0.000124787	Cy	SLC35F1
7.71708e-09	0.273678	1	0.558	0.000126622	Cy	MOG
8.07683e-09	0.321224	1	0.731	0.000132525	Cy	DPY19L4
8.62451e-09	0.384751	1	0.481	0.000141511	Cy	MCCC1
8.67369e-09	0.34634	0.971	0.538	0.000142318	Cy	MPV17L
8.67816e-09	0.314918	1	0.923	0.000142391	Cy	CDK6
8.88177e-09	0.331764	0.559	0.019	0.000145732	Cy	SH3GL2
9.10707e-09	0.259555	1	0.885	0.000149429	Cy	XRCC6BP1
9.14363e-09	0.308542	1	0.923	0.000150029	Cy	ZNF493
9.53062e-09	0.315904	0.559	0.019	0.000156378	Cy	DMRT3
1.00433e-08	0.365845	0.882	0.404	0.000164791	Cy	FAM65A
1.0095e-08	0.398843	0.912	0.269	0.000165639	Cy	DMRTB1
1.01323e-08	0.323556	0.941	0.942	0.000166251	Cy	ANK3
1.0163e-08	0.252854	1	0.962	0.000166755	Cy	MPP5
1.02595e-08	0.342343	0.647	0.096	0.000168337	Cy	ZNF618
1.04896e-08	0.391749	0.676	0.115	0.000172114	Cy	ITGB7
1.06137e-08	0.32075	0.882	0.212	0.00017415	Cy	MAP1LC3C
1.07569e-08	0.421867	0.853	0.346	0.000176499	Cy	MNS1
1.08914e-08	0.378679	0.853	0.404	0.000178706	Cy	ARHGEF5
1.12371e-08	0.397531	1	0.481	0.000184379	Cy	HSD17B6
1.12692e-08	0.32187	0.618	0.077	0.000184905	Cy	SEMA5B
1.14218e-08	0.298168	0.971	0.865	0.000187409	Cy	MAP4K5
1.14347e-08	0.30737	0.588	0.038	0.000187621	Cy	PON3
1.15789e-08	0.310151	0.853	0.538	0.000189987	Cy	TAPBP
1.28728e-08	0.408811	0.971	0.519	0.000211216	Cy	IFT88
1.30012e-08	0.282426	1	0.846	0.000213324	Cy	RAD54B
1.31492e-08	0.424057	0.824	0.423	0.000215752	Cy	ANKH
1.31655e-08	0.262318	1	0.942	0.00021602	Cy	TYW5
1.32093e-08	0.339807	1	0.654	0.000216738	Cy	SEPSECS
1.37474e-08	0.382232	1	0.462	0.000225567	Cy	ANKDD1B
1.38502e-08	0.268339	1	0.923	0.000227254	Cy	TSC1
1.40001e-08	0.256559	0.588	0.038	0.000229713	Cy	TTYH2
1.48595e-08	0.316685	0.971	0.808	0.000243815	Cy	FAM114A2
1.49876e-08	0.262347	1	0.808	0.000245916	Cy	TXNIP
1.50688e-08	0.353909	0.971	0.462	0.000247248	Cy	PIK3CD
1.52442e-08	0.300704	0.971	0.885	0.000250127	Cy	IGF2R
1.53785e-08	0.319418	0.971	0.827	0.000252331	Cy	EPB41
1.53971e-08	0.513856	0.824	0.596	0.000252635	Cy	CELSR1
1.5552e-08	0.262903	0.559	0.019	0.000255178	Cy	TMEM47
1.5645e-08	0.276965	1	0.788	0.000256703	Cy	NFKB1
1.60488e-08	0.276876	1	0.865	0.000263328	Cy	GPAM
1.61432e-08	0.349462	0.941	0.731	0.000264878	Cy	HECA
1.63951e-08	0.272547	0.971	0.865	0.000269011	Cy	KIAA1522
1.65874e-08	0.414576	0.794	0.269	0.000272167	Cy	ATP1B2
1.70803e-08	0.397902	0.882	0.308	0.000280254	Cy	RBM46
1.71626e-08	0.310742	1	0.769	0.000281604	Cy	RABGAP1L
1.81049e-08	0.373316	0.706	0.192	0.000297065	Cy	KIAA0895
1.85219e-08	0.391685	0.794	0.365	0.000303907	Cy	MCC
1.94208e-08	0.389168	0.853	0.442	0.000318656	Cy	LCA5
1.98402e-08	0.336483	0.882	0.25	0.000325538	Cy	CHRNE
1.99386e-08	0.37493	0.941	0.577	0.000327152	Cy	KIT
2.02475e-08	0.298174	0.971	0.615	0.000332221	Cy	SLC27A5
2.04874e-08	0.423156	0.5	0	0.000336158	Cy	OLFM1
2.04874e-08	0.292335	0.5	0	0.000336158	Cy	PPP4R4
2.04874e-08	0.272238	0.5	0	0.000336158	Cy	CYP39A1
2.07982e-08	0.345126	0.941	0.923	0.000341257	Cy	NF1
2.0816e-08	0.351502	0.882	0.635	0.000341549	Cy	GLTSCR1
2.22833e-08	0.270439	0.971	0.865	0.000365625	Cy	PCMTD1
2.30284e-08	0.269831	1	0.885	0.00037785	Cy	CLCN5
2.31369e-08	0.271447	1	0.942	0.000379631	Cy	ATP6V0A2
2.32041e-08	0.369917	0.676	0.115	0.000380732	Cy	RASA3
2.34326e-08	0.359099	0.735	0.192	0.000384482	Cy	SLC17A7
2.38577e-08	0.365116	0.765	0.212	0.000391457	Cy	VWCE
2.39485e-08	0.40273	0.765	0.269	0.000392947	Cy	TDRD6
2.41519e-08	0.254548	1	0.865	0.000396285	Cy	ZNF655
2.43538e-08	0.266408	1	0.962	0.000399596	Cy	AMMECR1L
2.44177e-08	0.371373	0.912	0.462	0.000400646	Cy	GIN1
2.48551e-08	0.343399	0.941	0.635	0.000407823	Cy	ST3GAL6
2.51186e-08	0.361293	0.588	0.058	0.000412146	Cy	CDKL2
2.61573e-08	0.355918	0.941	0.635	0.00042919	Cy	PLEKHM1
2.63399e-08	0.409805	0.676	0.135	0.000432185	Cy	PTPRM
2.69253e-08	0.378977	0.941	0.731	0.000441791	Cy	KIF13B
2.7162e-08	0.322393	0.941	0.808	0.000445674	Cy	DZIP3
2.73001e-08	0.2626	0.971	0.865	0.00044794	Cy	LANCL2
2.75257e-08	0.331847	0.941	0.635	0.000451641	Cy	PNMAL1
2.75645e-08	0.315143	0.618	0.077	0.000452278	Cy	ARL10
2.76564e-08	0.393175	0.824	0.423	0.000453787	Cy	ZNF555
2.7661e-08	0.294019	1	0.808	0.000453861	Cy	HPS3
2.81173e-08	0.259721	1	0.865	0.000461349	Cy	ARL5B
2.8857e-08	0.255334	1	0.788	0.000473485	Cy	ZFYVE1
2.91949e-08	0.302878	0.971	0.692	0.000479029	Cy	CDC42BPG
3.11791e-08	0.335538	0.941	0.481	0.000511587	Cy	TNFAIP8L1
3.23804e-08	0.299278	0.971	0.673	0.000531298	Cy	STK11IP
3.24017e-08	0.256682	1	0.827	0.000531646	Cy	SIAE
3.26261e-08	0.293049	0.676	0.096	0.000535329	Cy	MESP2
3.36266e-08	0.27831	0.647	0.115	0.000551745	Cy	NPHP3-ACAD11
3.38108e-08	0.372791	0.971	0.712	0.000554768	Cy	DUSP4
3.39384e-08	0.395186	0.971	0.635	0.000556861	Cy	DUSP1
3.40932e-08	0.290022	1	0.731	0.000559402	Cy	BRI3BP
3.43987e-08	0.259983	1	0.865	0.000564414	Cy	CTDP1
3.47091e-08	0.280366	0.971	0.827	0.000569506	Cy	KIDINS220
3.60654e-08	0.336026	0.706	0.192	0.000591762	Cy	MCF2L
3.90305e-08	0.330752	1	0.788	0.000640413	Cy	CITED2
3.90305e-08	0.327127	1	0.788	0.000640413	Cy	TCF4
4.1275e-08	0.380524	0.882	0.673	0.00067724	Cy	KIAA1462
4.16682e-08	0.317373	0.971	0.788	0.000683692	Cy	SLC36A1
4.1806e-08	0.34803	0.971	0.558	0.000685953	Cy	CAPN12
4.30505e-08	0.319215	1	0.404	0.000706373	Cy	ACSL6
4.40976e-08	0.381241	0.765	0.192	0.000723554	Cy	TFR2
4.53154e-08	0.360451	0.647	0.096	0.000743535	Cy	CRISPLD1
4.79302e-08	0.395449	0.735	0.212	0.000786438	Cy	NUDT12
4.98646e-08	0.361796	0.941	0.577	0.000818179	Cy	UBE2D4
5.00947e-08	0.272249	1	0.788	0.000821953	Cy	CDK17
5.0167e-08	0.315957	1	0.404	0.00082314	Cy	ARL11
5.08491e-08	0.418467	0.853	0.327	0.000834333	Cy	IL13RA1
5.41868e-08	0.265835	1	0.904	0.000889097	Cy	VEZF1
5.46098e-08	0.370289	0.971	0.462	0.000896037	Cy	PHOSPHO2
5.48006e-08	0.298897	1	0.769	0.000899168	Cy	NHLRC3
5.7246e-08	0.370291	0.765	0.231	0.000939292	Cy	KCTD18
5.84971e-08	0.404795	0.853	0.481	0.00095982	Cy	MYB
5.89154e-08	0.308133	1	0.673	0.000966683	Cy	HSDL1
5.9865e-08	0.423574	0.794	0.288	0.000982265	Cy	USP44
6.28669e-08	0.287658	0.971	0.769	0.00103152	Cy	SIPA1
6.55708e-08	0.312904	0.735	0.25	0.00107589	Cy	OBSL1
6.61206e-08	0.268632	1	0.923	0.00108491	Cy	AXIN2
6.75381e-08	0.38676	0.853	0.519	0.00110817	Cy	JRK
6.83812e-08	0.284517	1	0.827	0.001122	Cy	ZNF276
7.01589e-08	0.292469	1	0.769	0.00115117	Cy	TCTEX1D2
7.02025e-08	0.305514	0.912	0.788	0.00115188	Cy	CLOCK
7.21462e-08	0.287252	0.794	0.192	0.00118378	Cy	KLHL26
7.2851e-08	0.268747	0.971	0.923	0.00119534	Cy	UHRF2
7.29983e-08	0.266406	0.618	0.058	0.00119776	Cy	C1orf146
7.30467e-08	0.252441	1	0.962	0.00119855	Cy	VCPIP1
7.34485e-08	0.423797	0.824	0.5	0.00120514	Cy	FGF12
7.4673e-08	0.360249	0.912	0.481	0.00122524	Cy	SNX19
7.61277e-08	0.259308	1	0.865	0.0012491	Cy	SNX1
7.65581e-08	0.288403	0.971	0.769	0.00125617	Cy	CREG1
7.68289e-08	0.282415	0.971	0.827	0.00126061	Cy	MPP7
7.82164e-08	0.359044	0.971	0.731	0.00128337	Cy	VRTN
7.99513e-08	0.257714	0.971	0.885	0.00131184	Cy	ZNF160
8.0359e-08	0.330746	0.882	0.423	0.00131853	Cy	WIPF1
8.74078e-08	0.306618	1	0.673	0.00143419	Cy	CDK8
8.89527e-08	0.397189	0.941	0.462	0.00145954	Cy	COL6A1
9.19429e-08	0.331544	1	0.731	0.0015086	Cy	FAM179B
9.25711e-08	0.265589	1	0.865	0.00151891	Cy	KLF11
9.25711e-08	0.257995	1	0.865	0.00151891	Cy	NTAN1
9.46451e-08	0.329192	0.853	0.423	0.00155294	Cy	TTC18
9.50034e-08	0.301457	0.941	0.827	0.00155882	Cy	EXOC8
9.76771e-08	0.2655	0.971	0.923	0.00160269	Cy	QSER1
1.03877e-07	0.324721	0.941	0.654	0.00170441	Cy	POFUT2
1.0467e-07	0.33457	1	0.327	0.00171742	Cy	TSPAN31
1.06058e-07	0.375495	0.941	0.538	0.00174019	Cy	CABYR
1.06271e-07	0.301574	0.971	0.692	0.0017437	Cy	PMS2
1.13066e-07	0.336319	0.824	0.308	0.00185519	Cy	CAMKK1
1.20752e-07	0.324538	0.882	0.25	0.0019813	Cy	ARMCX3
1.21104e-07	0.289625	1	0.788	0.00198707	Cy	RASA2
1.22018e-07	0.283779	1	0.808	0.00200208	Cy	NFIL3
1.22464e-07	0.255224	0.941	0.558	0.00200939	Cy	INO80B
1.24457e-07	0.353573	0.941	0.942	0.00204209	Cy	GABBR1
1.2462e-07	0.328126	0.971	0.558	0.00204476	Cy	ACOX3
1.27099e-07	0.278222	0.971	0.808	0.00208545	Cy	CBX2
1.27339e-07	0.369657	0.912	0.769	0.00208938	Cy	KIF13A
1.28158e-07	0.370876	0.735	0.212	0.00210282	Cy	TEX12
1.29562e-07	0.340359	1	0.635	0.00212586	Cy	OPTN
1.30607e-07	0.268511	1	0.904	0.002143	Cy	PINK1
1.32637e-07	0.335712	1	0.654	0.00217631	Cy	ZNF496
1.34071e-07	0.312454	0.882	0.615	0.00219984	Cy	FLNC
1.35509e-07	0.356905	0.912	0.481	0.00222343	Cy	DCBLD1
1.35991e-07	0.34456	1	0.635	0.00223133	Cy	FKBP1B
1.37977e-07	0.319811	1	0.692	0.00226393	Cy	NXN
1.42268e-07	0.349745	0.912	0.538	0.00233434	Cy	TMCC3
1.45555e-07	0.287768	1	0.769	0.00238827	Cy	NLK
1.49704e-07	0.269765	0.559	0.058	0.00245634	Cy	CACNA1H
1.50143e-07	0.270841	1	0.865	0.00246355	Cy	CUX1
1.50385e-07	0.365195	0.794	0.346	0.00246752	Cy	ZBTB8B
1.50712e-07	0.431565	0.824	0.519	0.00247289	Cy	CNTNAP2
1.55045e-07	0.336496	0.941	0.481	0.00254398	Cy	C5orf45
1.59246e-07	0.288334	0.5	0.019	0.0026129	Cy	TYROBP
1.61456e-07	0.317356	0.765	0.212	0.00264917	Cy	TTLL7
1.62803e-07	0.338325	0.912	0.5	0.00267127	Cy	SLC25A15
1.6646e-07	0.250076	1	0.962	0.00273127	Cy	ATAD2B
1.69038e-07	0.340353	0.971	0.577	0.00277358	Cy	TUBA3E
1.69616e-07	0.277145	0.559	0.058	0.00278306	Cy	RTN4RL2
1.72166e-07	0.330546	0.765	0.173	0.0028249	Cy	KLHDC9
1.72837e-07	0.355228	0.941	0.519	0.00283591	Cy	RNF146
1.7449e-07	0.287557	1	0.75	0.00286303	Cy	PNPO
1.74535e-07	0.26285	0.971	0.962	0.00286376	Cy	VPS13A
1.76969e-07	0.310121	1	0.615	0.0029037	Cy	TTC26
1.77876e-07	0.323157	1	0.788	0.00291859	Cy	SRGAP1
1.78099e-07	0.298347	0.794	0.25	0.00292224	Cy	TTC13
1.78303e-07	0.289769	0.971	0.731	0.0029256	Cy	SGSM2
1.8155e-07	0.288836	0.912	0.692	0.00297887	Cy	PTPRB
1.81651e-07	0.300652	0.735	0.192	0.00298053	Cy	ZADH2
1.87936e-07	0.29356	1	0.808	0.00308366	Cy	ZNF141
1.89061e-07	0.273693	1	0.827	0.00310212	Cy	TAF1
1.89365e-07	0.336405	0.853	0.692	0.0031071	Cy	SMCR8
1.96884e-07	0.321468	0.441	0	0.00323047	Cy	KCTD8
1.96884e-07	0.295515	0.441	0	0.00323047	Cy	BATF2
1.96884e-07	0.272981	0.441	0	0.00323047	Cy	CNPY1
1.96884e-07	0.270991	0.441	0	0.00323047	Cy	GPR128
2.01763e-07	0.318863	0.706	0.231	0.00331053	Cy	NOTCH3
2.02495e-07	0.302869	0.941	0.731	0.00332253	Cy	USP6NL
2.02893e-07	0.36424	0.882	0.442	0.00332907	Cy	PPP2R5B
2.07656e-07	0.408979	0.676	0.192	0.00340722	Cy	ZNF792
2.10703e-07	0.39698	0.853	0.346	0.00345722	Cy	HYAL1
2.12007e-07	0.304393	0.824	0.288	0.0034786	Cy	FBXW8
2.13026e-07	0.292872	0.647	0.135	0.00349533	Cy	ZNF135
2.16744e-07	0.297559	1	0.808	0.00355633	Cy	ATF7IP2
2.17333e-07	0.311179	0.735	0.173	0.00356599	Cy	TMEM45A
2.22614e-07	0.367578	0.971	0.365	0.00365266	Cy	HIST1H2BD
2.28604e-07	0.27114	1	0.827	0.00375094	Cy	C12orf75
2.30419e-07	0.314835	0.529	0.058	0.00378071	Cy	KBTBD11
2.36566e-07	0.272113	1	0.788	0.00388158	Cy	ZBED4
2.36993e-07	0.365284	0.765	0.308	0.00388857	Cy	CD109
2.40663e-07	0.307604	0.765	0.231	0.0039488	Cy	HSF2BP
2.434e-07	0.288722	1	0.75	0.00399371	Cy	STAT1
2.48047e-07	0.428048	0.853	0.654	0.00406996	Cy	DSEL
2.51263e-07	0.268845	0.971	0.846	0.00412272	Cy	NCOA2
2.55176e-07	0.252503	0.941	1	0.00418693	Cy	HERC1
2.5543e-07	0.365066	0.794	0.25	0.0041911	Cy	ENDOD1
2.57778e-07	0.273118	1	0.769	0.00422962	Cy	CYP11A1
2.65389e-07	0.321783	0.971	0.673	0.0043545	Cy	KIAA0753
2.6659e-07	0.346207	1	0.481	0.00437421	Cy	FBXO6
2.70219e-07	0.30267	1	0.769	0.00443376	Cy	C12orf49
2.71671e-07	0.348504	0.912	0.423	0.00445758	Cy	IGDCC3
2.71776e-07	0.297615	1	0.615	0.0044593	Cy	EFCAB4A
2.75226e-07	0.261764	0.5	0.038	0.00451591	Cy	SOX5
2.79128e-07	0.268751	0.941	0.923	0.00457994	Cy	TCF19
2.83296e-07	0.361945	0.618	0.135	0.00464832	Cy	COL9A2
2.8353e-07	0.369973	0.824	0.519	0.00465216	Cy	SLC2A12
2.93289e-07	0.337844	0.882	0.558	0.00481228	Cy	PM20D2
2.95823e-07	0.317406	0.529	0.058	0.00485386	Cy	DOCK11
3.14442e-07	0.355091	0.912	0.615	0.00515936	Cy	ZBTB39
3.2269e-07	0.363165	0.794	0.404	0.0052947	Cy	OXCT1
3.24271e-07	0.304722	0.853	0.519	0.00532063	Cy	PLAG1
3.40079e-07	0.306907	0.471	0.019	0.00558002	Cy	CCDC36
3.55134e-07	0.289873	0.971	0.827	0.00582705	Cy	RICTOR
3.62195e-07	0.310314	0.912	0.615	0.00594289	Cy	FYCO1
3.63607e-07	0.270813	0.824	0.192	0.00596606	Cy	SPDYC
3.63655e-07	0.284134	0.471	0.019	0.00596685	Cy	ASB9
3.64736e-07	0.324305	0.647	0.115	0.00598459	Cy	GALNT12
3.65585e-07	0.298867	0.912	0.885	0.00599852	Cy	KIAA2026
3.72271e-07	0.39906	0.706	0.135	0.00610823	Cy	TMSB15A
3.72762e-07	0.342475	0.618	0.115	0.00611628	Cy	LOXL1
3.78984e-07	0.270057	0.529	0.058	0.00621836	Cy	CTNNA3
3.84615e-07	0.283137	1	0.731	0.00631077	Cy	RMI2
3.89236e-07	0.34217	0.853	0.288	0.00638658	Cy	CTSK
4.01918e-07	0.403193	0.735	0.327	0.00659467	Cy	ABAT
4.06285e-07	0.270466	1	0.904	0.00666632	Cy	SCNN1A
4.07578e-07	0.281165	1	0.75	0.00668755	Cy	ZSCAN21
4.07578e-07	0.270137	1	0.75	0.00668755	Cy	DHRS1
4.41948e-07	0.330955	0.882	0.615	0.00725148	Cy	TRDMT1
4.52484e-07	0.299132	0.971	0.75	0.00742435	Cy	ERCC6
4.64693e-07	0.255133	1	0.865	0.00762469	Cy	PALLD
4.69145e-07	0.273094	0.971	0.827	0.00769773	Cy	ZXDC
4.76829e-07	0.279192	1	0.788	0.00782381	Cy	NIT1
4.7956e-07	0.300644	0.971	0.577	0.00786863	Cy	RNFT1
4.88806e-07	0.267396	1	0.904	0.00802033	Cy	PTGFRN
4.90499e-07	0.280757	1	0.75	0.00804811	Cy	TMEM144
4.95001e-07	0.265022	0.559	0.077	0.00812198	Cy	BTN2A2
4.99337e-07	0.250134	0.971	0.808	0.00819312	Cy	C11orf30
5.06817e-07	0.30587	0.971	0.788	0.00831585	Cy	GAN
5.15001e-07	0.306523	0.529	0.058	0.00845013	Cy	CPA2
5.17224e-07	0.289341	0.941	0.731	0.00848661	Cy	CCDC112
5.19672e-07	0.314114	0.853	0.404	0.00852678	Cy	CARD11
5.47966e-07	0.300168	0.941	0.654	0.00899102	Cy	ZFP1
5.76985e-07	0.386811	0.618	0.154	0.00946718	Cy	RAPGEF4
5.76985e-07	0.321328	0.618	0.154	0.00946718	Cy	RBM44
5.89432e-07	0.320453	0.412	0	0.0096714	Cy	SLC6A14
5.89432e-07	0.29074	0.412	0	0.0096714	Cy	MID2
5.89432e-07	0.270463	0.412	0	0.0096714	Cy	OLFM4
5.89432e-07	0.261425	0.412	0	0.0096714	Cy	CT45A2
5.89575e-07	0.289612	1	0.75	0.00967375	Cy	PRUNE
5.93785e-07	0.273136	1	0.692	0.00974283	Cy	ZNF429
6.03216e-07	0.356927	0.794	0.346	0.00989757	Cy	GABRA5
6.48241e-07	0.338599	0.912	0.5	0.0106363	Cy	ARRDC4
6.88163e-07	0.293288	0.912	0.846	0.0112914	Cy	AKAP11
6.92753e-07	0.267898	1	0.808	0.0113667	Cy	WNK3
6.99907e-07	0.327074	0.794	0.327	0.0114841	Cy	C8orf37
7.11319e-07	0.359726	0.882	0.519	0.0116713	Cy	PSKH1
7.16189e-07	0.407661	0.912	0.788	0.0117512	Cy	ZIC2
7.20211e-07	0.271274	0.912	0.846	0.0118172	Cy	ZNF445
7.38587e-07	0.311787	0.912	0.673	0.0121187	Cy	OTUD7B
7.6313e-07	0.271225	0.441	0.019	0.0125214	Cy	TXNRD3
7.77219e-07	0.329079	1	0.519	0.0127526	Cy	COMT
8.06244e-07	0.358333	0.882	0.615	0.0132289	Cy	MST4
8.15773e-07	0.286186	0.441	0.019	0.0133852	Cy	CAPN11
8.18742e-07	0.258757	1	0.769	0.0134339	Cy	HES6
8.20509e-07	0.289446	1	0.462	0.0134629	Cy	RWDD2B
8.39295e-07	0.347167	0.882	0.481	0.0137711	Cy	GSTM3
8.44615e-07	0.258542	0.971	0.615	0.0138584	Cy	IKZF4
8.86977e-07	0.26187	0.529	0.058	0.0145535	Cy	BCL2L14
9.45231e-07	0.289992	0.706	0.154	0.0155094	Cy	ITPKA
9.51038e-07	0.320547	0.882	0.885	0.0156046	Cy	PDZD2
9.71748e-07	0.267961	1	0.75	0.0159444	Cy	TXNDC11
9.93262e-07	0.265902	0.941	0.75	0.0162974	Cy	FAM161A
1.00931e-06	0.331871	0.824	0.519	0.0165608	Cy	ARHGAP23
1.02101e-06	0.287349	0.471	0.038	0.0167527	Cy	FAM9B
1.04194e-06	0.275213	0.882	0.327	0.0170962	Cy	CBX6
1.11839e-06	0.339048	0.882	0.5	0.0183505	Cy	APPL2
1.12503e-06	0.267707	0.971	0.75	0.0184594	Cy	NEK7
1.13295e-06	0.265614	0.529	0.077	0.0185894	Cy	ADPRH
1.14018e-06	0.312203	0.794	0.25	0.018708	Cy	EPS8L1
1.21586e-06	0.266387	1	0.75	0.0199498	Cy	IRF6
1.22819e-06	0.296689	0.971	0.865	0.0201522	Cy	NEAT1
1.25801e-06	0.280587	0.941	0.769	0.0206414	Cy	ZNF776
1.28689e-06	0.285574	0.765	0.269	0.0211153	Cy	PAOX
1.31076e-06	0.316183	0.971	0.577	0.021507	Cy	KLHDC8B
1.37848e-06	0.311114	0.735	0.231	0.0226182	Cy	LOC151174
1.43442e-06	0.25553	0.588	0.115	0.0235359	Cy	THSD4
1.4692e-06	0.314913	0.647	0.173	0.0241066	Cy	L3MBTL1
1.48485e-06	0.278877	1	0.712	0.0243634	Cy	SPRYD3
1.54386e-06	0.314916	0.882	0.577	0.0253317	Cy	FAM184A
1.59702e-06	0.266265	0.853	0.404	0.0262039	Cy	NES
1.60585e-06	0.274014	0.971	0.75	0.0263487	Cy	PDZD8
1.62227e-06	0.299994	0.971	0.731	0.0266183	Cy	CDC14B
1.66657e-06	0.266949	0.529	0.096	0.027345	Cy	SLC6A15
1.73341e-06	0.251673	0.941	0.788	0.0284418	Cy	SMURF1
1.73844e-06	0.305694	0.824	0.385	0.0285244	Cy	PRKACB
1.76518e-06	0.325568	0.941	0.538	0.0289631	Cy	SH3YL1
1.77395e-06	0.301002	1	0.615	0.029107	Cy	SFXN2
1.77395e-06	0.297352	1	0.615	0.029107	Cy	NDNL2
1.84872e-06	0.348713	0.882	0.442	0.0303338	Cy	DCP1B
1.8888e-06	0.325386	0.676	0.308	0.0309914	Cy	CROCC
1.93099e-06	0.339901	0.853	0.423	0.0316837	Cy	TP53I3
2.01683e-06	0.338708	0.941	0.538	0.0330921	Cy	CEP70
2.04493e-06	0.269744	0.941	0.596	0.0335531	Cy	ARSA
2.09078e-06	0.284014	0.765	0.192	0.0343054	Cy	BACE2
2.13702e-06	0.280818	0.941	0.596	0.0350643	Cy	C8orf82
2.20648e-06	0.278752	0.735	0.173	0.0362039	Cy	ARMCX1
2.2577e-06	0.277739	0.941	0.673	0.0370444	Cy	PIK3CA
2.28918e-06	0.265374	0.471	0.058	0.0375608	Cy	COL5A3
2.30939e-06	0.3005	0.882	0.692	0.0378924	Cy	SOS2
2.33132e-06	0.274475	1	0.731	0.0382523	Cy	GOLM1
2.38145e-06	0.26306	0.676	0.192	0.0390749	Cy	MORN4
2.41858e-06	0.258859	0.971	0.846	0.0396841	Cy	WDR76
2.50067e-06	0.25717	0.412	0.019	0.041031	Cy	ZNF658
2.5146e-06	0.312495	0.853	0.404	0.0412595	Cy	LRP12
2.5383e-06	0.309373	0.588	0.173	0.0416484	Cy	PRIMA1
2.68456e-06	0.258306	0.882	0.269	0.0440482	Cy	ZNF30
2.68532e-06	0.283739	0.735	0.25	0.0440607	Cy	FBLN2
2.76227e-06	0.372512	0.676	0.192	0.0453233	Cy	DYRK3
2.78343e-06	0.316837	0.559	0.115	0.0456705	Cy	ZNF287
2.84419e-06	0.316251	0.647	0.173	0.0466674	Cy	TIGD2
2.84454e-06	0.259104	0.971	0.808	0.0466733	Cy	CCDC132
2.92412e-06	0.263034	1	0.75	0.0479789	Cy	C5orf34
2.94881e-06	0.268075	1	0.769	0.048384	Cy	C19orf52
2.99513e-06	0.26477	0.706	0.212	0.0491441	Cy	ADAM8
3.03376e-06	0.26005	0.647	0.192	0.0497779	Cy	WSCD1
3.1132e-06	0.309418	0.529	0.115	0.0510813	Cy	TBC1D8B
3.15935e-06	0.283478	0.971	0.385	0.0518387	Cy	FUT3
3.28454e-06	0.281889	1	0.481	0.0538928	Cy	CEP19
3.38923e-06	0.286907	0.5	0.077	0.0556105	Cy	CCNB3
3.45694e-06	0.326583	0.794	0.462	0.0567214	Cy	GTF2IRD1
3.51312e-06	0.269681	0.971	0.481	0.0576433	Cy	STRA6
3.58663e-06	0.271559	0.882	0.519	0.0588493	Cy	DOPEY2
3.6041e-06	0.275775	0.912	0.615	0.0591361	Cy	SH3PXD2B
3.63161e-06	0.291129	0.529	0.096	0.0595874	Cy	PDGFC
3.70185e-06	0.321453	0.824	0.519	0.06074	Cy	RPS6KA6
3.81368e-06	0.278929	1	0.769	0.0625749	Cy	TAF9B
4.13368e-06	0.291083	0.971	0.654	0.0678254	Cy	GNB4
4.21035e-06	0.316762	0.912	0.769	0.0690834	Cy	CHD9
4.23804e-06	0.349553	0.559	0.154	0.0695378	Cy	MYLK
4.27939e-06	0.292645	0.824	0.327	0.0702162	Cy	C3orf62
4.28112e-06	0.265688	0.647	0.192	0.0702446	Cy	TCF15
4.40812e-06	0.269161	0.912	0.885	0.0723285	Cy	BACH1
4.46644e-06	0.321564	1	0.558	0.0732853	Cy	NAIF1
4.66116e-06	0.305395	0.882	0.635	0.0764804	Cy	SLC12A7
4.91924e-06	0.27414	0.824	0.346	0.0807149	Cy	STMN3
5.02167e-06	0.308895	0.824	0.462	0.0823956	Cy	C17orf96
5.11189e-06	0.305634	0.941	0.673	0.0838759	Cy	FOXO1
5.11614e-06	0.306954	0.912	0.654	0.0839456	Cy	ID4
5.13238e-06	0.301663	0.824	0.442	0.0842121	Cy	WDR91
5.31232e-06	0.266457	0.529	0.096	0.0871646	Cy	FAM53A
5.40423e-06	0.266451	0.588	0.115	0.0886726	Cy	EOMES
5.83834e-06	0.25265	0.706	0.212	0.0957955	Cy	DHDH
6.2548e-06	0.299968	0.882	0.558	0.102629	Cy	MAP7D1
6.35059e-06	0.25893	0.912	0.558	0.1042	Cy	PPP1R13B
6.48744e-06	0.275334	0.824	0.519	0.106446	Cy	VANGL2
6.5453e-06	0.305933	0.647	0.269	0.107395	Cy	ZBTB22
7.29644e-06	0.275324	0.941	0.615	0.11972	Cy	DCAF5
7.75349e-06	0.256467	0.882	0.519	0.127219	Cy	PVRL3
7.98241e-06	0.252496	1	0.731	0.130975	Cy	TTC39B
8.02764e-06	0.25762	0.941	0.712	0.131718	Cy	MLLT6
8.39388e-06	0.262006	1	0.75	0.137727	Cy	ZIC3
8.40123e-06	0.335391	0.647	0.192	0.137847	Cy	SELENBP1
8.44122e-06	0.263061	0.912	0.635	0.138503	Cy	KSR1
8.71947e-06	0.266719	0.882	0.75	0.143069	Cy	ERMP1
8.75616e-06	0.268998	0.853	0.577	0.143671	Cy	SLC18A2
9.07005e-06	0.277115	0.882	0.577	0.148821	Cy	VEGFB
9.35104e-06	0.323664	0.735	0.519	0.153432	Cy	DBNDD2
9.39134e-06	0.251551	1	0.865	0.154093	Cy	ATP11B
9.46867e-06	0.275336	0.794	0.346	0.155362	Cy	BID
9.74014e-06	0.330784	0.735	0.308	0.159816	Cy	MB21D1
1.05611e-05	0.253671	0.853	0.385	0.173287	Cy	CCDC17
1.06133e-05	0.278171	1	0.615	0.174143	Cy	TRAPPC6A
1.1002e-05	0.256123	1	0.365	0.180521	Cy	ZNF333
1.12925e-05	0.287779	0.853	0.538	0.185287	Cy	PLS1
1.13189e-05	0.273652	0.588	0.173	0.18572	Cy	ZNF438
1.1514e-05	0.270557	0.853	0.327	0.188922	Cy	ANXA9
1.34044e-05	0.270247	0.941	0.577	0.21994	Cy	SETMAR
1.38411e-05	0.263834	1	0.692	0.227104	Cy	NIPSNAP3A
1.49806e-05	0.252536	0.912	0.635	0.245801	Cy	ZNF746
1.4997e-05	0.278642	0.912	0.673	0.24607	Cy	ZNF18
1.51803e-05	0.30329	0.765	0.385	0.249079	Cy	ZNF354B
1.57522e-05	0.370116	0.647	0.365	0.258463	Cy	FRY
1.59314e-05	0.267487	1	0.615	0.261403	Cy	HMGCL
1.60538e-05	0.262415	1	0.673	0.263411	Cy	MOSPD3
1.66373e-05	0.285871	0.794	0.404	0.272985	Cy	RNLS
1.67495e-05	0.252535	0.765	0.269	0.274825	Cy	TMEM231
1.92451e-05	0.314124	0.765	0.423	0.315774	Cy	CYLD
1.97192e-05	0.263012	0.971	0.673	0.323552	Cy	PARS2
2.02544e-05	0.263931	1	0.731	0.332335	Cy	TSEN15
2.12826e-05	0.253568	0.971	0.385	0.349205	Cy	C11orf68
2.13643e-05	0.288958	0.941	0.538	0.350545	Cy	NEFL
2.19865e-05	0.306718	0.618	0.231	0.360754	Cy	TUB
2.27494e-05	0.255657	0.412	0.058	0.373272	Cy	SLC14A2
2.30354e-05	0.339734	0.794	0.558	0.377964	Cy	DYNC2H1
2.31555e-05	0.264841	0.647	0.269	0.379935	Cy	FAM105A
2.64946e-05	0.272274	0.853	0.538	0.434724	Cy	RNFT2
2.666e-05	0.259698	0.735	0.365	0.437438	Cy	FUK
2.97164e-05	0.256585	0.912	0.769	0.487587	Cy	CTC1
3.04011e-05	0.253136	0.971	0.673	0.49882	Cy	TTC7B
3.21922e-05	0.27067	0.882	0.538	0.528209	Cy	ZNF226
3.35015e-05	0.257406	0.941	0.692	0.549692	Cy	MLLT11
3.49389e-05	0.276679	0.882	0.519	0.573277	Cy	RHBDF1
3.70739e-05	0.255022	0.941	0.673	0.608308	Cy	KLHDC10
3.76207e-05	0.257016	0.853	0.442	0.617281	Cy	DNAJC28
4.19606e-05	0.251616	0.853	0.462	0.688489	Cy	CCDC8
4.22135e-05	0.260408	1	0.654	0.692639	Cy	ARV1
4.27241e-05	0.260771	0.735	0.385	0.701017	Cy	CYB5RL
4.3959e-05	0.310593	0.588	0.212	0.721278	Cy	TOX2
4.44813e-05	0.274642	0.735	0.385	0.72985	Cy	CLMN
4.54361e-05	0.269906	0.853	0.577	0.745515	Cy	CAPRIN2
4.8676e-05	0.263758	0.676	0.288	0.798676	Cy	PTPDC1
5.00028e-05	0.266849	0.618	0.269	0.820447	Cy	RIMS3
5.35519e-05	0.283719	0.735	0.519	0.87868	Cy	ZNF248
5.79698e-05	0.327494	0.706	0.442	0.951169	Cy	FLRT2
5.82292e-05	0.275458	0.853	0.615	0.955424	Cy	HACE1
5.82292e-05	0.257868	0.882	0.596	0.955424	Cy	TRIM52
6.16811e-05	0.252441	0.941	0.692	1	Cy	WWC3
6.20096e-05	0.275516	0.765	0.462	1	Cy	KIAA1430
6.31633e-05	0.260129	0.853	0.731	1	Cy	EGLN1
6.33945e-05	0.296844	0.824	0.673	1	Cy	PTPRJ
6.78151e-05	0.313094	0.676	0.462	1	Cy	NOTCH2
6.89478e-05	0.308756	0.706	0.365	1	Cy	STXBP1
7.00284e-05	0.318167	0.618	0.269	1	Cy	FOXG1
7.7945e-05	0.254743	0.882	0.538	1	Cy	RAB40B
8.27802e-05	0.287738	0.676	0.346	1	Cy	CADPS2
8.46473e-05	0.294755	0.647	0.212	1	Cy	HEY1
8.55983e-05	0.253278	0.912	0.519	1	Cy	FAM171A1
8.78209e-05	0.262737	0.853	0.75	1	Cy	ANK2
8.99304e-05	0.277292	0.706	0.423	1	Cy	ZNF782
9.03103e-05	0.292629	0.5	0.154	1	Cy	ALCAM
9.46643e-05	0.324578	0.706	0.462	1	Cy	CERS6
0.000100705	0.264877	0.647	0.288	1	Cy	ZNF41
0.000102693	0.285687	0.824	0.942	1	Cy	AKT3
0.000121136	0.263327	0.735	0.442	1	Cy	ZNF641
0.000126315	0.283152	0.647	0.308	1	Cy	ZNF169
0.000132536	0.279366	0.706	0.327	1	Cy	CTAG2
0.000143377	0.266529	0.706	0.404	1	Cy	TRIM45
0.000145974	0.271895	0.765	0.615	1	Cy	RANBP6
0.000152766	0.27294	0.853	0.712	1	Cy	KALRN
0.00016692	0.306507	0.647	0.365	1	Cy	MAL2
0.000180508	0.252341	0.412	0.077	1	Cy	NELL2
0.000182999	0.265627	0.912	0.654	1	Cy	SPATA22
0.000203316	0.254219	0.706	0.481	1	Cy	ZNF839
0.000218778	0.284657	0.676	0.462	1	Cy	KIAA1211
0.000226783	0.276428	0.647	0.385	1	Cy	RBMS2
0.000241511	0.266909	0.912	0.577	1	Cy	CTGF
0.000246975	0.266751	0.765	0.731	1	Cy	GLCE
0.000248379	0.257321	0.853	0.481	1	Cy	ZNF16
0.00028913	0.286437	0.559	0.25	1	Cy	HERC6
0.000318139	0.251935	0.824	0.577	1	Cy	LARGE
0.000343323	0.251739	0.853	0.538	1	Cy	CHN1
0.000354204	0.285651	0.529	0.212	1	Cy	SLAIN1
0.000357805	0.250872	0.824	0.615	1	Cy	FOXD3
0.000383844	0.272433	0.618	0.365	1	Cy	ZNF224
0.000537165	0.289653	0.706	0.615	1	Cy	LSAMP
0.000602554	0.25568	0.618	0.385	1	Cy	TBC1D4
0.000675397	0.279267	0.676	0.442	1	Cy	PKD2
0.000729893	0.250432	0.794	0.615	1	Cy	GPR180
0.00337095	0.281344	0.676	0.654	1	Cy	FMN1
7.86255e-16	1.13427	1	0	1.29009e-11	Hu	SCGB3A2
7.86255e-16	0.999599	1	0	1.29009e-11	Hu	FAM151A
7.86255e-16	0.776617	1	0	1.29009e-11	Hu	MAP4K1
7.86255e-16	0.684086	1	0	1.29009e-11	Hu	SLC5A5
9.45818e-16	0.848646	1	0.029	1.5519e-11	Hu	CCDC94
1.01857e-15	1.08488	1	0.029	1.67128e-11	Hu	ALPPL2
1.01857e-15	0.919515	1	0.029	1.67128e-11	Hu	ABHD12B
1.09684e-15	0.751875	1	0.029	1.79969e-11	Hu	DPP9
1.20931e-15	0.878986	1	0.059	1.98424e-11	Hu	SUN3
1.31825e-15	0.823862	1	0.088	2.16298e-11	Hu	BIN1
1.31825e-15	0.722513	1	0.088	2.16298e-11	Hu	WDR66
1.36892e-15	0.655555	1	0.029	2.24613e-11	Hu	DYSF
1.52939e-15	1.00121	1	0.118	2.50943e-11	Hu	PHLDA2
1.52939e-15	0.967483	1	0.118	2.50943e-11	Hu	QPRT
1.75529e-15	1.08615	1	0.147	2.88009e-11	Hu	OXT
1.88771e-15	0.784243	1	0.147	3.09736e-11	Hu	GATAD2A
1.99405e-15	1.0407	1	0.176	3.27184e-11	Hu	CA2
2.04481e-15	0.533908	1	0.088	3.35512e-11	Hu	SNX22
2.86284e-15	0.777471	0.981	0.029	4.69734e-11	Hu	SUMF2
2.96931e-15	0.86425	1	0.265	4.87204e-11	Hu	GLB1
3.10261e-15	0.84023	1	0.235	5.09077e-11	Hu	GGCT
3.81261e-15	0.851723	1	0.382	6.25573e-11	Hu	IFI30
4.92634e-15	0.704385	1	0.529	8.08313e-11	Hu	FBXL15
4.92634e-15	0.700035	1	0.529	8.08313e-11	Hu	BAD
4.92634e-15	0.683018	1	0.529	8.08313e-11	Hu	PPP6R1
5.07773e-15	0.811522	1	0.5	8.33154e-11	Hu	PROCR
5.10401e-15	0.863687	1	0.559	8.37465e-11	Hu	TSR2
5.28581e-15	0.606888	1	0.529	8.67296e-11	Hu	RIOK3
5.53242e-15	0.911497	1	0.647	9.0776e-11	Hu	EDARADD
5.73213e-15	0.801281	1	0.706	9.40528e-11	Hu	WIBG
5.73213e-15	0.796707	1	0.706	9.40528e-11	Hu	C20orf27
5.73213e-15	0.7843	1	0.706	9.40528e-11	Hu	GPX2
5.73213e-15	0.728558	1	0.706	9.40528e-11	Hu	VAMP8
5.80811e-15	0.599884	1	0.735	9.52995e-11	Hu	CARM1
5.91779e-15	0.731178	1	0.794	9.70991e-11	Hu	TRIAP1
5.91779e-15	0.668495	1	0.794	9.70991e-11	Hu	UTF1
5.9542e-15	0.713496	1	0.824	9.76966e-11	Hu	S100A13
5.98034e-15	0.689771	1	0.853	9.81254e-11	Hu	EBP
5.98034e-15	0.668299	1	0.853	9.81254e-11	Hu	HIST1H4C
5.98034e-15	0.620214	1	0.853	9.81254e-11	Hu	FAM195A
5.99782e-15	0.748196	1	0.882	9.84122e-11	Hu	NUTF2
5.99782e-15	0.714579	1	0.882	9.84122e-11	Hu	DCXR
5.99782e-15	0.620815	1	0.882	9.84122e-11	Hu	2002-09-01
6.0136e-15	0.697481	1	0.941	9.86711e-11	Hu	APOC1
6.0136e-15	0.678402	1	0.941	9.86711e-11	Hu	PFKP
6.0136e-15	0.529813	1	0.941	9.86711e-11	Hu	C19orf24
6.0136e-15	0.50788	1	0.941	9.86711e-11	Hu	NOC2L
6.01535e-15	0.772468	1	0.971	9.86999e-11	Hu	SLC3A2
6.01535e-15	0.747309	1	0.971	9.86999e-11	Hu	CCDC124
6.01535e-15	0.68766	1	1	9.86999e-11	Hu	AP2S1
6.01535e-15	0.660459	1	1	9.86999e-11	Hu	MRPL41
6.01535e-15	0.622356	1	0.971	9.86999e-11	Hu	MIIP
6.01535e-15	0.592562	1	1	9.86999e-11	Hu	MRPL28
6.01535e-15	0.56279	1	0.971	9.86999e-11	Hu	TRAPPC1
6.01535e-15	0.560963	1	1	9.86999e-11	Hu	NDUFB7
6.01535e-15	0.554562	1	1	9.86999e-11	Hu	PPP1CA
6.01535e-15	0.532019	1	0.971	9.86999e-11	Hu	FBXW5
6.01535e-15	0.528806	1	1	9.86999e-11	Hu	COX5A
6.01535e-15	0.4924	1	0.971	9.86999e-11	Hu	YIF1B
6.01535e-15	0.483869	1	1	9.86999e-11	Hu	PSMB3
6.01535e-15	0.46088	1	1	9.86999e-11	Hu	TMED9
6.01535e-15	0.455388	1	1	9.86999e-11	Hu	ATP5D
6.01535e-15	0.447967	1	1	9.86999e-11	Hu	CHMP1A
6.01535e-15	0.444963	1	0.971	9.86999e-11	Hu	NUBP2
6.01535e-15	0.442394	1	1	9.86999e-11	Hu	COPE
6.01535e-15	0.438211	1	1	9.86999e-11	Hu	BSG
6.01535e-15	0.43821	1	1	9.86999e-11	Hu	TIMM44
6.01535e-15	0.438029	1	1	9.86999e-11	Hu	NDUFS7
6.01535e-15	0.429089	1	1	9.86999e-11	Hu	EXOSC4
6.01535e-15	0.425371	1	1	9.86999e-11	Hu	ELOF1
6.01535e-15	0.422567	1	1	9.86999e-11	Hu	MRPL12
6.01535e-15	0.421984	1	1	9.86999e-11	Hu	UQCRH
6.01535e-15	0.417392	1	1	9.86999e-11	Hu	C19orf70
6.01535e-15	0.413857	1	0.971	9.86999e-11	Hu	PSMG3
6.01535e-15	0.407052	1	1	9.86999e-11	Hu	C19orf10
6.01535e-15	0.403598	1	1	9.86999e-11	Hu	RPS19BP1
6.01535e-15	0.395735	1	1	9.86999e-11	Hu	SIVA1
6.01535e-15	0.395409	1	1	9.86999e-11	Hu	ATP6V0B
6.01535e-15	0.383073	1	1	9.86999e-11	Hu	CTSD
6.01535e-15	0.360858	1	1	9.86999e-11	Hu	NOSIP
6.01535e-15	0.354617	1	1	9.86999e-11	Hu	FAM96B
6.01535e-15	0.347767	1	1	9.86999e-11	Hu	ANAPC11
6.01535e-15	0.344886	1	1	9.86999e-11	Hu	NDUFB9
6.01535e-15	0.344434	1	1	9.86999e-11	Hu	CNIH4
6.01535e-15	0.331968	1	1	9.86999e-11	Hu	COX5B
6.01535e-15	0.330029	1	1	9.86999e-11	Hu	HN1
6.01535e-15	0.327543	1	1	9.86999e-11	Hu	AHSA1
6.01535e-15	0.326829	1	1	9.86999e-11	Hu	EDF1
6.01535e-15	0.325819	1	1	9.86999e-11	Hu	EIF3G
6.01535e-15	0.325291	1	1	9.86999e-11	Hu	APRT
6.01535e-15	0.302153	1	1	9.86999e-11	Hu	RPL36
6.01535e-15	0.297759	1	1	9.86999e-11	Hu	IMP4
6.01535e-15	0.275468	1	1	9.86999e-11	Hu	ERP29
6.29541e-15	0.569298	1	0.765	1.03295e-10	Hu	CYP2S1
6.44391e-15	0.629857	1	0.912	1.05732e-10	Hu	SH3BGRL3
6.44391e-15	0.527253	1	0.912	1.05732e-10	Hu	SLC25A1
6.45142e-15	0.482957	1	1	1.05855e-10	Hu	TAGLN2
6.45142e-15	0.446886	1	1	1.05855e-10	Hu	NR6A1
6.45142e-15	0.409782	1	1	1.05855e-10	Hu	NAA10
6.45142e-15	0.40612	1	1	1.05855e-10	Hu	NRBP1
6.45142e-15	0.357562	1	1	1.05855e-10	Hu	TMEM208
6.45142e-15	0.357199	1	1	1.05855e-10	Hu	TRAPPC2L
6.45142e-15	0.32834	1	1	1.05855e-10	Hu	TPI1
6.45142e-15	0.321841	1	1	1.05855e-10	Hu	AURKAIP1
6.45142e-15	0.303678	1	1	1.05855e-10	Hu	ROMO1
6.45142e-15	0.293215	1	1	1.05855e-10	Hu	MRPL33
6.45142e-15	0.26251	1	1	1.05855e-10	Hu	SF3B5
6.46947e-15	0.960729	0.962	0	1.06151e-10	Hu	FBP1
6.46947e-15	0.826816	0.962	0	1.06151e-10	Hu	CALB1
6.46947e-15	0.698876	0.962	0	1.06151e-10	Hu	PLA2G4F
6.49989e-15	0.742052	0.981	0.118	1.0665e-10	Hu	MAP1LC3B2
6.65703e-15	0.784397	1	0.412	1.09229e-10	Hu	FGFR4
6.8985e-15	0.709967	1	0.882	1.13191e-10	Hu	ID1
6.91857e-15	0.41975	1	1	1.1352e-10	Hu	RABAC1
6.91857e-15	0.403345	1	1	1.1352e-10	Hu	WBSCR22
6.91857e-15	0.366177	1	1	1.1352e-10	Hu	NDUFV1
6.91857e-15	0.25867	1	1	1.1352e-10	Hu	PRDX2
6.91857e-15	0.255387	1	1	1.1352e-10	Hu	LMAN2
7.29945e-15	0.618023	1	0.794	1.19769e-10	Hu	PLBD1
7.40428e-15	0.838417	0.981	0.176	1.21489e-10	Hu	MCOLN1
7.41682e-15	0.702855	1	0.941	1.21695e-10	Hu	S100A16
7.41897e-15	0.454074	1	1	1.21731e-10	Hu	BRMS1
7.41897e-15	0.453976	1	1	1.21731e-10	Hu	ZFP42
7.41897e-15	0.430949	1	1	1.21731e-10	Hu	UPP1
7.41897e-15	0.410553	1	1	1.21731e-10	Hu	ZNF296
7.41897e-15	0.396973	1	1	1.21731e-10	Hu	FKBP2
7.41897e-15	0.354637	1	1	1.21731e-10	Hu	LAMTOR2
7.41897e-15	0.336443	1	1	1.21731e-10	Hu	ALDOA
7.41897e-15	0.267128	1	1	1.21731e-10	Hu	NDUFB10
7.41897e-15	0.261913	1	1	1.21731e-10	Hu	CLPP
7.48689e-15	0.568094	1	0.118	1.22845e-10	Hu	MIR17HG
7.94576e-15	0.447784	1	0.912	1.30374e-10	Hu	ASRGL1
7.95496e-15	0.459151	1	1	1.30525e-10	Hu	S100A11
7.95496e-15	0.378069	1	0.971	1.30525e-10	Hu	DNAJC7
7.95496e-15	0.336136	1	1	1.30525e-10	Hu	NDUFS8
7.95496e-15	0.313599	1	1	1.30525e-10	Hu	PRMT1
7.95496e-15	0.265606	1	1	1.30525e-10	Hu	NDUFA2
8.30068e-15	0.649316	1	0.5	1.36198e-10	Hu	SEMA4C
8.33834e-15	0.668467	1	0.559	1.36816e-10	Hu	EHD4
8.39221e-15	0.621714	1	0.794	1.37699e-10	Hu	TNFRSF12A
8.46503e-15	0.693669	0.962	0.029	1.38894e-10	Hu	TSPYL1
8.52902e-15	0.480042	1	1	1.39944e-10	Hu	PREB
8.52902e-15	0.426421	1	1	1.39944e-10	Hu	MPDU1
8.52902e-15	0.346728	1	1	1.39944e-10	Hu	HM13
8.52902e-15	0.340551	1	1	1.39944e-10	Hu	RAB1B
8.52902e-15	0.325824	1	1	1.39944e-10	Hu	ZNF593
8.52902e-15	0.315359	1	1	1.39944e-10	Hu	TKT
8.52902e-15	0.262387	1	1	1.39944e-10	Hu	PSMB7
8.52902e-15	0.255112	1	1	1.39944e-10	Hu	SPINT2
8.65105e-15	0.783885	1	0.088	1.41946e-10	Hu	MAN1C1
8.7827e-15	0.773679	1	0.294	1.44106e-10	Hu	MX1
9.1175e-15	0.514582	1	0.882	1.496e-10	Hu	RPA1
9.14116e-15	0.53856	1	0.941	1.49988e-10	Hu	DRAP1
9.14379e-15	0.333445	1	1	1.50031e-10	Hu	MYL6B
9.14379e-15	0.307887	1	1	1.50031e-10	Hu	LAMTOR1
9.14379e-15	0.288823	1	1	1.50031e-10	Hu	DAD1
9.14379e-15	0.27512	1	1	1.50031e-10	Hu	MRPS7
9.77401e-15	0.431063	1	0.882	1.60372e-10	Hu	ERI3
9.77685e-15	0.497171	0.962	0.029	1.60419e-10	Hu	MAP2K7
9.80213e-15	0.334513	1	1	1.60833e-10	Hu	SCAMP3
9.80213e-15	0.326168	1	1	1.60833e-10	Hu	RNF181
9.80213e-15	0.303642	1	1	1.60833e-10	Hu	BUD31
9.83657e-15	0.791659	0.981	0.176	1.61398e-10	Hu	PLA2G16
9.88212e-15	0.673188	1	0.588	1.62146e-10	Hu	ADI1
1.02624e-14	0.573289	0.981	0.088	1.68386e-10	Hu	SLC9A3R2
1.04021e-14	0.754663	1	0.824	1.70678e-10	Hu	S100A14
1.05071e-14	0.458447	1	1	1.724e-10	Hu	ALKBH7
1.05071e-14	0.284224	1	1	1.724e-10	Hu	PRDX5
1.05071e-14	0.275738	1	1	1.724e-10	Hu	TIMM13
1.05071e-14	0.256121	1	1	1.724e-10	Hu	ADRM1
1.05071e-14	0.253505	1	1	1.724e-10	Hu	VPS25
1.09207e-14	0.602122	0.962	0.059	1.79187e-10	Hu	ST20
1.12297e-14	0.501909	1	0.882	1.84256e-10	Hu	TMED3
1.12586e-14	0.501316	1	0.941	1.84731e-10	Hu	POLD1
1.12618e-14	0.294447	1	1	1.84784e-10	Hu	GPX4
1.20664e-14	0.502393	1	0.941	1.97986e-10	Hu	NR1H2
1.20699e-14	0.34569	1	1	1.98042e-10	Hu	CCDC12
1.20699e-14	0.337417	1	0.971	1.98042e-10	Hu	UBE2T
1.20699e-14	0.270943	1	1	1.98042e-10	Hu	POP7
1.20699e-14	0.269453	1	1	1.98042e-10	Hu	CNPY2
1.28614e-14	0.599596	1	0.853	2.11031e-10	Hu	QTRT1
1.29349e-14	0.321393	1	0.971	2.12236e-10	Hu	TMEM11
1.37237e-14	0.672582	1	0.824	2.25178e-10	Hu	B3GNT7
1.37237e-14	0.492826	1	0.824	2.25178e-10	Hu	C2orf49
1.38609e-14	0.352992	1	1	2.27429e-10	Hu	GUK1
1.38609e-14	0.321463	1	1	2.27429e-10	Hu	SNRPA
1.38609e-14	0.305252	1	1	2.27429e-10	Hu	LSM7
1.38609e-14	0.289224	1	1	2.27429e-10	Hu	RAB8A
1.38609e-14	0.262645	1	1	2.27429e-10	Hu	MYL6
1.40044e-14	0.658815	0.981	0.176	2.29784e-10	Hu	WDR89
1.4852e-14	0.371646	1	1	2.43691e-10	Hu	UBE2J2
1.4852e-14	0.325428	1	1	2.43691e-10	Hu	ZNHIT3
1.4852e-14	0.268566	1	1	2.43691e-10	Hu	RPN1
1.4951e-14	0.611902	1	0.676	2.45315e-10	Hu	UBE2Q2
1.58947e-14	0.512633	1	0.912	2.60801e-10	Hu	SDF2L1
1.59127e-14	0.365849	1	0.971	2.61096e-10	Hu	A4GALT
1.59127e-14	0.358061	1	1	2.61096e-10	Hu	C12orf57
1.59127e-14	0.276778	1	1	2.61096e-10	Hu	SNRNP25
1.59127e-14	0.25744	1	1	2.61096e-10	Hu	PFN1
1.60198e-14	0.776435	1	0.676	2.62853e-10	Hu	MLST8
1.66587e-14	0.794977	0.981	0.353	2.73336e-10	Hu	MPI
1.7048e-14	0.322461	1	1	2.79723e-10	Hu	C19orf60
1.7048e-14	0.283643	1	1	2.79723e-10	Hu	NDUFB8
1.7048e-14	0.262433	1	1	2.79723e-10	Hu	PSAP
1.73643e-14	0.268086	0.981	0.029	2.84913e-10	Hu	PAPOLB
1.74776e-14	0.894228	0.962	0.118	2.86773e-10	Hu	RRAD
1.74776e-14	0.851051	0.962	0.118	2.86773e-10	Hu	C4orf48
1.79546e-14	0.922653	0.942	0	2.946e-10	Hu	PRAP1
1.79546e-14	0.883885	0.942	0	2.946e-10	Hu	RTP3
1.79546e-14	0.490703	0.942	0	2.946e-10	Hu	ACE
1.79546e-14	0.324707	0.942	0	2.946e-10	Hu	CCDC7
1.80836e-14	0.489516	1	0.824	2.96716e-10	Hu	TMEM179B
1.82627e-14	0.370324	1	1	2.99655e-10	Hu	MT1X
1.82627e-14	0.318023	1	1	2.99655e-10	Hu	AP1S1
1.82627e-14	0.295806	1	1	2.99655e-10	Hu	RHOC
1.82627e-14	0.290139	1	1	2.99655e-10	Hu	NAPA
1.93162e-14	0.723972	0.962	0.059	3.1694e-10	Hu	MDFI
1.9453e-14	0.51501	1	0.853	3.19185e-10	Hu	CD81
1.95626e-14	0.312519	1	1	3.20983e-10	Hu	ATP5I
1.95626e-14	0.303644	1	1	3.20983e-10	Hu	PFDN5
1.95626e-14	0.27334	1	1	3.20983e-10	Hu	MRPL38
2.08362e-14	0.464772	1	0.853	3.41881e-10	Hu	RRBP1
2.09534e-14	0.401329	1	1	3.43803e-10	Hu	ATP6AP1
2.09534e-14	0.289258	1	1	3.43803e-10	Hu	DDX39A
2.19199e-14	0.707735	1	0.765	3.59662e-10	Hu	ABCF2
2.24413e-14	0.472538	1	0.971	3.68216e-10	Hu	TUBB3
2.24413e-14	0.31972	1	1	3.68216e-10	Hu	MTFP1
2.24413e-14	0.31315	1	1	3.68216e-10	Hu	FAM136A
2.24413e-14	0.277554	1	1	3.68216e-10	Hu	NDUFB11
2.24413e-14	0.261488	1	1	3.68216e-10	Hu	FAM32A
2.37994e-14	0.491456	1	0.824	3.90501e-10	Hu	SLC25A44
2.4033e-14	0.422198	1	1	3.94333e-10	Hu	PYGB
2.4033e-14	0.302671	1	1	3.94333e-10	Hu	SNRNP40
2.4033e-14	0.291859	1	1	3.94333e-10	Hu	RAB5C
2.45787e-14	0.530407	1	0.706	4.03287e-10	Hu	RHBDD3
2.50175e-14	0.696009	1	0.294	4.10487e-10	Hu	SHPK
2.5707e-14	0.545523	1	0.912	4.218e-10	Hu	TMED1
2.57356e-14	0.383626	1	0.971	4.2227e-10	Hu	PPIB
2.57356e-14	0.260153	1	1	4.2227e-10	Hu	POLR2I
2.70283e-14	0.641229	1	0.382	4.43481e-10	Hu	NFKB2
2.75568e-14	0.352802	1	1	4.52152e-10	Hu	PLEKHJ1
2.75568e-14	0.320488	1	1	4.52152e-10	Hu	PPP1R7
2.75568e-14	0.251278	1	1	4.52152e-10	Hu	TOMM22
2.89898e-14	0.565296	1	0.324	4.75665e-10	Hu	BICD1
2.90501e-14	0.509234	1	0.794	4.76653e-10	Hu	SIGIRR
2.94964e-14	0.432881	1	0.941	4.83977e-10	Hu	TWF2
2.95046e-14	0.383115	1	1	4.84111e-10	Hu	PPP5C
2.95046e-14	0.349878	1	1	4.84111e-10	Hu	PAK1IP1
2.95046e-14	0.269175	1	1	4.84111e-10	Hu	U2AF1
3.06866e-14	0.623194	0.962	0.118	5.03506e-10	Hu	ATG9B
3.09141e-14	0.662722	0.981	0.529	5.07239e-10	Hu	MAPK3
3.15876e-14	0.458401	1	1	5.18289e-10	Hu	NQO2
3.15876e-14	0.352871	1	1	5.18289e-10	Hu	SAFB
3.15876e-14	0.280345	1	1	5.18289e-10	Hu	UXT
3.15876e-14	0.25879	1	1	5.18289e-10	Hu	MRPL55
3.3815e-14	0.322638	1	0.971	5.54837e-10	Hu	CNPY3
3.3815e-14	0.302386	1	1	5.54837e-10	Hu	AUP1
3.5643e-14	0.500722	1	0.794	5.8483e-10	Hu	PMVK
3.60973e-14	0.485377	1	0.882	5.92285e-10	Hu	SEC11C
3.61968e-14	0.395812	1	0.971	5.93917e-10	Hu	PQBP1
3.61968e-14	0.257356	1	1	5.93917e-10	Hu	POLR2L
3.71401e-14	0.660415	1	0.441	6.09395e-10	Hu	REEP1
3.74247e-14	0.48926	0.942	0.029	6.14064e-10	Hu	MGRN1
3.87433e-14	0.545427	1	1	6.35701e-10	Hu	MRPL21
3.87433e-14	0.40975	1	0.971	6.35701e-10	Hu	PUSL1
3.96599e-14	0.573608	0.981	0.676	6.50739e-10	Hu	AP2A1
3.99064e-14	0.784301	0.981	0.294	6.54785e-10	Hu	POMC
3.99321e-14	0.620733	0.962	0.206	6.55206e-10	Hu	RHPN2
4.07697e-14	0.651446	0.981	0.559	6.6895e-10	Hu	JAM3
4.14659e-14	0.320322	1	0.971	6.80372e-10	Hu	YIF1A
4.14659e-14	0.255582	1	1	6.80372e-10	Hu	PSMC4
4.34472e-14	0.726362	0.942	0.088	7.12881e-10	Hu	IL34
4.3598e-14	0.653801	1	0.559	7.15356e-10	Hu	DEPTOR
4.38812e-14	0.749537	0.981	0.735	7.20002e-10	Hu	CLDN7
4.43763e-14	0.343869	1	1	7.28126e-10	Hu	FAM50A
4.43763e-14	0.328603	1	1	7.28126e-10	Hu	SSR4
4.74744e-14	0.388991	1	0.941	7.7896e-10	Hu	FTSJ2
4.74873e-14	0.279394	1	1	7.79172e-10	Hu	TIMM10
4.79499e-14	0.642208	1	0.235	7.86763e-10	Hu	EFR3B
4.87908e-14	0.890124	0.981	0.471	8.0056e-10	Hu	PRSS8
5.05369e-14	0.539586	1	0.853	8.29209e-10	Hu	RABEPK
5.20624e-14	0.557446	0.981	0.853	8.5424e-10	Hu	RPS6KB2
5.40722e-14	0.919207	0.981	0.882	8.87217e-10	Hu	U2AF1L4
5.42192e-14	0.498385	1	0.882	8.89629e-10	Hu	PIP4K2C
5.43666e-14	0.487982	1	1	8.92046e-10	Hu	PGM2
5.43666e-14	0.4423	1	1	8.92046e-10	Hu	NTHL1
5.43666e-14	0.328232	1	0.971	8.92046e-10	Hu	REEP5
5.43666e-14	0.32339	1	0.971	8.92046e-10	Hu	RRP9
5.47943e-14	0.805802	1	0.676	8.99064e-10	Hu	SLC7A8
5.50976e-14	0.657541	0.962	0.235	9.04041e-10	Hu	TGFB3
5.81489e-14	0.435007	1	0.941	9.54106e-10	Hu	ECSIT
5.81646e-14	0.450333	1	1	9.54365e-10	Hu	MAF1
5.81646e-14	0.354372	1	1	9.54365e-10	Hu	WDR74
6.02363e-14	0.535799	1	0.735	9.88357e-10	Hu	MAD1L1
6.15966e-14	0.689775	0.942	0.088	1.01068e-09	Hu	PBX4
6.2156e-14	0.525062	1	0.912	1.01986e-09	Hu	PDLIM7
6.2156e-14	0.389719	1	0.912	1.01986e-09	Hu	SRCAP
6.22232e-14	0.474782	0.981	1	1.02096e-09	Hu	PSENEN
6.22232e-14	0.338319	0.981	1	1.02096e-09	Hu	STRA13
6.22232e-14	0.311908	1	1	1.02096e-09	Hu	NDUFAB1
6.22232e-14	0.269317	1	1	1.02096e-09	Hu	STOML2
6.22232e-14	0.263476	1	0.971	1.02096e-09	Hu	SEC22B
6.54705e-14	0.557527	1	0.559	1.07424e-09	Hu	AFMID
6.65599e-14	0.313579	1	1	1.09211e-09	Hu	MRTO4
6.70958e-14	0.567619	1	0.676	1.10091e-09	Hu	ACOT8
6.88198e-14	0.435151	0.981	0.971	1.1292e-09	Hu	SCAND1
6.89303e-14	0.507339	1	0.735	1.13101e-09	Hu	WDR83
7.09849e-14	0.447155	0.942	0.059	1.16472e-09	Hu	UBQLN4
7.11934e-14	0.318002	1	0.971	1.16814e-09	Hu	NUCB1
7.11934e-14	0.259424	1	1	1.16814e-09	Hu	CRIP1
7.5873e-14	0.674097	0.942	0.088	1.24492e-09	Hu	LSS
7.61436e-14	0.315253	1	0.971	1.24936e-09	Hu	HDDC2
7.61436e-14	0.277938	1	1	1.24936e-09	Hu	TIMMDC1
8.06722e-14	0.478486	1	0.824	1.32367e-09	Hu	CHST12
8.14317e-14	0.380697	1	1	1.33613e-09	Hu	DHCR24
8.14317e-14	0.326364	1	1	1.33613e-09	Hu	GRWD1
8.14317e-14	0.299027	1	1	1.33613e-09	Hu	TMEM199
8.14317e-14	0.279793	1	1	1.33613e-09	Hu	GTF3A
8.43313e-14	0.546017	1	0.735	1.38371e-09	Hu	H1F0
8.70804e-14	0.377698	1	0.971	1.42881e-09	Hu	DCTN2
8.70804e-14	0.33383	1	1	1.42881e-09	Hu	CCDC137
8.70804e-14	0.320103	1	1	1.42881e-09	Hu	SNHG8
8.86703e-14	0.599718	0.962	0.294	1.4549e-09	Hu	INO80E
8.95583e-14	0.738883	0.981	0.382	1.46947e-09	Hu	SFT2D2
9.05638e-14	0.756984	0.962	0.324	1.48597e-09	Hu	TMEM141
9.10517e-14	0.455886	1	0.765	1.49398e-09	Hu	LPAR2
9.17343e-14	0.556503	1	0.794	1.50518e-09	Hu	QRICH1
9.17343e-14	0.555392	0.981	0.824	1.50518e-09	Hu	SDF2
9.30146e-14	0.564955	1	0.912	1.52618e-09	Hu	TRMU
9.31138e-14	0.29128	1	1	1.52781e-09	Hu	MAGOH
9.31138e-14	0.287928	1	1	1.52781e-09	Hu	TPST2
9.31138e-14	0.271967	1	1	1.52781e-09	Hu	CIB1
9.86048e-14	0.588471	0.981	0.412	1.61791e-09	Hu	RNF135
1.03308e-13	0.600003	0.981	0.647	1.69507e-09	Hu	SLC7A7
1.05456e-13	0.453509	1	0.824	1.73031e-09	Hu	TELO2
1.06439e-13	0.374813	1	1	1.74645e-09	Hu	HYOU1
1.06439e-13	0.287912	1	1	1.74645e-09	Hu	MED28
1.07341e-13	0.565327	1	0.676	1.76126e-09	Hu	RAB15
1.1309e-13	0.602506	0.981	0.235	1.85559e-09	Hu	PPIL2
1.13788e-13	0.344328	1	0.971	1.86703e-09	Hu	PINX1
1.13788e-13	0.315569	1	1	1.86703e-09	Hu	SPINT1
1.13788e-13	0.280429	1	1	1.86703e-09	Hu	TMSB4X
1.17275e-13	0.598252	0.981	0.382	1.92424e-09	Hu	SLC39A3
1.19342e-13	0.579006	1	0.412	1.95817e-09	Hu	RAB3B
1.21194e-13	0.635129	0.981	0.353	1.98855e-09	Hu	PHKA1
1.21634e-13	0.408591	0.981	1	1.99577e-09	Hu	NT5C
1.21634e-13	0.324183	0.981	1	1.99577e-09	Hu	EAPP
1.26243e-13	0.507439	1	0.618	2.0714e-09	Hu	TRIM6
1.27165e-13	0.470381	1	0.765	2.08653e-09	Hu	FTSJ1
1.29695e-13	0.476995	0.904	0	2.12804e-09	Hu	FHDC1
1.29977e-13	0.429564	1	0.941	2.13267e-09	Hu	TBCD
1.30012e-13	0.383546	1	1	2.13323e-09	Hu	LY6E
1.30012e-13	0.25435	1	1	2.13323e-09	Hu	COPS6
1.31807e-13	0.536616	0.942	0.088	2.16269e-09	Hu	ARHGEF18
1.34375e-13	0.402535	0.981	0.971	2.20483e-09	Hu	ZDHHC12
1.36839e-13	0.690208	0.981	0.529	2.24525e-09	Hu	SMOX
1.3797e-13	0.546406	1	0.382	2.26381e-09	Hu	RNF24
1.38955e-13	0.373956	1	0.971	2.27998e-09	Hu	SPNS1
1.38955e-13	0.282131	1	1	2.27998e-09	Hu	WDR18
1.39106e-13	0.616955	0.942	0.118	2.28245e-09	Hu	ZBED5
1.4603e-13	0.389751	0.923	0.059	2.39605e-09	Hu	PRPS1L1
1.48348e-13	0.382514	1	0.912	2.43409e-09	Hu	AGL
1.48464e-13	0.43788	1	0.941	2.436e-09	Hu	MVD
1.48464e-13	0.37193	1	0.941	2.436e-09	Hu	CTSC
1.53476e-13	0.379921	0.981	0.971	2.51823e-09	Hu	SPSB3
1.53788e-13	0.46596	1	0.735	2.52335e-09	Hu	PCNXL3
1.58695e-13	0.280385	0.981	1	2.60387e-09	Hu	SSSCA1
1.69573e-13	0.375076	1	1	2.78235e-09	Hu	ATAD3B
1.69573e-13	0.250758	1	1	2.78235e-09	Hu	ASNA1
1.80712e-13	0.409251	1	0.882	2.96512e-09	Hu	ACAA1
1.80712e-13	0.408422	1	0.882	2.96512e-09	Hu	GEMIN6
1.81183e-13	0.377631	1	1	2.97285e-09	Hu	PEMT
1.81183e-13	0.312204	1	1	2.97285e-09	Hu	C16orf13
1.93573e-13	0.352733	1	0.971	3.17614e-09	Hu	ATP13A1
2.05725e-13	0.421304	0.981	0.882	3.37554e-09	Hu	C16orf70
2.06794e-13	0.274104	1	1	3.39308e-09	Hu	GPS2
2.09449e-13	0.468749	0.942	0.118	3.43663e-09	Hu	SCAF1
2.12019e-13	0.566886	0.981	0.676	3.4788e-09	Hu	TEX264
2.20901e-13	0.360681	1	0.971	3.62455e-09	Hu	DDX49
2.2138e-13	0.663836	1	0.324	3.6324e-09	Hu	ARGFX
2.21381e-13	0.620954	0.962	0.412	3.63243e-09	Hu	VRK2
2.22918e-13	0.522299	1	0.676	3.65764e-09	Hu	GPR160
2.35295e-13	0.626529	0.962	0.206	3.86072e-09	Hu	TNFAIP1
2.35892e-13	0.39895	1	0.941	3.87052e-09	Hu	YIPF4
2.35953e-13	0.366348	1	1	3.87152e-09	Hu	EGLN3
2.51946e-13	0.366069	1	0.941	4.13393e-09	Hu	PRPF6
2.52011e-13	0.358913	1	1	4.13499e-09	Hu	TMEM109
2.52011e-13	0.285328	1	1	4.13499e-09	Hu	IFRD2
2.54874e-13	0.594806	0.981	0.794	4.18198e-09	Hu	RPUSD1
2.67714e-13	0.599621	0.942	0.147	4.39265e-09	Hu	DCAKD
2.87413e-13	0.300535	1	1	4.71588e-09	Hu	PMF1
2.87413e-13	0.265941	1	1	4.71588e-09	Hu	EIF4EBP1
2.94355e-13	0.458765	0.981	0.853	4.82977e-09	Hu	DEDD
2.94355e-13	0.426959	0.981	0.853	4.82977e-09	Hu	CHID1
2.98576e-13	0.616166	1	0.618	4.89904e-09	Hu	SLC1A3
2.98851e-13	0.566805	0.942	0.088	4.90355e-09	Hu	ACOT11
3.06522e-13	0.61388	0.981	0.412	5.02942e-09	Hu	HENMT1
3.06903e-13	0.399401	0.981	1	5.03566e-09	Hu	TECR
3.06903e-13	0.33035	1	1	5.03566e-09	Hu	IDH3G
3.27689e-13	0.422784	1	0.971	5.37671e-09	Hu	HRSP12
3.27689e-13	0.308046	1	1	5.37671e-09	Hu	GDF3
3.37826e-13	0.859675	0.885	0	5.54305e-09	Hu	PTN
3.37826e-13	0.670023	0.885	0	5.54305e-09	Hu	CDR1
3.39336e-13	0.495033	1	0.735	5.56783e-09	Hu	LMBR1L
3.49855e-13	0.274463	1	1	5.74043e-09	Hu	PSMD10
3.49855e-13	0.266033	1	1	5.74043e-09	Hu	TRMT1
3.58124e-13	0.551344	0.962	0.176	5.87609e-09	Hu	FAM102B
3.73398e-13	0.368527	1	0.941	6.12672e-09	Hu	NFKBIA
3.85795e-13	0.338651	0.981	0.971	6.33013e-09	Hu	CDK5
3.9031e-13	0.701261	0.962	0.824	6.4042e-09	Hu	MRPL54
3.9031e-13	0.372839	1	0.765	6.4042e-09	Hu	NTPCR
3.91583e-13	0.531894	0.942	0.088	6.42509e-09	Hu	STAT2
3.91843e-13	0.539532	0.981	0.618	6.42935e-09	Hu	GAS6
3.98294e-13	0.41099	1	0.912	6.53521e-09	Hu	SUPV3L1
3.98697e-13	0.308263	1	1	6.54182e-09	Hu	WDR34
4.22053e-13	0.671493	0.962	0.324	6.92505e-09	Hu	PIGL
4.2557e-13	0.287068	1	0.971	6.98275e-09	Hu	TSPAN13
4.29182e-13	0.501275	1	0.324	7.04201e-09	Hu	PDPK1
4.54218e-13	0.358379	1	1	7.45281e-09	Hu	POR
4.66404e-13	0.577414	0.923	0.059	7.65276e-09	Hu	ITGAM
4.82434e-13	0.653859	0.904	0.088	7.91578e-09	Hu	CCDC80
4.84637e-13	0.369247	1	0.941	7.95192e-09	Hu	DGUOK
5.03857e-13	0.501071	1	0.618	8.26729e-09	Hu	TOB2
5.12182e-13	0.503717	1	0.5	8.40388e-09	Hu	HLA-F
5.17312e-13	0.323888	1	0.971	8.48806e-09	Hu	ZNF335
5.17312e-13	0.298223	1	1	8.48806e-09	Hu	SSNA1
5.17312e-13	0.270887	1	1	8.48806e-09	Hu	ATP6V0D1
5.17312e-13	0.260185	1	1	8.48806e-09	Hu	HMOX2
5.41377e-13	0.571504	0.962	0.118	8.88291e-09	Hu	CPT1A
5.85886e-13	0.549944	0.942	0.088	9.61321e-09	Hu	PPM1N
5.8899e-13	0.446576	0.981	1	9.66415e-09	Hu	SGTA
5.8899e-13	0.300334	1	1	9.66415e-09	Hu	EXOSC5
6.09902e-13	0.6026	0.962	0.794	1.00073e-08	Hu	GCHFR
6.15397e-13	0.49638	1	0.765	1.00974e-08	Hu	FILIP1
[truncated: 1,049 more rows]
